# Supplementary material for: Combined cellomics and proteomics analysis reveals shared neuronal morphology and molecular pathway phenotypes for multiple schizophrenia risk genes
Source: Mol Psychiatry. 2019 May 29;26(3):784–99. doi: 10.1038/s41380-019-0436-y (PMC7910218; doi:10.1038/s41380-019-0436-y)
Supplement: Supplementary file 2 — Supplementary Table S1 [file 41380_2019_436_MOESM2_ESM.xlsx]

## Sheet: Foglio1
Supplementary Table S1. shRNAs used in this study
gene	Sigma MISSION	TRCN	sequence
ADNP	SHCLNG-NM_009628	TRCN0000081668	CCGGGCCTACAGATACCCTACTCAACTCGAGTTGAGTAGGGTATCTGTAGGCTTTTTG
ADNP	SHCLNG-NM_009628	TRCN0000081669	CCGGCCATTTCAGTAACAAGAGGAACTCGAGTTCCTCTTGTTACTGAAATGGTTTTTG
ADNP	SHCLNG-NM_009628	TRCN0000081670	CCGGCCGTGAAACAGTTACTTCCAACTCGAGTTGGAAGTAACTGTTTCACGGTTTTTG
ADNP	SHCLNG-NM_009628	TRCN0000081671	CCGGGATTCTTATGAGGCTAGGAAACTCGAGTTTCCTAGCCTCATAAGAATCTTTTTG
ADNP	SHCLNG-NM_009628	TRCN0000081672	CCGGGATAATTTAGAGGAGCCTGTACTCGAGTACAGGCTCCTCTAAATTATCTTTTTG
ANK2	SHCLNG-NM_178655	TRCN0000090848	CCGGCCGGTGTTCATTGCTGCTTTACTCGAGTAAAGCAGCAATGAACACCGGTTTTTG
ANK2	SHCLNG-NM_178655	TRCN0000090849	CCGGGCCTGGTCATTGTTGAGTCAACTCGAGTTGACTCAACAATGACCAGGCTTTTTG
ANK2	SHCLNG-NM_178655	TRCN0000090850	CCGGCGACAGATTCAGGAGTCTGTTCTCGAGAACAGACTCCTGAATCTGTCGTTTTTG
ANK2	SHCLNG-NM_178655	TRCN0000090851	CCGGCGTTCCTGACTCTCTCTGTAACTCGAGTTACAGAGAGAGTCAGGAACGTTTTTG
ANK2	SHCLNG-NM_178655	TRCN0000090852	CCGGGCATAGTGAATTGGTAAAGAACTCGAGTTCTTTACCAATTCACTATGCTTTTTG
ARID1B	SHCLNG-NM_001085355	TRCN00000238626	CCGGTGGTCACGTTGGCGAACATTTCTCGAGAAATGTTCGCCAACGTGACCATTTTTG
ARID1B	SHCLNG-NM_001085355	TRCN00000238627	CCGGGAGGTTTGGCGCAGGTTAATACTCGAGTATTAACCTGCGCCAAACCTCTTTTTG
ARID1B	SHCLNG-NM_001085355	TRCN00000238628	CCGGGCCGAATTACAAACGTCATATCTCGAGATATGACGTTTGTAATTCGGCTTTTTG
ARID1B	SHCLNG-NM_001085355	TRCN00000238629	CCGGCGTCGCCACCTTCAATCTTTCCTCGAGGAAAGATTGAAGGTGGCGACGTTTTTG
ARID1B	SHCLNG-NM_001085355	TRCN00000238630	CCGGCTCAGATTGTTTAGCTAATTACTCGAGTAATTAGCTAAACAATCTGAGTTTTTG
ATP2A2	SHCLNG-NM_009722	TRCN0000012428	CCGGGCCTCTCTAACTGTATGATAACTCGAGTTATCATACAGTTAGAGAGGCTTTTT
ATP2A2	SHCLNG-NM_009722	TRCN0000012429	CCGGGCCGTTTGTAATTCTGCTTATCTCGAGATAAGCAGAATTACAAACGGCTTTTT
ATP2A2	SHCLNG-NM_009722	TRCN0000012430	CCGGCCAGGATTGAAGTAGCCTCTTCTCGAGAAGAGGCTACTTCAATCCTGGTTTTT
ATP2A2	SHCLNG-NM_009722	TRCN0000012431	CCGGCCGAGCTGTTAATCAAGACAACTCGAGTTGTCTTGATTAACAGCTCGGTTTTT
ATP2A2	SHCLNG-NM_009722	TRCN0000012432	CCGGCCTGGTGATATAGTGGAAATTCTCGAGAATTTCCACTATATCACCAGGTTTTT
BCL11A	SHCLNG-NM_016707	TRCN0000096549	CCGGGCTCCGTTATCCTGCTAGATTCTCGAGAATCTAGCAGGATAACGGAGCTTTTTG
BCL11A	SHCLNG-NM_016707	TRCN0000096550	CCGGGCCAGAGGATGACGATTGTTTCTCGAGAAACAATCGTCATCCTCTGGCTTTTTG
BCL11A	SHCLNG-NM_016707	TRCN0000096551	CCGGCCGCAGGGTATTTGTAAAGATCTCGAGATCTTTACAAATACCCTGCGGTTTTTG
BCL11A	SHCLNG-NM_016707	TRCN0000096552	CCGGGCACTTAAGCAAACGGGAATTCTCGAGAATTCCCGTTTGCTTAAGTGCTTTTTG
BCL11A	SHCLNG-NM_016707	TRCN0000096553	CCGGCACAAACGGAAACAATGCAATCTCGAGATTGCATTGTTTCCGTTTGTGTTTTTG
C4A	SHCLNG-NM_011413	TRCN0000066973	CCGGGCGCTTTGTATCATCTGCCTTCTCGAGAAGGCAGATGATACAAAGCGCTTTTTG
C4A	SHCLNG-NM_011413	TRCN0000066974	CCGGCGGGACATGGTGAATTTGATACTCGAGTATCAAATTCACCATGTCCCGTTTTTG
C4A	SHCLNG-NM_011413	TRCN0000066975	CCGGGCAACAGTGATGAAATCCAATCTCGAGATTGGATTTCATCACTGTTGCTTTTTG
C4A	SHCLNG-NM_011413	TRCN0000066976	CCGGGTGTCTAAGATTCTCCAAATTCTCGAGAATTTGGAGAATCTTAGACACTTTTTG
C4A	SHCLNG-NM_011413	TRCN0000066977	CCGGGCCTCTAACGTTATTGTCAAACTCGAGTTTGACAATAACGTTAGAGGCTTTTTG
CACNA1C	SHCLNG-NM_009781	TRCN0000068848	CCGGGCCCAGTAACTTGTTCCAATTCTCGAGAATTGGAACAAGTTACTGGGCTTTTTG
CACNA1C	SHCLNG-NM_009781	TRCN0000068849	CCGGCCACGGTGAATCAGGAGATATCTCGAGATATCTCCTGATTCACCGTGGTTTTTG
CACNA1C	SHCLNG-NM_009781	TRCN0000068850	CCGGCCAGAGACAATGTGTGGAATACTCGAGTATTCCACACATTGTCTCTGGTTTTTG
CACNA1C	SHCLNG-NM_009781	TRCN0000068851	CCGGGCGTGCATAAGCATTGTTGAACTCGAGTTCAACAATGCTTATGCACGCTTTTTG
CACNA1C	SHCLNG-NM_009781	TRCN0000068852	CCGGCGCCATGAATATACTCAACATCTCGAGATGTTGAGTATATTCATGGCGTTTTTG
CACNA1D	SHCLNG-NM_028981	TRCN0000068878	CCGGCCTGCATTAGTATAGTGGAATCTCGAGATTCCACTATACTAATGCAGGTTTTTG
CACNA1D	SHCLNG-NM_028981	TRCN0000068879	CCGGGCTTCAAAGAAGGTCCAGTATCTCGAGATACTGGACCTTCTTTGAAGCTTTTTG
CACNA1D	SHCLNG-NM_028981	TRCN0000068880	CCGGCCGAGTAGCATGTAAGAGATTCTCGAGAATCTCTTACATGCTACTCGGTTTTTG
CACNA1D	SHCLNG-NM_028981	TRCN0000068881	CCGGGCCCGATATAAAGGCAGAGTTCTCGAGAACTCTGCCTTTATATCGGGCTTTTTG
CACNA1D	SHCLNG-NM_028981	TRCN0000068882	CCGGCGGGATGATTGTCTGTATCTACTCGAGTAGATACAGACAATCATCCCGTTTTTG
CACNA1I	SHCLNG-XM_139476	TRCN0000069988	CCGGGCAACAAACAAGAATGGTCATCTCGAGATGACCATTCTTGTTTGTTGCTTTTTG
CACNA1I	SHCLNG-XM_139476	TRCN0000069989	CCGGCCGCAAGATGATTGATGTGTACTCGAGTACACATCAATCATCTTGCGGTTTTTG
CACNA1I	SHCLNG-XM_139476	TRCN0000069990	CCGGCCAATACCCATGACACCCAATCTCGAGATTGGGTGTCATGGGTATTGGTTTTTG
CACNA1I	SHCLNG-XM_139476	TRCN0000069991	CCGGCCTCACGGTGTCTAACTACATCTCGAGATGTAGTTAGACACCGTGAGGTTTTTG
CACNA1I	SHCLNG-XM_139476	TRCN0000069992	CCGGCTGGGTGAACATCATGTATAACTCGAGTTATACATGATGTTCACCCAGTTTTTG
CACNA2D3	SHCLNG-NM_009785	TRCN0000069023	CCGGGCCCTCAACAAATCTGAGAATCTCGAGATTCTCAGATTTGTTGAGGGCTTTTTG
CACNA2D3	SHCLNG-NM_009785	TRCN0000069024	CCGGGCACCCATTGAAATCAGGTATCTCGAGATACCTGATTTCAATGGGTGCTTTTTG
CACNA2D3	SHCLNG-NM_009785	TRCN0000069027	CCGGCCTTCAACATACTGAGCGATTCTCGAGAATCGCTCAGTATGTTGAAGGTTTTTG
CACNB2	SHCLNG-NM_023116	TRCN0000069103	CCGGCCAGTAAATCAGGAGGGAATTCTCGAGAATTCCCTCCTGATTTACTGGTTTTTG
CACNB2	SHCLNG-NM_023116	TRCN0000069104	CCGGGCAGGAATCATTTGATGTGATCTCGAGATCACATCAAATGATTCCTGCTTTTTG
CACNB2	SHCLNG-NM_023116	TRCN0000069105	CCGGCGAGTGGAACAGGGATGTATACTCGAGTATACATCCCTGTTCCACTCGTTTTTG
CACNB2	SHCLNG-NM_023116	TRCN0000069106	CCGGCCAAAGGAAGATTATTCACATCTCGAGATGTGAATAATCTTCCTTTGGTTTTTG
CACNB2	SHCLNG-NM_023116	TRCN0000069107	CCGGCCCAAGCTGAAGAAGAACCTTCTCGAGAAGGTTCTTCTTCAGCTTGGGTTTTTG
CHD8	SHCLNG-NM_201637	TRCN00000241050	CCGGATGACCACTTCCTCGTTTCTGCTCGAGCAGAAACGAGGAAGTGGTCATTTTTTG
CHD8	SHCLNG-NM_201637	TRCN00000241051	CCGGTCGATGTAACTGGTCCAATAACTCGAGTTATTGGACCAGTTACATCGATTTTTG
CHD8	SHCLNG-NM_201637	TRCN00000241052	CCGGACGTTCAAACCGCCAAGTTAACTCGAGTTAACTTGGCGGTTTGAACGTTTTTTG
CHD8	SHCLNG-NM_201637	TRCN00000241053	CCGGTCGGGAAGCTTGCCATATTATCTCGAGATAATATGGCAAGCTTCCCGATTTTTG
CHD8	SHCLNG-NM_201637	TRCN00000241054	CCGGACCGACTCATCACTCGTAATTCTCGAGAATTACGAGTGATGAGTCGGTTTTTTG
CNTNAP2	SHCLNG-NM_025771	TRCN0000094969	CCGGCCTCCGACATTCTCTTTCTTTCTCGAGAAAGAAAGAGAATGTCGGAGGTTTTTG
CNTNAP2	SHCLNG-NM_025771	TRCN0000094970	CCGGCCAGTGCTGATTTCCCATATACTCGAGTATATGGGAAATCAGCACTGGTTTTTG
CNTNAP2	SHCLNG-NM_025771	TRCN0000094971	CCGGGAGACCATTGACGAGAGCAAACTCGAGTTTGCTCTCGTCAATGGTCTCTTTTTG
CNTNAP2	SHCLNG-NM_025771	TRCN0000094972	CCGGAGTCAACAGAAACTCAGCTATCTCGAGATAGCTGAGTTTCTGTTGACTTTTTTG
CNTNAP2	SHCLNG-NM_025771	TRCN0000094973	CCGGCCGGTACATGTTCCGTCACAACTCGAGTTGTGACGGAACATGTACCGGTTTTTG
CSMD1	SHCLNG-NM_053171	TRCN0000101370	CCGGCCTCTGATGGACAAGCAGTAACTCGAGTTACTGCTTGTCCATCAGAGGTTTTTG
CSMD1	SHCLNG-NM_053171	TRCN0000101371	CCGGGCCGTCAAAGATGATGGGATTCTCGAGAATCCCATCATCTTTGACGGCTTTTTG
CSMD1	SHCLNG-NM_053171	TRCN0000101372	CCGGCGAGGCTGTAAATGACTACATCTCGAGATGTAGTCATTTACAGCCTCGTTTTTG
CSMD1	SHCLNG-NM_053171	TRCN0000101373	CCGGCCCAGTGCAATATGAAGACAACTCGAGTTGTCTTCATATTGCACTGGGTTTTTG
CSMD1	SHCLNG-NM_053171	TRCN0000101374	CCGGCCAGTGCAATATGAAGACAATCTCGAGATTGTCTTCATATTGCACTGGTTTTTG
CTTNBP2	SHCLNG-NM_080285	TRCN00000254359	CCGGAGTTGGTCGAACCGGTTTAAACTCGAGTTTAAACCGGTTCGACCAACTTTTTTG
CTTNBP2	SHCLNG-NM_080285	TRCN00000254360	CCGGTGGGTGTCTCAAGCGTTAAATCTCGAGATTTAACGCTTGAGACACCCATTTTTG
CTTNBP2	SHCLNG-NM_080285	TRCN00000254361	CCGGGGAACGGTATGGGAGGTTTAACTCGAGTTAAACCTCCCATACCGTTCCTTTTTG
CTTNBP2	SHCLNG-NM_080285	TRCN00000254362	CCGGTGGTTCCTGCAGACCTAATTACTCGAGTAATTAGGTCTGCAGGAACCATTTTTG
CTTNBP2	SHCLNG-NM_080285	TRCN00000254363	CCGGTTGTACCTAAGTGGATATAAACTCGAGTTTATATCCACTTAGGTACAATTTTTG
DRD2	SHCLNG-NM_010077	TRCN0000025707	CCGGCAGGATTCACTGTGACATCTTCTCGAGAAGATGTCACAGTGAATCCTGTTTTT
DRD2	SHCLNG-NM_010077	TRCN0000025733	CCGGCATTGTTCTTGGTGTGTTCATCTCGAGATGAACACACCAAGAACAATGTTTTT
DRD2	SHCLNG-NM_010077	TRCN0000025738	CCGGCCACTACAACTACTATGCCATCTCGAGATGGCATAGTAGTTGTAGTGGTTTTT
DRD2	SHCLNG-NM_010077	TRCN0000025772	CCGGCCCAGGATTGCCAAGTTCTTTCTCGAGAAAGAACTTGGCAATCCTGGGTTTTT
DRD2	SHCLNG-NM_010077	TRCN0000025777	CCGGGACCAGAATGAGTGTATCATTCTCGAGAATGATACACTCATTCTGGTCTTTTT
DYRK1A	SHCLNG-NM_007890	TRCN0000022999	CCGGGCTGACTACTTGAAGTTCAAACTCGAGTTTGAACTTCAAGTAGTCAGCTTTTT
DYRK1A	SHCLNG-NM_007890	TRCN0000023000	CCGGCGGTATGAAATCGACTCCTTACTCGAGTAAGGAGTCGATTTCATACCGTTTTT
DYRK1A	SHCLNG-NM_007890	TRCN0000023001	CCGGCCTGCACATTACATGACTGAACTCGAGTTCAGTCATGTAATGTGCAGGTTTTT
DYRK1A	SHCLNG-NM_007890	TRCN0000023002	CCGGCGGAGTGCAATCAAGATTGTTCTCGAGAACAATCTTGATTGCACTCCGTTTTT
DYRK1A	SHCLNG-NM_007890	TRCN0000023003	CCGGCGATGGCACTTGGAGCTTAAACTCGAGTTTAAGCTCCAAGTGCCATCGTTTTT
FMR1	SHCLNG-NM_008031	TRCN0000102620	CCGGCCTTACATAAACATCAGCTTACTCGAGTAAGCTGATGTTTATGTAAGGTTTTTG
FMR1	SHCLNG-NM_008031	TRCN0000102621	CCGGCGCACCAAGTTGTCTCTTATACTCGAGTATAAGAGACAACTTGGTGCGTTTTTG
FMR1	SHCLNG-NM_008031	TRCN0000102622	CCGGCCACGAAACTTAGTAGGCAAACTCGAGTTTGCCTACTAAGTTTCGTGGTTTTTG
FMR1	SHCLNG-NM_008031	TRCN0000102623	CCGGCCACCACCAAATCGTACAGATCTCGAGATCTGTACGATTTGGTGGTGGTTTTTG
FMR1	SHCLNG-NM_008031	TRCN0000102624	CCGGGAGGATGATAAAGGGTGAGTTCTCGAGAACTCACCCTTTATCATCCTCTTTTTG
GABRB3	SHCLNG-NM_008071	TRCN0000102845	CCGGCCAGATTTCTAGGTCTGCTATCTCGAGATAGCAGACCTAGAAATCTGGTTTTTG
GABRB3	SHCLNG-NM_008071	TRCN0000102846	CCGGCCCTGATCTAACCGATGTGAACTCGAGTTCACATCGGTTAGATCAGGGTTTTTG
GABRB3	SHCLNG-NM_008071	TRCN0000102847	CCGGCGACATGGTTTCTGAAGTCAACTCGAGTTGACTTCAGAAACCATGTCGTTTTTG
GABRB3	SHCLNG-NM_008071	TRCN0000102848	CCGGGCACCGATGGATGTTCACAATCTCGAGATTGTGAACATCCATCGGTGCTTTTTG
GABRB3	SHCLNG-NM_008071	TRCN0000102849	CCGGACAACCATCAACACTCACCTTCTCGAGAAGGTGAGTGTTGATGGTTGTTTTTTG
GRM3	SHCLNG-NM_181850	TRCN0000025739	CCGGGCGGGAAACAGTCATCCTAAACTCGAGTTTAGGATGACTGTTTCCCGCTTTTT
GRM3	SHCLNG-NM_181850	TRCN0000025754	CCGGCGCTACTTTAACTGGACCTATCTCGAGATAGGTCCAGTTAAAGTAGCGTTTTT
GRM3	SHCLNG-NM_181850	TRCN0000025767	CCGGCCAGCATATAGGTGGAAAGTACTCGAGTACTTTCCACCTATATGCTGGTTTTT
GRM3	SHCLNG-NM_181850	TRCN0000025776	CCGGGCCTGTCCTATTGCATGACATCTCGAGATGTCATGCAATAGGACAGGCTTTTT
KATNAL2	SHCLNG-NM_027721	TRCN0000090748	CCGGCCAGGGTCAAGAGAAGCAAATCTCGAGATTTGCTTCTCTTGACCCTGGTTTTTG
KATNAL2	SHCLNG-NM_027721	TRCN0000425752	CCGGACGTTGACCTGGAAACTATTTCTCGAGAAATAGTTTCCAGGTCAACGTTTTTTTG
KATNAL2	SHCLNG-NM_027721	TRCN0000434509	CCGGGGAATATGAGAGCTATTATTTCTCGAGAAATAATAGCTCTCATATTCCTTTTTTG
KATNAL2	SHCLNG-NM_027721	TRCN0000437140	CCGGCACCAGAAGTCACGACCTAAACTCGAGTTTAGGTCGTGACTTCTGGTGTTTTTTG
KATNAL2	SHCLNG-NM_027721	TRCN0000437626	CCGGAGCCGTTGTGTACCCAATAAGCTCGAGCTTATTGGGTACACAACGGCTTTTTTTG
KCTD13	SHCLNG-NM_172747	TRCN0000069498	CCGGGCTTCTACACAACCGCAGTAACTCGAGTTACTGCGGTTGTGTAGAAGCTTTTTG
KCTD13	SHCLNG-NM_172747	TRCN0000069499	CCGGCCCGAACAGCAAGTATGTGAACTCGAGTTCACATACTTGCTGTTCGGGTTTTTG
KCTD13	SHCLNG-NM_172747	TRCN0000069500	CCGGCGGCCAACAGATTGTCTTCAACTCGAGTTGAAGACAATCTGTTGGCCGTTTTTG
KCTD13	SHCLNG-NM_172747	TRCN0000069501	CCGGGTGCTGTACCTCCATAGTCTACTCGAGTAGACTATGGAGGTACAGCACTTTTTG
KCTD13	SHCLNG-NM_172747	TRCN0000069502	CCGGGAGACACTGAACATCTTAATTCTCGAGAATTAAGATGTTCAGTGTCTCTTTTTG
KMT2C	SHCLNG-NM_001081383	TRCN00000238933	CCGGAGGGCTGCTTTACGCATAAATCTCGAGATTTATGCGTAAAGCAGCCCTTTTTTG
KMT2C	SHCLNG-NM_001081383	TRCN00000238934	CCGGGAACGTCTCCAGTAGCTAATACTCGAGTATTAGCTACTGGAGACGTTCTTTTTG
KMT2C	SHCLNG-NM_001081383	TRCN00000238935	CCGGATGACCCATTAGCTGATATTTCTCGAGAAATATCAGCTAATGGGTCATTTTTTG
KMT2C	SHCLNG-NM_001081383	TRCN00000238936	CCGGATCATCAGTGAACCATAATTTCTCGAGAAATTATGGTTCACTGATGATTTTTTG
KMT2C	SHCLNG-NM_001081383	TRCN00000238937	CCGGGATAGAGCTAAGGGATAATAACTCGAGTTATTATCCCTTAGCTCTATCTTTTTG
KMT5B	SHCLNG-NM_144871	TRCN0000039196	CCGGGCTCTGTGAGAACGATGACTTCTCGAGAAGTCATCGTTCTCACAGAGCTTTTTG
KMT5B	SHCLNG-NM_144871	TRCN0000039197	CCGGGCTGAGGCTAATTGTTGGTAACTCGAGTTACCAACAATTAGCCTCAGCTTTTTG
KMT5B	SHCLNG-NM_144871	TRCN0000313866	CCGGGGGAATGGGCACGGCATTATTCTCGAGAATAATGCCGTGCCCATTCCCTTTTTG
KMT5B	SHCLNG-NM_144871	TRCN0000313867	CCGGAGTCCCTTGGATGGCTATAAACTCGAGTTTATAGCCATCCAAGGGACTTTTTTG
KMT5B	SHCLNG-NM_144871	TRCN0000317389	CCGGGCTCTGTGAGAACGATGACTTCTCGAGAAGTCATCGTTCTCACAGAGCTTTTTG
KYNU	SHCLNG-NM_027552	TRCN0000246654	CCGGTGCTCCTTGCACGCCAGTTTACTCGAGTAAACTGGCGTGCAAGGAGCATTTTTG
KYNU	SHCLNG-NM_027552	TRCN0000246655	CCGGGGATGATGATGCCATCTATTTCTCGAGAAATAGATGGCATCATCATCCTTTTTG
KYNU	SHCLNG-NM_027552	TRCN0000246656	CCGGACTGAATTTCCAACGTTATAACTCGAGTTATAACGTTGGAAATTCAGTTTTTTG
KYNU	SHCLNG-NM_027552	TRCN0000246657	CCGGATGACCTCAGTACAAGGTTTACTCGAGTAAACCTTGTACTGAGGTCATTTTTTG
KYNU	SHCLNG-NM_027552	TRCN0000246658	CCGGGGGCCAATGGATTCCGAATTTCTCGAGAAATTCGGAATCCATTGGCCCTTTTTG
MECP2	SHCLNG-NM_010788	TRCN0000039079	CCGGCGCTCTAAAGTAGAATTGATTCTCGAGAATCAATTCTACTTTAGAGCGTTTTTG
MECP2	SHCLNG-NM_010788	TRCN0000039080	CCGGGCAAAGACATTGTTTCATCTTCTCGAGAAGATGAAACAATGTCTTTGCTTTTTG
MECP2	SHCLNG-NM_010788	TRCN0000039082	CCGGCCCTGGGAAACTTGTTGTCAACTCGAGTTGACAACAAGTTTCCCAGGGTTTTTG
MECP2	SHCLNG-NM_010788	TRCN0000039083	CCGGCCTAAGAAGGAGCACCATCATCTCGAGATGATGGTGCTCCTTCTTAGGTTTTTG
MIB1	SHCLNG-NM_144860	TRCN0000041018	CCGGCGGATGAGTGAATGCCCAATTCTCGAGAATTGGGCATTCACTCATCCGTTTTTG
MIB1	SHCLNG-NM_144860	TRCN0000041019	CCGGGCCATAAGTAAGAAACGGGATCTCGAGATCCCGTTTCTTACTTATGGCTTTTTG
MIB1	SHCLNG-NM_144860	TRCN0000041020	CCGGGCTGACCTGAATGCTCGTAATCTCGAGATTACGAGCATTCAGGTCAGCTTTTTG
MIB1	SHCLNG-NM_144860	TRCN0000041021	CCGGCCTTCTATGATTAGCAACGATCTCGAGATCGTTGCTAATCATAGAAGGTTTTTG
MIB1	SHCLNG-NM_144860	TRCN0000041022	CCGGCGATGGCATGTTTGAGACTTTCTCGAGAAAGTCTCAAACATGCCATCGTTTTTG
NLGN1	SHCLNG-NM_138666	TRCN0000032020	CCGGCCCTTGCGAATCACTGTGTTTCTCGAGAAACACAGTGATTCGCAAGGGTTTTTG
NRXN1	SHCLNG-NM_020252	TRCN0000094624	CCGGCAAGATTTGAAACGGACACTTCTCGAGAAGTGTCCGTTTCAAATCTTGTTTTTG
NRXN1	SHCLNG-NM_020252	TRCN0000094625	CCGGCGTGTGAAACTCACGGTCAATCTCGAGATTGACCGTGAGTTTCACACGTTTTTG
NRXN1	SHCLNG-NM_020252	TRCN0000094626	CCGGGCTGGCTATAACCTCAATGATCTCGAGATCATTGAGGTTATAGCCAGCTTTTTG
NRXN1	SHCLNG-NM_020252	TRCN0000094627	CCGGGCTGCACATACACCAAGGAAACTCGAGTTTCCTTGGTGTATGTGCAGCTTTTTG
NRXN1	SHCLNG-NM_020252	TRCN0000094628	CCGGGAAGAGTCTAATGCAATCATTCTCGAGAATGATTGCATTAGACTCTTCTTTTTG
POGZ	SHCLNG-NM_172683	TRCN0000098925	CCGGCCTGTGAATTTGTGGGTTATTCTCGAGAATAACCCACAAATTCACAGGTTTTTG
POGZ	SHCLNG-NM_172683	TRCN0000098926	CCGGGCCAACAACAATGCTGGTAATCTCGAGATTACCAGCATTGTTGTTGGCTTTTTG
POGZ	SHCLNG-NM_172683	TRCN0000098927	CCGGCCATGAAGATACTCGGCATTTCTCGAGAAATGCCGAGTATCTTCATGGTTTTTG
POGZ	SHCLNG-NM_172683	TRCN0000098928	CCGGCGCACTCACTTGTCAGAAGAACTCGAGTTCTTCTGACAAGTGAGTGCGTTTTTG
POGZ	SHCLNG-NM_172683	TRCN0000098929	CCGGGCCAAACAGTTAGACCAATTACTCGAGTAATTGGTCTAACTGTTTGGCTTTTTG
PTEN	SHCLNG-NM_008960	TRCN0000028989	CCGGGCAGATAATGACAAGGAGTATCTCGAGATACTCCTTGTCATTATCTGCTTTTT
PTEN	SHCLNG-NM_008960	TRCN0000028990	CCGGGCCAGCTAAAGGTGAAGATATCTCGAGATATCTTCACCTTTAGCTGGCTTTTT
PTEN	SHCLNG-NM_008960	TRCN0000028992	CCGGGCTAGAACTTATCAAACCCTTCTCGAGAAGGGTTTGATAAGTTCTAGCTTTTT
PTEN	SHCLNG-NM_008960	TRCN0000028993	CCGGCAACCGATACTTCTCTCCAAACTCGAGTTTGGAGAGAAGTATCGGTTGTTTTT
RELN	SHCLNG-NM_011261	TRCN0000120627	CCGGCCGTGGAAATTGTGATCTGTTCTCGAGAACAGATCACAATTTCCACGGTTTTTG
RELN	SHCLNG-NM_011261	TRCN0000120628	CCGGCCGTACAATAATGGTAAGAAACTCGAGTTTCTTACCATTATTGTACGGTTTTTG
RELN	SHCLNG-NM_011261	TRCN0000120629	CCGGCCAGGATACATGATGCAATTTCTCGAGAAATTGCATCATGTATCCTGGTTTTTG
RELN	SHCLNG-NM_011261	TRCN0000120630	CCGGCCAGAAATACACTCCTCACATCTCGAGATGTGAGGAGTGTATTTCTGGTTTTTG
RELN	SHCLNG-NM_011261	TRCN0000120631	CCGGGCTCGGATGAAAGGAGTTCTACTCGAGTAGAACTCCTTTCATCCGAGCTTTTTG
SCN2A	SHCLNG-NM_001099298	TRCN0000255190	CCGGTAAGAAGGTTTCGTCTATATACTCGAGTATATAGACGAAACCTTCTTATTTTTG
SCN2A	SHCLNG-NM_001099298	TRCN0000255191	CCGGCTTGTCCTTATTTCGTCTTATCTCGAGATAAGACGAAATAAGGACAAGTTTTTG
SCN2A	SHCLNG-NM_001099298	TRCN0000255192	CCGGTTAGATCTGTTGAAGGTATATCTCGAGATATACCTTCAACAGATCTAATTTTTG
SCN2A	SHCLNG-NM_001099298	TRCN0000267551	CCGGGCTTATCTCACTCCGTCATTACTCGAGTAATGACGGAGTGAGATAAGCTTTTTG
SETD1A	SHCLNG-NM_178029	TRCN00000218922	GTACCGGTCTAGCTACCCAGCATATTATCTCGAGATAATATGCTGGGTAGCTAGATTTTTTG
SETD1A	SHCLNG-NM_178029	TRCN00000225919	CCGGATCGAAAGATGGTCGAGAATGCTCGAGCATTCTCGACCATCTTTCGATTTTTTG
SETD1A	SHCLNG-NM_178029	TRCN00000225920	CCGGCGGCGGTTACTAAGCGCTATTCTCGAGAATAGCGCTTAGTAACCGCCGTTTTTG
SETD1A	SHCLNG-NM_178029	TRCN00000225921	CCGGTGCCCAAACACCCTCTTAATTCTCGAGAATTAAGAGGGTGTTTGGGCATTTTTG
SHANK3	SHCLNG-NM_021423	TRCN0000082153	CCGGCCACATACACAGTCTCACATTCTCGAGAATGTGAGACTGTGTATGTGGTTTTTG
SHANK3	SHCLNG-NM_021423	TRCN0000082154	CCGGCGAGGTAATCAAGACCCACAACTCGAGTTGTGGGTCTTGATTACCTCGTTTTTG
SHANK3	SHCLNG-NM_021423	TRCN0000082155	CCGGCCAGCTACACAGCACAGATAACTCGAGTTATCTGTGCTGTGTAGCTGGTTTTTG
SHANK3	SHCLNG-NM_021423	TRCN0000082156	CCGGGCCATTATTGCAGGGAACTTTCTCGAGAAAGTTCCCTGCAATAATGGCTTTTTG
SHANK3	SHCLNG-NM_021423	TRCN0000082157	CCGGGAGGTAATCAAGACCCACAAACTCGAGTTTGTGGGTCTTGATTACCTCTTTTTG
STXBP1	SHCLNG-NM_009295	TRCN0000093389	CCGGCCTCAGTTTAAGATACTTCATCTCGAGATGAAGTATCTTAAACTGAGGTTTTTG
STXBP1	SHCLNG-NM_009295	TRCN0000093390	CCGGCCCGATCATTAAAGACATTATCTCGAGATAATGTCTTTAATGATCGGGTTTTTG
STXBP1	SHCLNG-NM_009295	TRCN0000093391	CCGGGCCCTATTTAACGAGCTGGTACTCGAGTACCAGCTCGTTAAATAGGGCTTTTTG
STXBP1	SHCLNG-NM_009295	TRCN0000093392	CCGGCGTGTCCAGATGCCCTATTTACTCGAGTAAATAGGGCATCTGGACACGTTTTTG
STXBP1	SHCLNG-NM_009295	TRCN0000093393	CCGGCACGCTGAAGAAGCTGAATAACTCGAGTTATTCAGCTTCTTCAGCGTGTTTTTG
STXBP5	SHCLNG-NM_001081344	TRCN00000252595	CCGGATCTGACGGGCTTCGTGATAACTCGAGTTATCACGAAGCCCGTCAGATTTTTTG
STXBP5	SHCLNG-NM_001081344	TRCN00000252596	CCGGTTCGCATGTGACATTAGTAAACTCGAGTTTACTAATGTCACATGCGAATTTTTG
STXBP5	SHCLNG-NM_001081344	TRCN00000252597	CCGGATGCTGATGGCTCGGTGAAATCTCGAGATTTCACCGAGCCATCAGCATTTTTTG
STXBP5	SHCLNG-NM_001081344	TRCN00000252598	CCGGCGGTACTATATTGAGGTTAAACTCGAGTTTAACCTCAATATAGTACCGTTTTTG
STXBP5	SHCLNG-NM_001081344	TRCN00000267421	CCGGATCGAACTTTACGGCTCAAATCTCGAGATTTGAGCCGTAAAGTTCGATTTTTTG
SYNGAP1	SHCLNG-XM_139847	TRCN0000034364	CCGGCCGAGTAGATAACGTGCTGAACTCGAGTTCAGCACGTTATCTACTCGGTTTTTG
SYNGAP1	SHCLNG-XM_139847	TRCN0000034365	CCGGGCCTTAACAGTAGCAGTGTTTCTCGAGAAACACTGCTACTGTTAAGGCTTTTTG
SYNGAP1	SHCLNG-XM_139847	TRCN0000034366	CCGGGCAGAGTATGTGACCAACCATCTCGAGATGGTTGGTCACATACTCTGCTTTTTG
SYNGAP1	SHCLNG-XM_139847	TRCN0000034367	CCGGGCCCAGTCTATTTGGGCTTATCTCGAGATAAGCCCAAATAGACTGGGCTTTTTG
SYNGAP1	SHCLNG-XM_139847	TRCN0000034368	CCGGCCTGGATGAAGACTCCATTATCTCGAGATAATGGAGTCTTCATCCAGGTTTTTG
TBR1	SHCLNG-NM_009322	TRCN0000071658	CCGGCACGGATATTACACAACTAAACTCGAGTTTAGTTGTGTAATATCCGTGTTTTTG
TBR1	SHCLNG-NM_009322	TRCN0000071659	CCGGCAGGCCACTTTGGCTGAAATTCTCGAGAATTTCAGCCAAAGTGGCCTGTTTTTG
TBR1	SHCLNG-NM_009322	TRCN0000071660	CCGGCCACCGCTCATTACAATATTTCTCGAGAAATATTGTAATGAGCGGTGGTTTTTG
TBR1	SHCLNG-NM_009322	TRCN0000071661	CCGGCCTCCATCAAATCCATCGACTCTCGAGAGTCGATGGATTTGATGGAGGTTTTTG
TBR1	SHCLNG-NM_009322	TRCN0000071662	CCGGGATCCCAATCACTGGAGGTTTCTCGAGAAACCTCCAGTGATTGGGATCTTTTTG
TCF4	SHCLNG-NM_013685	TRCN0000012093	CCGGCGTCAGCTAGTGTTTCTAATTCTCGAGAATTAGAAACACTAGCTGACGTTTTT
TCF4	SHCLNG-NM_013685	TRCN0000012094	CCGGGCTGAGTGATTTACTGGATTTCTCGAGAAATCCAGTAAATCACTCAGCTTTTT
TCF4	SHCLNG-NM_013685	TRCN0000012095	CCGGGCCTCGTCATCTCCCAATTATCTCGAGATAATTGGGAGATGACGAGGCTTTTT
TCF4	SHCLNG-NM_013685	TRCN0000012096	CCGGCCCAGTACTATCAGTATTCAACTCGAGTTGAATACTGATAGTACTGGGTTTTT
TCF4	SHCLNG-NM_013685	TRCN0000012097	CCGGCCGAGATATCAACGAGGCTTTCTCGAGAAAGCCTCGTTGATATCTCGGTTTTT
TOP3B	SHCLNG-NM_011624	TRCN0000071003	CCGGCGAGTATATCACCAGACACTTCTCGAGAAGTGTCTGGTGATATACTCGTTTTTG
TOP3B	SHCLNG-NM_011624	TRCN0000071004	CCGGGCACAAGTACACAGGAACCTTCTCGAGAAGGTTCCTGTGTACTTGTGCTTTTTG
TOP3B	SHCLNG-NM_011624	TRCN0000071005	CCGGCCATCGATTTATGAAGTACATCTCGAGATGTACTTCATAAATCGATGGTTTTTG
TOP3B	SHCLNG-NM_011624	TRCN0000071006	CCGGGCCAAGGTTCATACAGATAAACTCGAGTTTATCTGTATGAACCTTGGCTTTTTG
TOP3B	SHCLNG-NM_011624	TRCN0000071007	CCGGCCACTACTTCGTTGATTCTATCTCGAGATAGAATCAACGAAGTAGTGGTTTTTG
VIPR2	SHCLNG-NM_009511	TRCN0000027774	CCGGCCTGGTGGTAGCAGTTCTATACTCGAGTATAGAACTGCTACCACCAGGTTTTT
VIPR2	SHCLNG-NM_009511	TRCN0000027800	CCGGCCTTCCCTATTGGCATCTCATCTCGAGATGAGATGCCAATAGGGAAGGTTTTT
VIPR2	SHCLNG-NM_009511	TRCN0000027821	CCGGCCCTCTTCATCAGCATTGTAACTCGAGTTACAATGCTGATGAAGAGGGTTTTT
VIPR2	SHCLNG-NM_009511	TRCN0000027822	CCGGGCAGTCAGAGACTTCAGTCATCTCGAGATGACTGAAGTCTCTGACTGCTTTTT
