# Supplementary material for: Combined cellomics and proteomics analysis reveals shared neuronal morphology and molecular pathway phenotypes for multiple schizophrenia risk genes
Source: Mol Psychiatry. 2019 May 29;26(3):784–99. doi: 10.1038/s41380-019-0436-y (PMC7910218; doi:10.1038/s41380-019-0436-y)
Supplement: Supplementary file 3 — Supplementary Table S2 [file 41380_2019_436_MOESM3_ESM.xlsx]

## Sheet: Sheet1
Supplementary Table S2. List of selected genes, gene function summaries and evidence for association with SCZ
Gene symbol	Gene name	Entrez gene summary	Function	Additional literature supporting link with SCZ
ADNP	Activity Dependent Neuroprotector Homeobox	This gene encodes a protein that is upregulated by vasoactive intestinal peptide and may be involved in its stimulatory effect on certain tumor cells. The encoded protein contains one homeobox and nine zinc finger domains, suggesting that it functions as a transcription factor. This gene is also upregulated in normal proliferative tissues. Finally, the encoded protein may increase the viability o…	TRANSCRIPTION	Autophagy has a key role in the pathophysiology of schizophrenia. (PMID: 24365867) Activity-dependent neuroprotective protein (ADNP) expression level is correlated with the expression of the sister protein ADNP2: deregulation in schizophrenia. (PMID: 20598862) ADNP Plays a Key Role in Autophagy: From Autism to Schizophrenia and Alzheimer's Disease. (PMID: 28940660) The cytoskeleton as a drug targ…
ANK2	Ankyrin 2, Neuronal	This gene encodes a member of the ankyrin family of proteins that link the integral membrane proteins to the underlying spectrin-actin cytoskeleton. Ankyrins play key roles in activities such as cell motility, activation, proliferation, contact and the maintenance of specialized membrane domains. Most ankyrins are typically composed of three structural domains: an amino-terminal domain containing…	CYTOSKELETON	Disrupted in Schizophrenia 1 Interactome: evidence for the close connectivity of risk genes and a potential synaptic basis for schizophrenia. (PMID: 17043677) Proteome analysis of the thalamus and cerebrospinal fluid reveals glycolysis dysfunction and potential biomarkers candidates for schizophrenia. (PMID: 20471030) The contribution of de novo coding mutations to autism spectrum disorder. (PMID…
ARID1B	AT-Rich Interactive Domain-Containing Protein 1B	This locus encodes an AT-rich DNA interacting domain-containing protein. The encoded protein is a component of the SWI/SNF chromatin remodeling complex and may play a role in cell-cycle activation. The protein encoded by this locus is similar to AT-rich interactive domain-containing protein 1A. These two proteins function as alternative, mutually exclusive ARID-subunits of the SWI/SNF complex. Th…	CHROMATIN REMODELING	Regulation of the CUL3 ubiquitin ligase by a calcium-dependent co-adaptor. (PMID: 27716508)
ATP2A2	ATPase Sarcoplasmic/Endoplasmic Reticulum Ca2+ Transporting 2	This gene encodes one of the SERCA Ca(2+)-ATPases, which are intracellular pumps located in the sarcoplasmic or endoplasmic reticula of muscle cells. This enzyme catalyzes the hydrolysis of ATP coupled with the translocation of calcium from the cytosol into the sarcoplasmic reticulum lumen, and is involved in regulation of the contraction/relaxation cycle. Mutations in this gene cause Darier-Whit…	CALCIUM HOMEOSTASIS	Biological insights from 108 schizophrenia-associated genetic loci. (PMID: 25056061) The association between Darier disease, bipolar disorder, and schizophrenia revisited: a population-based family study. (PMID: 25213221) Age-dependent microRNA control of synaptic plasticity in 22q11 deletion syndrome and schizophrenia. (PMID: 23055483) ATP2A2 mutations in Darier's disease: variant cutaneous phen…
BCL11A	B-Cell CLL/Lymphoma 11A (Zinc Finger Protein)	This gene encodes a C2H2 type zinc-finger protein by its similarity to the mouse Bcl11a/Evi9 protein. The corresponding mouse gene is a common site of retroviral integration in myeloid leukemia, and may function as a leukemia disease gene, in part, through its interaction with BCL6. During hematopoietic cell differentiation, this gene is down-regulated. It is possibly involved in lymphoma pathoge…	CHROMATIN REMODELING	BCL11A deletions result in fetal hemoglobin persistence and neurodevelopmental alterations. (PMID: 25938782)
C4A	Complement Component 4A (Rodgers Blood Group)	This gene encodes the acidic form of complement factor 4, part of the classical activation pathway. The protein is expressed as a single chain precursor which is proteolytically cleaved into a trimer of alpha, beta, and gamma chains prior to secretion. The trimer provides a surface for interaction between the antigen-antibody complex and other complement components. The alpha chain is cleaved to …	COMPLEMENT FACTOR	Biological insights from 108 schizophrenia-associated genetic loci. (PMID: 25056061) Schizophrenia risk from complex variation of complement component 4. (PMID: 26814963)
CACNA1C	Calcium Voltage-Gated Channel Subunit Alpha1 C	This gene encodes an alpha-1 subunit of a voltage-dependent calcium channel. Calcium channels mediate the influx of calcium ions into the cell upon membrane polarization. The alpha-1 subunit consists of 24 transmembrane segments and forms the pore through which ions pass into the cell. The calcium channel consists of a complex of alpha-1, alpha-2/delta, beta, and gamma subunits in a 1:1:1:1 ratio…	CALCIUM HOMEOSTASIS	Biological insights from 108 schizophrenia-associated genetic loci. (PMID: 25056061) ….. (+54)
CACNA1D	Calcium Voltage-Gated Channel Subunit Alpha1 D	Voltage-dependent calcium channels mediate the entry of calcium ions into excitable cells, and are also involved in a variety of calcium-dependent processes, including muscle contraction, hormone or neurotransmitter release, and gene expression. Calcium channels are multisubunit complexes composed of alpha-1, beta, alpha-2/delta, and gamma subunits. The channel activity is directed by the pore-fo…	CALCIUM HOMEOSTASIS	Searching for a locus for schizophrenia within chromosome Xp11. (PMID: 10686543) Evaluation of genetic susceptibility of common variants in CACNA1D with schizophrenia in Han Chinese. (PMID: 26255836) The role of L-type voltage-gated calcium channels Cav1.2 and Cav1.3 in normal and pathological brain function. (PMID: 24996399)
CACNA1I	Calcium Voltage-Gated Channel Subunit Alpha1 I	This gene encodes the pore-forming alpha subunit of a voltage gated calcium channel. The encoded protein is a member of a subfamily of calcium channels referred to as is a low voltage-activated, T-type, calcium channel. The channel encoded by this protein is characterized by a slower activation and inactivation compared to other T-type calcium channels. This protein may be involved in calcium sig…	CALCIUM HOMEOSTASIS	Biological insights from 108 schizophrenia-associated genetic loci. (PMID: 25056061) Genome-wide association study implicates HLA-C*01:02 as a risk factor at the major histocompatibility complex locus in schizophrenia. (PMID: 22883433) A rare schizophrenia risk variant of CACNA1I disrupts CaV3.3 channel activity. (PMID: 27756899) Further evidence for the genetic association between CACNA1I and sc…
CACNA2D3	Calcium Voltage-Gated Channel Auxiliary Subunit Alpha2delta 3	This gene encodes a member of the alpha-2/delta subunit family, a protein in the voltage-dependent calcium channel complex. Calcium channels mediate the influx of calcium ions into the cell upon membrane polarization and consist of a complex of alpha-1, alpha-2/delta, beta, and gamma subunits in a 1:1:1:1 ratio. Various versions of each of these subunits exist, either expressed from similar genes…	CALCIUM HOMEOSTASIS	Genetic predictors of antipsychotic response to lurasidone identified in a genome wide association study and by schizophrenia risk genes. (PMID: 28431800) A genome-wide meta-analysis identifies novel loci associated with schizophrenia and bipolar disorder. (PMID: 20889312)
CACNB2	Calcium Voltage-Gated Channel Auxiliary Subunit Beta 2	This gene encodes a subunit of a voltage-dependent calcium channel protein that is a member of the voltage-gated calcium channel superfamily. The gene product was originally identified as an antigen target in Lambert-Eaton myasthenic syndrome, an autoimmune disorder. Mutations in this gene are associated with Brugada syndrome.	CALCIUM HOMEOSTASIS	Biological insights from 108 schizophrenia-associated genetic loci. (PMID: 25056061) Integrated pathway-based approach identifies association between genomic regions at CTCF and CACNB2 and schizophrenia. (PMID: 24901509) Genome-wide association analysis identifies 13 new risk loci for schizophrenia. (PMID: 23974872) Identification of risk loci with shared effects on five major psychiatric disorde…
CHD8	Chromodomain Helicase DNA Binding Protein 8	This gene encodes a member of the chromodomain-helicase-DNA binding protein family, which is characterized by a SNF2-like domain and two chromatin organization modifier domains. The encoded protein also contains brahma and kismet domains, which are common to the subfamily of chromodomain-helicase-DNA binding proteins to which this protein belongs. This gene has been shown to function in several p…	TRANSCRIPTION	A de novo frameshift mutation in chromodomain helicase DNA-binding domain 8 (CHD8): A case report and literature review. (PMID: 26789910)
CNTNAP2	Contactin Associated Protein Like 2	This gene encodes a member of the neurexin family which functions in the vertebrate nervous system as cell adhesion molecules and receptors. This protein, like other neurexin proteins, contains epidermal growth factor repeats and laminin G domains. In addition, it includes an F5/8 type C domain, discoidin/neuropilin- and fibrinogen-like domains, thrombospondin N-terminal-like domains and a putati…	CELL-CELL INTERACTION	A genome-wide meta-analysis identifies novel loci associated with schizophrenia and bipolar disorder. (PMID: 20889312) TCF4, schizophrenia, and Pitt-Hopkins Syndrome. (PMID: 20421335) CNTNAP2 is significantly associated with schizophrenia and major depression in the Han Chinese population. (PMID: 23123147) Molecular pathways involved in neuronal cell adhesion and membrane scaffolding contribute t…
CSMD1	CUB And Sushi Multiple Domains 1		COMPLEMENT FACTOR	Biological insights from 108 schizophrenia-associated genetic loci. (PMID: 25056061) Replicated association between the European GWAS locus rs10503253 at CSMD1 and schizophrenia in Asian population. (PMID: 28344127) De novo CNV analysis implicates specific abnormalities of postsynaptic signalling complexes in the pathogenesis of schizophrenia. (PMID: 22083728) Individual risk alleles of susceptib…
CTTNBP2	Cortactin Binding Protein 2	This gene encodes a protein with six ankyrin repeats and several proline-rich regions. A similar gene in rat interacts with a central regulator of the actin cytoskeleton.	CYTOSKELETON
DRD2	Dopamine Receptor D2	This gene encodes the D2 subtype of the dopamine receptor. This G-protein coupled receptor inhibits adenylyl cyclase activity. A missense mutation in this gene causes myoclonus dystonia; other mutations have been associated with schizophrenia.	NEUROTRANSMISSION	Biological insights from 108 schizophrenia-associated genetic loci. (PMID: 25056061) ….. (+471)
DYRK1A	Dual Specificity Tyrosine Phosphorylation Regulated Kinase 1A	This gene encodes a member of the Dual-specificity tyrosine phosphorylation-regulated kinase (DYRK) family. This member contains a nuclear targeting signal sequence, a protein kinase domain, a leucine zipper motif, and a highly conservative 13-consecutive-histidine repeat. It catalyzes its autophosphorylation on serine/threonine and tyrosine residues. It may play a significant role in a signaling…	INTRACELLULAR SIGNALING
FMR1	Fragile X Mental Retardation 1	The protein encoded by this gene binds RNA and is associated with polysomes. The encoded protein may be involved in mRNA trafficking from the nucleus to the cytoplasm. A trinucleotide repeat (CGG) in the 5' UTR is normally found at 6-53 copies, but an expansion to 55-230 repeats is the cause of fragile X syndrome. Expansion of the trinucleotide repeat may also cause one form of premature ovarian …	RNA TRANSPORT	A polygenic burden of rare disruptive mutations in schizophrenia. (PMID: 24463508) Analyzing the role of microRNAs in schizophrenia in the context of common genetic risk variants. (PMID: 26963595) Mutation intolerant genes and targets of FMRP are enriched for nonsynonymous alleles in schizophrenia. (PMID: 28719003) Confirmed rare copy number variants implicate novel genes in schizophrenia. (PMID:…
GABRB3	Gamma-Aminobutyric Acid Type A Receptor Beta3 Subunit	This gene encodes a member of the ligand-gated ionic channel family. The encoded protein is one the subunits of a multi-subunit chloride channel that serves as the receptor for gamma-aminobutyric acid, a major inhibitory neurotransmitter of the mammalian nervous system. This gene is located on the long arm of chromosome 15 in a cluster with two other genes encoding related subunits of the family.…	NEUROTRANSMISSION	Genetic analysis of GABRB3 at 15q12 as a candidate gene of schizophrenia. (PMID: 24865167) Alterations in GABA-related transcriptome in the dorsolateral prefrontal cortex of subjects with schizophrenia. (PMID: 17471287) The GABRB3 polymorphism and its association with schizophrenia. (PMID: 29196882) Lamina-specific alterations in cortical GABA(A) receptor subunit expression in schizophrenia. (PMI…
GRM3	Glutamate Metabotropic Receptor 3	L-glutamate is the major excitatory neurotransmitter in the central nervous system and activates both ionotropic and metabotropic glutamate receptors. Glutamatergic neurotransmission is involved in most aspects of normal brain function and can be perturbed in many neuropathologic conditions. The metabotropic glutamate receptors are a family of G protein-coupled receptors, that have been divided i…	NEUROTRANSMISSION	Biological insights from 108 schizophrenia-associated genetic loci. (PMID: 25056061) ….. (+62)
KATNAL2	Katanin P60 ATPase-Containing Subunit A-Like 2		CYTOSKELETON
KCTD13	Potassium Channel Tetramerization Domain Containing 13		NEUROTRANSMISSION	Biological insights from 108 schizophrenia-associated genetic loci. (PMID: 25056061) Identification of rare variants in KCTD13 at the schizophrenia risk locus 16p11.2. (PMID: 27668412) Spatiotemporal 16p11.2 protein network implicates cortical late mid-fetal brain development and KCTD13-Cul3-RhoA pathway in psychiatric diseases. (PMID: 25695269)
KMT2C	Histone-Lysine N-Methyltransferase 2C	This gene is a member of the myeloid/lymphoid or mixed-lineage leukemia (MLL) family and encodes a nuclear protein with an AT hook DNA-binding domain, a DHHC-type zinc finger, six PHD-type zinc fingers, a SET domain, a post-SET domain and a RING-type zinc finger. This protein is a member of the ASC-2/NCOA6 complex (ASCOM), which possesses histone methylation activity and is involved in transcript…	CHROMATIN REMODELING
KMT5B	Histone-Lysine N-Methyltransferase 5B	This gene encodes a protein that contains a SET domain. SET domains appear to be protein-protein interaction domains that mediate interactions with a family of proteins that display similarity with dual-specificity phosphatases (dsPTPases). The function of this gene has not been determined.	CHROMATIN REMODELING	Identification of the BRD1 interaction network and its impact on mental disorder risk. (PMID: 27142060) Incorporating functional information in tests of excess de novo mutational load. (PMID: 26235986)
KYNU	Kynureninase	Kynureninase is a pyridoxal-5'-phosphate (pyridoxal-P) dependent enzyme that catalyzes the cleavage of L-kynurenine and L-3-hydroxykynurenine into anthranilic and 3-hydroxyanthranilic acids, respectively. Kynureninase is involved in the biosynthesis of NAD cofactors from tryptophan through the kynurenine pathway.	INTRACELLULAR SIGNALING	A polygenic burden of rare disruptive mutations in schizophrenia. (PMID: 24463508)
MECP2	Methyl-CpG Binding Protein 2	DNA methylation is the major modification of eukaryotic genomes and plays an essential role in mammalian development. Human proteins MECP2, MBD1, MBD2, MBD3, and MBD4 comprise a family of nuclear proteins related by the presence in each of a methyl-CpG binding domain (MBD). Each of these proteins, with the exception of MBD3, is capable of binding specifically to methylated DNA. MECP2, MBD1 and MB…	CHROMATIN REMODELING	Systematic resequencing of X-chromosome synaptic genes in autism spectrum disorder and schizophrenia. (PMID: 20479760) Common variants on Xq28 conferring risk of schizophrenia in Han Chinese. (PMID: 24043878) Recurrent rearrangements in synaptic and neurodevelopmental genes and shared biologic pathways in schizophrenia, autism, and mental retardation. (PMID: 19736351) MECP2 structural and 3'-UTR …
MIB1	Mindbomb E3 Ubiquitin Protein Ligase 2	The protein encoded by this gene is an E3 ubiquitin protein ligase that mediates ubiquitination of proteins in the Notch signaling pathway. The encoded protein may be a suppressor of melanoma invasion.	INTRACELLULAR SIGNALING
NRXN1	Neurexin 1	This gene encodes a single-pass type I membrane protein that belongs to the neurexin family. Neurexins are cell-surface receptors that bind neuroligins to form Ca(2+)-dependent neurexin/neuroligin complexes at synapses in the central nervous system. This complex is required for efficient neurotransmission and is involved in the formation of synaptic contacts. Three members of this gene family hav…	CELL-CELL INTERACTION	Contribution of copy number variants to schizophrenia from a genome-wide study of 41,321 subjects. (PMID: 27869829) ….. (+44)
POGZ	Pogo Transposable Element Derived With ZNF Domain	The protein encoded by this gene appears to be a zinc finger protein containing a transposase domain at the C-terminus. This protein was found to interact with the transcription factor SP1 in a yeast two-hybrid system.	TRANSCRIPTION
PTEN	Phosphatase And Tensin Homolog	This gene was identified as a tumor suppressor that is mutated in a large number of cancers at high frequency. The protein encoded by this gene is a phosphatidylinositol-3,4,5-trisphosphate 3-phosphatase. It contains a tensin like domain as well as a catalytic domain similar to that of the dual specificity protein tyrosine phosphatases. Unlike most of the protein tyrosine phosphatases, this prote…	INTRACELLULAR SIGNALING
RELN	Reelin	This gene encodes a large secreted extracellular matrix protein thought to control cell-cell interactions critical for cell positioning and neuronal migration during brain development. This protein may be involved in schizophrenia, autism, bipolar disorder, major depression and in migration defects associated with temporal lobe epilepsy. Mutations of this gene are associated with autosomal recess…	CELL-CELL INTERACTION	Replication of an association of a common variant in the Reelin gene (RELN) with schizophrenia in Ashkenazi Jewish women. (PMID: 20431428) ….. (+84)
SCN2A	Sodium Voltage-Gated Channel Alpha Subunit 2	Voltage-gated sodium channels are transmembrane glycoprotein complexes composed of a large alpha subunit with four repeat domains, each of which is composed of six membrane-spanning segments, and one or more regulatory beta subunits. Voltage-gated sodium channels function in the generation and propagation of action potentials in neurons and muscle. This gene encodes one member of the sodium chann…	EXCITABILITY	Differential effects of common variants in SCN2A on general cognitive ability, brain physiology, and messenger RNA expression in schizophrenia cases and control individuals. (PMID: 24718902) Mutation screening of SCN2A in schizophrenia and identification of a novel loss-of-function mutation. (PMID: 26555645)
SETD1A	SET Domain Containing 1A	The protein encoded by this gene is a component of a histone methyltransferase (HMT) complex that produces mono-, di-, and trimethylated histone H3 at Lys4. Trimethylation of histone H3 at lysine 4 (H3K4me3) is a chromatin modification known to generally mark the transcription start sites of active genes. The protein contains SET domains, a RNA recognition motif domain and is a member of the clas…	CHROMATIN REMODELING	Rare loss-of-function variants in SETD1A are associated with schizophrenia and developmental disorders. (PMID: 26974950) Loss-of-function variants in schizophrenia risk and SETD1A as a candidate susceptibility gene. (PMID: 24853937) De novo synonymous mutations in regulatory elements contribute to the genetic etiology of autism and schizophrenia. (PMID: 26938441)
SHANK3	SH3 And Multiple Ankyrin Repeat Domains 3	This gene is a member of the Shank gene family. Shank proteins are multidomain scaffold proteins of the postsynaptic density that connect neurotransmitter receptors, ion channels, and other membrane proteins to the actin cytoskeleton and G-protein-coupled signaling pathways. Shank proteins also play a role in synapse formation and dendritic spine maturation. Mutations in this gene are a cause of …	SYNAPTIC SCAFFOLD	Schizophrenia in a patient with subtelomeric duplication of chromosome 22q. (PMID: 17539913) MicroRNA-7/Shank3 axis involved in schizophrenia pathogenesis. (PMID: 25882257) Proteomic and genomic evidence implicates the postsynaptic density in schizophrenia. (PMID: 25048004) Recurrent rearrangements in synaptic and neurodevelopmental genes and shared biologic pathways in schizophrenia, autism, and…
STXBP1	Syntaxin Binding Protein 1	This gene encodes a syntaxin-binding protein. The encoded protein appears to play a role in release of neurotransmitters via regulation of syntaxin, a transmembrane attachment protein receptor. Mutations in this gene have been associated with infantile epileptic encephalopathy-4.	NEUROTRANSMISSION	Regulation of munc18-1 and syntaxin-1A interactive partners in schizophrenia prefrontal cortex: down-regulation of munc18-1a isoform and 75 kDa SNARE complex after antipsychotic treatment. (PMID: 21669024) Proteomic analysis of membrane microdomain-associated proteins in the dorsolateral prefrontal cortex in schizophrenia and bipolar disorder reveals alterations in LAMP, STXBP1 and BASP1 protein …
STXBP5	Syntaxin Binding Protein 5	Syntaxin 1 is a component of the 7S and 20S SNARE complexes which are involved in docking and fusion of synaptic vesicles with the presynaptic plasma membrane. This gene encodes a syntaxin 1 binding protein. In rat, a similar protein dissociates syntaxin 1 from the Munc18/n-Sec1/rbSec1 complex to form a 10S complex, an intermediate which can be converted to the 7S SNARE complex. Thus this protein…	NEUROTRANSMISSION
SYNGAP1	Synaptic Ras GTPase Activating Protein 1	This gene encodes a Ras GTPase activating protein that is a member of the N-methyl-D-aspartate receptor complex. The N-terminal domain of the protein contains a Ras-GAP domain, a pleckstrin homology domain, and a C2 domain that may be involved in binding of calcium and phospholipids. The C-terminal domain consists of a ten histidine repeat region, serine and tyrosine phosphorylation sites, and a …	SYNAPTIC SCAFFOLD	Resequencing and Association Analysis of Six PSD-95-Related Genes as Possible Susceptibility Genes for Schizophrenia and Autism Spectrum Disorders. (PMID: 27271353) Reduced expression of the NMDA receptor-interacting protein SynGAP causes behavioral abnormalities that model symptoms of schizophrenia. (PMID: 19145222) Decreased expression of NMDA receptor-associated proteins in frontal cortex of e…
TBR1	T-Box, Brain 1	This gene is a member of a conserved family of genes that share a common DNA-binding domain, the T-box. T-box genes encode transcription factors involved in the regulation of numerous developmental processes. In mouse, the ortholog of this gene is expressed in the cerebral cortex, hippocampus, amygdala and olfactory bulb and is thought to play an important role in neuronal migration and axonal pr…	TRANSCRIPTION	mRNA expression patterns and distribution of white matter neurons in dorsolateral prefrontal cortex of depressed patients differ from those in schizophrenia patients. (PMID: 12513943) Genes with de novo mutations are shared by four neuropsychiatric disorders discovered from NPdenovo database. (PMID: 25849321) Neuronal excitation upregulates Tbr1, a high-confidence risk gene of autism, mediating G…
TCF4	Transcription Factor 4	This gene encodes transcription factor 4, a basic helix-loop-helix transcription factor. The encoded protein recognizes an Ephrussi-box ('E-box') binding site ('CANNTG') - a motif first identified in immunoglobulin enhancers. This gene is broadly expressed, and may play an important role in nervous system development. Defects in this gene are a cause of Pitt-Hopkins syndrome. In addition, an intr…	TRANSCRIPTION	Biological insights from 108 schizophrenia-associated genetic loci. (PMID: 25056061) ….. (+34)
TOP3B	DNA Topoisomerase III Beta	This gene encodes a DNA topoisomerase, an enzyme that controls and alters the topologic states of DNA during transcription. This enzyme catalyzes the transient breaking and rejoining of a single strand of DNA which allows the strands to pass through one another, thus relaxing the supercoils and altering the topology of DNA. The enzyme interacts with DNA helicase SGS1 and plays a role in DNA recom…	TRANSCRIPTION	Topoisomerase 3β is the major topoisomerase for mRNAs and linked to neurodevelopment and mental dysfunction. (PMID: 28039324) TOP3B: a novel candidate gene in juvenile myoclonic epilepsy? (PMID: 29490292) Deletion of TOP3beta, a component of FMRP-containing mRNPs, contributes to neurodevelopmental disorders. (PMID: 23912948)
VIPR2	Vasoactive Intestinal Peptide Receptor 2	This gene encodes a receptor for vasoactive intestinal peptide, a small neuropeptide. Vasoactive intestinal peptide is involved in smooth muscle relaxation, exocrine and endocrine secretion, and water and ion flux in lung and intestinal epithelia. Its actions are effected through integral membrane receptors associated with a guanine nucleotide binding protein which activates adenylate cyclase.	NEUROTRANSMISSION	Duplications of the neuropeptide receptor gene VIPR2 confer significant risk for schizophrenia. (PMID: 21346763) Genome-wide investigation of rare structural variants identifies VIPR2 as a new candidate gene for schizophrenia. (PMID: 21721910) Low-copy repeats at the human VIPR2 gene predispose to recurrent and nonrecurrent rearrangements. (PMID: 23073313) Analysis of the association of VIPR2 pol…
