# Supplementary material for: Combined cellomics and proteomics analysis reveals shared neuronal morphology and molecular pathway phenotypes for multiple schizophrenia risk genes
Source: Mol Psychiatry. 2019 May 29;26(3):784–99. doi: 10.1038/s41380-019-0436-y (PMC7910218; doi:10.1038/s41380-019-0436-y)
Supplement: Supplementary file 4 — Supplementary Table S3 [file 41380_2019_436_MOESM4_ESM.xlsx]

## Sheet: Multilevel modeling
Supplementary Table S3. Estimated variances and 95% parametric bootstrap intervals per cellomics phenotypic parameter
Phenotypic parameter	Factor	Explained Variance (%)	Lower Bound (%)	Upper Bound (%)
# nuclei per well	Edge	1	0	2
	DIV	6	2	14
	shRNA	23	18	28
	Plate:Batch	15	8	21
	Batch	0	0	4
	Residual	56	48	63
# neurons per well	Edge	0	0	0
	DIV	2	1	6
	shRNA	17	12	21
	Plate:Batch	7	3	10
	Batch	0	0	2
	Residual	74	68	79
# primary dendrites per neuron	Edge	1	0	2
	DIV	0	0	5
	shRNA	5	3	8
	Plate:Batch	14	7	22
	Batch	3	0	12
	Residual	76	67	84
# dendritic branch points per neuron	Edge	0	0	1
	DIV	2	0	7
	shRNA	14	10	17
	Plate:Batch	13	7	19
	Batch	0	0	4
	Residual	71	64	77
total dendrite length per neuron	Edge	0	0	1
	DIV	0	0	4
	shRNA	12	8	15
	Plate:Batch	12	6	17
	Batch	1	0	5
	Residual	75	68	80
presynaptic puncta intensity	Edge	0	0	0
	DIV	16	11	23
	shRNA	30	24	35
	Plate:Batch	7	3	10
	Batch	0	0	2
	Residual	47	42	53
# presynaptic puncta per dendrite length	Edge	0	0	1
	DIV	3	1	8
	shRNA	30	24	35
	Plate:Batch	11	6	17
	Batch	0	0	3
	Residual	55	49	61
# colocalized puncta per dendrite length	Edge	1	1	2
	DIV	0	0	4
	shRNA	27	22	32
	Plate:Batch	10	5	16
	Batch	1	0	4
	Resid.	60	54	65
postsynaptic puncta intensity	Edge	0	0	0
	DIV	5	2	10
	shRNA	25	20	30
	Plate:Batch	9	4	13
	Batch	0	0	3
	Residual	61	55	67
# postsynaptic puncta per dendrite length	Edge	1	0	2
	DIV	2	0	7
	shRNA	23	18	27
	Plate:Batch	10	5	15
	Batch	2	0	8
	Residual	61	55	67
