# Supplementary material for: Combined cellomics and proteomics analysis reveals shared neuronal morphology and molecular pathway phenotypes for multiple schizophrenia risk genes
Source: Mol Psychiatry. 2019 May 29;26(3):784–99. doi: 10.1038/s41380-019-0436-y (PMC7910218; doi:10.1038/s41380-019-0436-y)
Supplement: Supplementary file 5 — Supplementary Table S4 [file 41380_2019_436_MOESM5_ESM.xlsx]

## Sheet: Tbr1
Supplementary Table S4a. Protein expression and regulation in Tbr1 knockdown neurons
				protein expression												log2-protein expression												mean log2-protein expression				log2-fold change			p-value
protein	Uniprot ID	Fasta name	peptide count	scrambled			Tbr1_2			Tbr1_3			Tbr1_4			scrambled			Tbr1_2			Tbr1_3			Tbr1_4			scrambled	Tbr1_2	Tbr1_3	Tbr1_4	Tbr1_2	Tbr1_3	Tbr1_4	Tbr1_2	Tbr1_3	Tbr1_4
1700037H04RIK	F8WIU1;H7BXB9;Q9D1K7	>tr|F8WIU1|F8WIU1_MOUSE Isoform of Q9D1K7, Protein 1700037H04Rik OS=Mus musculus GN=1700037H04Rik PE=1 SV=1;>tr|H7BXB9|H7BXB9_MOUSE Isoform of Q9D1K7, Protein 1700037H04Rik (Fragment) OS=Mus musculus GN=1700037H04Rik PE=1 SV=1;>sp|Q9D1K7|CT027_MOUSE UPF0687 protein C20orf27 homolog OS=Mus musculus PE=2 SV=3	1	32.3615	32.6182	31.3178	28.9684	27.6533	33.2019	28.593	30.5979	33.1834	29.4713	29.3733	28.351	5.01621	5.0276	4.96891	4.85641	4.78938	5.05319	4.83759	4.93536	5.05239	4.88124	4.87643	4.82533	5.00424	4.89966	4.94178	4.861	-0.10458	-0.062461	-0.14324	0.316227	0.423103	0.00483655
2310035C23RIK;KIAA1468	A0A087WSS1;E9QM90;Q148V7;Q148V7-2	>tr|A0A087WSS1|A0A087WSS1_MOUSE Isoform of Q148V7, Protein 2310035C23Rik OS=Mus musculus GN=2310035C23Rik PE=1 SV=1;>tr|E9QM90|E9QM90_MOUSE Isoform of Q148V7, Protein 2310035C23Rik OS=Mus musculus GN=2310035C23Rik PE=1 SV=2;>sp|Q148V7|K1468_MOUSE LisH domain and HEAT repeat-containing protein KIAA1468 OS=Mus musculus GN=Kiaa1468 PE=1 SV=1;>sp|Q148V7-2|K1468_MOUSE Isoform of Q148V7, Isoform 2 of L…	5	47.4442	43.5975	50.8357	63.5692	45.5748	40.8845	51.775	61.7617	47.8081	69.103	48.8166	50.2132	5.56816	5.44617	5.66777	5.99026	5.51016	5.35348	5.69418	5.94864	5.57918	6.11068	5.6093	5.64999	5.5607	5.61797	5.74067	5.78999	0.0572661	0.179968	0.229288	0.79907	0.243986	0.288934
2310067B10RIK;KIAA0195	B1ATA0;Q7TSH8	>tr|B1ATA0|B1ATA0_MOUSE Isoform of Q7TSH8, Protein 2310067B10Rik (Fragment) OS=Mus musculus GN=2310067B10Rik PE=4 SV=1;>sp|Q7TSH8|K0195_MOUSE Uncharacterized protein KIAA0195 OS=Mus musculus GN=Kiaa0195 PE=2 SV=1	1	264.314	265.882	250.442	295.601	257.577	303.622	286.35	252.291	263.575	272.25	274.802	317.868	8.04611	8.05464	7.96833	8.20751	8.00886	8.24613	8.16163	7.97894	8.04207	8.08879	8.10225	8.31229	8.02303	8.15417	8.06088	8.16777	0.131138	0.0378549	0.144747	0.209146	0.574305	0.173639
2410002F23RIK	A0A087WSJ7;Q3TE80	>tr|A0A087WSJ7|A0A087WSJ7_MOUSE Isoform of Q3TE80, Protein 2410002F23Rik OS=Mus musculus GN=2410002F23Rik PE=1 SV=1;>tr|Q3TE80|Q3TE80_MOUSE Protein 2410002F23Rik OS=Mus musculus GN=2410002F23Rik PE=1 SV=1	1	22.0329	23.3849	22.3719	28.6711	19.9634	24.648	30.1094	26.2974	20.6696	18.6969	19.1074	20.1681	4.46159	4.54751	4.48362	4.84152	4.31929	4.6234	4.91214	4.71685	4.36944	4.22473	4.25606	4.334	4.49757	4.59474	4.66614	4.2716	0.0971659	0.168569	-0.225975	0.588592	0.399721	0.00636442
5031439G07RIK	B1APX2;Q3UE31	>tr|B1APX2|B1APX2_MOUSE Isoform of Q3UE31, Protein 5031439G07Rik OS=Mus musculus GN=5031439G07Rik PE=1 SV=1;>sp|Q3UE31|K0930_MOUSE Uncharacterized protein KIAA0930 homolog OS=Mus musculus PE=1 SV=2	1	37.9228	26.0728	26.4468	36.9455	34.996	24.0513	29.413	26.6806	33.0057	43.9842	29.9943	26.1181	5.24499	4.70447	4.72502	5.20733	5.12912	4.58804	4.87838	4.73772	5.04464	5.45891	4.90662	4.70698	4.8915	4.97483	4.88692	5.02417	0.0833328	-0.00458091	0.132672	0.767368	0.983006	0.66821
6330403A02RIK	J3QP43;Q0VBF8	>tr|J3QP43|J3QP43_MOUSE Isoform of Q0VBF8, Protein 6330403A02Rik OS=Mus musculus GN=6330403A02Rik PE=1 SV=1;>sp|Q0VBF8|STUM_MOUSE Protein stum homolog OS=Mus musculus PE=2 SV=1	1	10.1046	1.82353	6.58307	11.7123	9.54097	3.25597	4.21538	10.7489	3.44556	10.4307	5.69301	2.6608	3.33695	0.866735	2.71876	3.54996	3.25414	1.70309	2.07566	3.42612	1.78474	3.38276	2.50919	1.41186	2.30748	2.83573	2.42884	2.4346	0.528246	0.12136	0.127123	0.605006	0.899854	0.898929
AACS	Q9D2R0	>sp|Q9D2R0|AACS_MOUSE Acetoacetyl-CoA synthetase OS=Mus musculus GN=Aacs PE=2 SV=1	4	190.018	210.915	237.833	233.052	251.352	278.636	293.842	185.241	222.448	182.684	228.666	221.699	7.56999	7.72052	7.89381	7.86451	7.97356	8.12224	8.1989	7.53326	7.79732	7.5132	7.8371	7.79246	7.72811	7.98677	7.84316	7.71425	0.258663	0.115053	-0.0138546	0.10017	0.630942	0.92485
AAK1	Q3UHJ0;Q3UHJ0-2	>sp|Q3UHJ0|AAK1_MOUSE AP2-associated protein kinase 1 OS=Mus musculus GN=Aak1 PE=1 SV=2;>sp|Q3UHJ0-2|AAK1_MOUSE Isoform of Q3UHJ0, Isoform 2 of AP2-associated protein kinase 1 OS=Mus musculus GN=Aak1	1	17.3616	14.8039	19.7384	19.684	17.5697	17.8468	18.3479	17.558	21.8011	17.6757	13.0964	15.742	4.11783	3.8879	4.30293	4.29895	4.13502	4.1576	4.19755	4.13405	4.44633	4.14369	3.7111	3.97654	4.10289	4.19719	4.25931	3.94378	0.0942998	0.156421	-0.15911	0.527415	0.3679	0.412319
AARS	Q8BGQ7	>sp|Q8BGQ7|SYAC_MOUSE Alanine--tRNA ligase, cytoplasmic OS=Mus musculus GN=Aars PE=1 SV=1	10	369.591	355.91	433.944	393.799	398.82	388.368	370.793	416.256	449.234	404.09	448.099	378.62	8.52979	8.47537	8.76136	8.62132	8.6396	8.60128	8.53447	8.70133	8.81132	8.65853	8.80768	8.56461	8.58884	8.62073	8.68237	8.67694	0.0318903	0.0935332	0.0880984	0.751818	0.47618	0.479804
AARSD1;GM27029	A2A4P3;A2A4P4;Q3THG9	>tr|A2A4P3|A2A4P3_MOUSE Isoform of A2A4P4, Protein Gm27029 OS=Mus musculus GN=Gm27029 PE=4 SV=1;>tr|A2A4P4|A2A4P4_MOUSE Protein Gm27029 OS=Mus musculus GN=Gm27029 PE=4 SV=1;>sp|Q3THG9|AASD1_MOUSE Alanyl-tRNA editing protein Aarsd1 OS=Mus musculus GN=Aarsd1 PE=1 SV=2	2	41.8539	41.9367	51.9549	39.974	39.1703	47.5817	42.3795	40.8451	54.8636	39.8473	47.8982	46.7129	5.38729	5.39014	5.69919	5.32099	5.29169	5.57234	5.40529	5.35209	5.77778	5.31641	5.5819	5.54575	5.49221	5.395	5.51172	5.48135	-0.0972015	0.0195153	-0.0108533	0.516681	0.914092	0.938939
ABAT	P61922;P61922-2	>sp|P61922|GABT_MOUSE 4-aminobutyrate aminotransferase, mitochondrial OS=Mus musculus GN=Abat PE=1 SV=1;>sp|P61922-2|GABT_MOUSE Isoform of P61922, Isoform 2 of 4-aminobutyrate aminotransferase, mitochondrial OS=Mus musculus GN=Abat	8	237.293	232.964	206.665	247.928	204.651	179.91	227.314	210.625	218.841	218.94	238.24	218.068	7.89053	7.86397	7.69115	7.95378	7.67702	7.49114	7.82855	7.71853	7.77374	7.77439	7.89627	7.76864	7.81521	7.70731	7.77361	7.8131	-0.107904	-0.0416097	-0.00211512	0.522269	0.595035	0.979068
ABCB7	Q61102	>sp|Q61102|ABCB7_MOUSE ATP-binding cassette sub-family B member 7, mitochondrial OS=Mus musculus GN=Abcb7 PE=1 SV=3	1	11.3361	14.066	11.4061	19.6573	15.846	14.4399	8.67011	14.4987	11.0229	17.6793	19.9918	15.6487	3.50286	3.81414	3.51173	4.29699	3.98605	3.85199	3.11605	3.85785	3.46243	4.14399	4.32134	3.96797	3.60958	4.04501	3.47878	4.14443	0.435434	-0.130798	0.534857	0.0631283	0.621772	0.0207994
ABCD3	P55096	>sp|P55096|ABCD3_MOUSE ATP-binding cassette sub-family D member 3 OS=Mus musculus GN=Abcd3 PE=1 SV=2	3	54.1833	56.0036	59.5155	77.9845	69.8051	58.3207	74.6458	69.2062	70.1796	75.6702	54.6086	55.1151	5.75978	5.80745	5.89519	6.28512	6.12526	5.86594	6.22199	6.11283	6.13298	6.24165	5.77106	5.78438	5.82081	6.0921	6.15593	5.93236	0.271298	0.335126	0.111556	0.1466	0.00325976	0.549723
ABCF1	Q6P542	>sp|Q6P542|ABCF1_MOUSE ATP-binding cassette sub-family F member 1 OS=Mus musculus GN=Abcf1 PE=1 SV=1	1	4.24427	7.487	11.3037	4.25077	4.27789	12.867	13.6444	8.08274	6.85646	11.0868	2.00766	8.98088	2.08552	2.90439	3.49872	2.08772	2.0969	3.68561	3.77023	3.01484	2.77746	3.47078	1.00551	3.16686	2.82954	2.62341	3.18751	2.54772	-0.206132	0.357972	-0.281827	0.774874	0.522746	0.768952
ABHD10	F6X5P5;Q6PE15;Q6PE15-2	>tr|F6X5P5|F6X5P5_MOUSE Isoform of Q6PE15, Mycophenolic acid acyl-glucuronide esterase, mitochondrial (Fragment) OS=Mus musculus GN=Abhd10 PE=1 SV=1;>sp|Q6PE15|ABHDA_MOUSE Mycophenolic acid acyl-glucuronide esterase, mitochondrial OS=Mus musculus GN=Abhd10 PE=2 SV=1;>sp|Q6PE15-2|ABHDA_MOUSE Isoform of Q6PE15, Isoform 2 of Mycophenolic acid acyl-glucuronide esterase, mitochondrial OS=Mus musculus …	1	30.0901	21.4031	23.5154	24.0383	25.5309	28.9746	20.7477	25.189	22.2149	26.8067	20.1305	22.7357	4.91122	4.41975	4.55553	4.58726	4.67417	4.85672	4.37488	4.65472	4.47345	4.74452	4.33131	4.50689	4.62883	4.70605	4.50102	4.52757	0.0772183	-0.127815	-0.101259	0.673905	0.499595	0.621997
ABHD12	Q99LR1	>sp|Q99LR1|ABD12_MOUSE Monoacylglycerol lipase ABHD12 OS=Mus musculus GN=Abhd12 PE=1 SV=2	3	76.8574	225.589	91.9177	81.6114	57.0679	67.6396	91.6851	83.3577	85.5254	95.7299	89.2207	104.324	6.26411	7.81755	6.52227	6.3507	5.83461	6.0798	6.51861	6.38124	6.41828	6.5809	6.47931	6.70492	6.86798	6.08837	6.43938	6.58838	-0.779611	-0.428599	-0.279603	0.241622	0.466825	0.620693
ABHD6	Q8R2Y0;Q8R2Y0-2	>sp|Q8R2Y0|ABHD6_MOUSE Monoacylglycerol lipase ABHD6 OS=Mus musculus GN=Abhd6 PE=1 SV=1;>sp|Q8R2Y0-2|ABHD6_MOUSE Isoform of Q8R2Y0, Isoform 2 of Monoacylglycerol lipase ABHD6 OS=Mus musculus GN=Abhd6	2	26.4034	21.137	16.5746	26.0421	17.8564	15.711	15.5534	15.5025	13.7888	25.1946	22.2169	13.2513	4.72265	4.4017	4.0509	4.70277	4.15837	3.97371	3.95916	3.95442	3.78543	4.65504	4.47359	3.72806	4.39175	4.27828	3.89967	4.28556	-0.113468	-0.492081	-0.106187	0.718043	0.1169	0.774643
ABI1	B7ZCU0;B7ZCU2;B7ZCU3;B7ZCU4;B7ZCU5;J3QNK8;Q8CBW3;Q8CBW3-2;Q8CBW3-3;Q8CBW3-4;Q8CBW3-5	>tr|B7ZCU0|B7ZCU0_MOUSE Isoform of Q8CBW3, Abl interactor 1 OS=Mus musculus GN=Abi1 PE=1 SV=1;>tr|B7ZCU2|B7ZCU2_MOUSE Isoform of Q8CBW3, Abl interactor 1 OS=Mus musculus GN=Abi1 PE=1 SV=1;>tr|B7ZCU3|B7ZCU3_MOUSE Isoform of Q8CBW3, Abl interactor 1 OS=Mus musculus GN=Abi1 PE=1 SV=1;>tr|B7ZCU4|B7ZCU4_MOUSE Isoform of Q8CBW3, Abl interactor 1 OS=Mus musculus GN=Abi1 PE=1 SV=1;>tr|B7ZCU5|B7ZCU5_MOUSE…	3	73.0377	89.852	53.9461	101.769	81.0904	50.4061	76.5	81.5901	103.468	76.3207	79.0852	80.5218	6.19057	6.48948	5.75345	6.66915	6.34146	5.65553	6.25739	6.35032	6.69303	6.254	6.30534	6.33131	6.1445	6.22204	6.43358	6.29688	0.0775459	0.289083	0.152383	0.844098	0.325904	0.550405
ABI2	A0A087WPP8;A0A087WRS3;P62484;Q6AXD2;Q6AXH6	>tr|A0A087WPP8|A0A087WPP8_MOUSE Isoform of P62484, Abl interactor 2 OS=Mus musculus GN=Abi2 PE=1 SV=1;>tr|A0A087WRS3|A0A087WRS3_MOUSE Isoform of P62484, Abl interactor 2 OS=Mus musculus GN=Abi2 PE=1 SV=1;>sp|P62484|ABI2_MOUSE Abl interactor 2 OS=Mus musculus GN=Abi2 PE=2 SV=1;>tr|Q6AXD2|Q6AXD2_MOUSE Isoform of P62484, Abi2 protein OS=Mus musculus GN=Abi2 PE=1 SV=1;>tr|Q6AXH6|Q6AXH6_MOUSE Isoform …	4	149.611	182	175.428	181.729	184.361	168.372	187.67	175.067	207.595	160.793	99.4969	140.23	7.22508	7.5078	7.45474	7.50564	7.52639	7.39551	7.55205	7.45176	7.69763	7.32906	6.63658	7.13165	7.39587	7.47585	7.56715	7.03243	0.0799761	0.171277	-0.363438	0.468256	0.204641	0.212762
ABR	E9PUE7;Q5SSL4;Q5SSL4-2;Q5SSL4-4	>tr|E9PUE7|E9PUE7_MOUSE Isoform of Q5SSL4, Active breakpoint cluster region-related protein OS=Mus musculus GN=Abr PE=1 SV=1;>sp|Q5SSL4|ABR_MOUSE Active breakpoint cluster region-related protein OS=Mus musculus GN=Abr PE=1 SV=1;>sp|Q5SSL4-2|ABR_MOUSE Isoform of Q5SSL4, Isoform 2 of Active breakpoint cluster region-related protein OS=Mus musculus GN=Abr;>sp|Q5SSL4-4|ABR_MOUSE Isoform of Q5SSL4, Is…	2	19.5094	38.376	35.5271	32.3751	47.8647	29.3395	46.9187	33.9414	36.7084	24.7475	46.4376	30.2108	4.2861	5.26213	5.15085	5.01681	5.58089	4.87477	5.55209	5.08497	5.19804	4.62921	5.53722	4.91699	4.89969	5.15749	5.27837	5.02781	0.257799	0.378674	0.128115	0.535145	0.350704	0.769814
ACAA1A	Q921H8	>sp|Q921H8|THIKA_MOUSE 3-ketoacyl-CoA thiolase A, peroxisomal OS=Mus musculus GN=Acaa1a PE=1 SV=1	6	272.048	262.566	282.282	293.206	299.793	283.493	270.197	279.022	301.245	246.49	238.369	316.137	8.08772	8.03654	8.141	8.19577	8.22782	8.14717	8.07787	8.12424	8.23479	7.94539	7.89705	8.30441	8.08842	8.19025	8.14563	8.04895	0.101836	0.0572158	-0.0394672	0.0596114	0.369458	0.79062
ACAA2	Q8BWT1	>sp|Q8BWT1|THIM_MOUSE 3-ketoacyl-CoA thiolase, mitochondrial OS=Mus musculus GN=Acaa2 PE=1 SV=3	5	217.497	192.227	206.823	199.914	204.25	180.177	178.911	185.485	206.443	194.143	207.912	179.865	7.76485	7.58667	7.69225	7.64323	7.67419	7.49327	7.4831	7.53516	7.6896	7.60097	7.69983	7.49077	7.68126	7.60357	7.56928	7.59719	-0.0776911	-0.111972	-0.0840648	0.365552	0.239978	0.351294
ACAD9	Q8JZN5	>sp|Q8JZN5|ACAD9_MOUSE Acyl-CoA dehydrogenase family member 9, mitochondrial OS=Mus musculus GN=Acad9 PE=1 SV=2	12	403.653	418.05	396.142	474.826	454.79	490.616	441.022	430.101	456.853	433.148	431.522	453.161	8.65697	8.70753	8.62987	8.89125	8.82906	8.93845	8.78471	8.74853	8.83558	8.75872	8.75329	8.82388	8.66479	8.88625	8.78961	8.77863	0.221461	0.124815	0.113835	0.00633244	0.0217539	0.023945
ACADL	P51174	>sp|P51174|ACADL_MOUSE Long-chain specific acyl-CoA dehydrogenase, mitochondrial OS=Mus musculus GN=Acadl PE=1 SV=2	2	62.6249	61.2752	40.2163	69.5508	68.3356	47.4887	63.9812	62.301	45.7102	73.8513	59.876	47.642	5.96866	5.93723	5.32971	6.11999	6.09457	5.56951	5.99958	5.96118	5.51444	6.20655	5.90391	5.57416	5.7452	5.92802	5.82507	5.89487	0.182823	0.0798668	0.149672	0.542774	0.775001	0.617788
ACADM	P45952	>sp|P45952|ACADM_MOUSE Medium-chain specific acyl-CoA dehydrogenase, mitochondrial OS=Mus musculus GN=Acadm PE=1 SV=1	7	431.55	415.581	386.029	404.582	426.147	455.635	422.885	445.258	430.057	386.957	452.666	375.215	8.75338	8.69898	8.59257	8.66029	8.73521	8.83174	8.72412	8.7985	8.74838	8.59603	8.8223	8.55157	8.68164	8.74241	8.757	8.65664	0.0607668	0.075357	-0.0250087	0.425284	0.248981	0.810968
ACADSB	Q9DBL1	>sp|Q9DBL1|ACDSB_MOUSE Short/branched chain specific acyl-CoA dehydrogenase, mitochondrial OS=Mus musculus GN=Acadsb PE=1 SV=1	6	283.411	282.872	274.492	301.274	287.254	285.029	259.036	257.995	279.96	249.974	294.859	247.381	8.14675	8.144	8.10062	8.23493	8.16618	8.15497	8.01701	8.0112	8.12908	7.96564	8.20388	7.95059	8.13046	8.18536	8.05243	8.04004	0.0549004	-0.0780309	-0.0904228	0.148316	0.16858	0.385458
ACADVL	P50544	>sp|P50544|ACADV_MOUSE Very long-chain specific acyl-CoA dehydrogenase, mitochondrial OS=Mus musculus GN=Acadvl PE=1 SV=3	7	100.58	108.986	111.984	111.868	130.957	127.624	102.805	93.486	102.934	105.969	111.84	112.254	6.6522	6.76799	6.80715	6.80565	7.03295	6.99575	6.68376	6.54668	6.68558	6.72749	6.80529	6.81062	6.74245	6.94478	6.63867	6.78114	0.202336	-0.103776	0.0386886	0.0844115	0.187866	0.520422
ACAT1	Q8QZT1	>sp|Q8QZT1|THIL_MOUSE Acetyl-CoA acetyltransferase, mitochondrial OS=Mus musculus GN=Acat1 PE=1 SV=1	17	2704.72	2561.99	2455.97	2721.89	2440.89	2193.17	2534.3	2601.31	2360.85	2720.38	2506.15	2209.21	11.4013	11.323	11.2621	11.4104	11.2532	11.0988	11.3074	11.345	11.2051	11.4096	11.2913	11.1093	11.3288	11.2541	11.2858	11.2701	-0.0746665	-0.0429679	-0.058742	0.507895	0.500364	0.587106
ACAT2	G3XA25;Q8CAY6	>tr|G3XA25|G3XA25_MOUSE Isoform of Q8CAY6, Acetyl-CoA acetyltransferase, cytosolic OS=Mus musculus GN=Acat2 PE=1 SV=1;>sp|Q8CAY6|THIC_MOUSE Acetyl-CoA acetyltransferase, cytosolic OS=Mus musculus GN=Acat2 PE=1 SV=2	4	244.262	282.382	277.06	272.065	297.051	314.37	254.335	301.524	305.161	231.563	294.809	266.734	7.93229	8.14151	8.11406	8.08781	8.21457	8.29632	7.99059	8.23613	8.25343	7.85526	8.20364	8.05926	8.06262	8.19956	8.16005	8.03939	0.136948	0.0974329	-0.0232292	0.200671	0.418234	0.857999
ACBD3	Q8BMP6	>sp|Q8BMP6|GCP60_MOUSE Golgi resident protein GCP60 OS=Mus musculus GN=Acbd3 PE=1 SV=3	1	29.4448	31.3224	22.6406	24.3504	28.618	19.1372	31.4687	29.8962	19.9937	32.5254	37.0838	28.1256	4.87994	4.96912	4.50084	4.60587	4.83885	4.25831	4.97585	4.90189	4.32147	5.0235	5.21272	4.81381	4.7833	4.56768	4.73307	5.01668	-0.215621	-0.0502295	0.233376	0.386745	0.852758	0.276594
ACBD6	Q9D061	>sp|Q9D061|ACBD6_MOUSE Acyl-CoA-binding domain-containing protein 6 OS=Mus musculus GN=Acbd6 PE=2 SV=2	1	15.0972	25.5023	31.3447	24.7921	21.8777	25.2376	25.7157	23.6131	18.8909	18.0066	27.3404	15.8843	3.91621	4.67255	4.97015	4.63181	4.45139	4.6575	4.68458	4.56151	4.23962	4.17045	4.77296	3.98953	4.51964	4.58023	4.49524	4.31098	0.0605949	-0.0244014	-0.208657	0.866197	0.947869	0.625614
ACIN1	B8JJ91;B8JJ92;F6RJ39;Q52KR6;Q9JIX8;Q9JIX8-2;Q9JIX8-3;Q9JIX8-4	>tr|B8JJ91|B8JJ91_MOUSE Isoform of Q9JIX8, Apoptotic chromatin condensation inducer in the nucleus OS=Mus musculus GN=Acin1 PE=1 SV=1;>tr|B8JJ92|B8JJ92_MOUSE Isoform of Q9JIX8, Apoptotic chromatin condensation inducer in the nucleus OS=Mus musculus GN=Acin1 PE=1 SV=1;>tr|F6RJ39|F6RJ39_MOUSE Isoform of Q9JIX8, Apoptotic chromatin condensation inducer in the nucleus (Fragment) OS=Mus musculus GN=Ac…	1	16.8636	8.68078	19.7293	22.69	16.0764	6.69636	18.1389	8.17074	14.7713	21.2551	17.1583	18.6079	4.07584	3.11782	4.30227	4.50398	4.00687	2.74338	4.18102	3.03047	3.88472	4.40973	4.10084	4.21784	3.83198	3.75141	3.69874	4.24281	-0.0805651	-0.133241	0.410829	0.906243	0.803356	0.375742
ACLY	Q3V117;Q91V92	>tr|Q3V117|Q3V117_MOUSE Isoform of Q91V92, ATP-citrate synthase OS=Mus musculus GN=Acly PE=1 SV=1;>sp|Q91V92|ACLY_MOUSE ATP-citrate synthase OS=Mus musculus GN=Acly PE=1 SV=1	18	852.807	842.472	914.16	903.564	938.033	834.916	804.035	880.898	849.692	864.821	804.83	710.567	9.73608	9.71848	9.8363	9.81948	9.87349	9.70549	9.65111	9.78283	9.7308	9.75626	9.65254	9.47283	9.76362	9.79949	9.72158	9.62721	0.0358671	-0.0420404	-0.136413	0.594309	0.472452	0.236798
ACO2	Q99KI0	>sp|Q99KI0|ACON_MOUSE Aconitate hydratase, mitochondrial OS=Mus musculus GN=Aco2 PE=1 SV=1	26	4129.08	3929.65	3756.65	4009.69	3770.68	3297.47	3834.68	4018.69	3997.76	4177.44	4121.21	3846.9	12.0116	11.9402	11.8752	11.9693	11.8806	11.6871	11.9049	11.9725	11.965	12.0284	12.0089	11.9095	11.9423	11.8457	11.9475	11.9822	-0.0966633	0.00511888	0.0399064	0.374786	0.916097	0.500441
ACOT1	O55137	>sp|O55137|ACOT1_MOUSE Acyl-coenzyme A thioesterase 1 OS=Mus musculus GN=Acot1 PE=1 SV=1	3	172.018	152.516	148.939	183.397	174.011	179.446	143.298	153.368	148.076	145.767	182.156	168.281	7.42641	7.25281	7.21858	7.51883	7.44304	7.48741	7.16287	7.26085	7.21019	7.18752	7.50903	7.39472	7.29927	7.48309	7.2113	7.36376	0.183821	-0.087966	0.0644879	0.0912068	0.306736	0.605523
ACOT13	Q9CQR4	>sp|Q9CQR4|ACO13_MOUSE Acyl-coenzyme A thioesterase 13 OS=Mus musculus GN=Acot13 PE=1 SV=1	2	183.344	132.463	161.315	105.768	76.0254	88.9196	83.6484	112.961	28.0542	57.2985	130.384	14.3436	7.51841	7.04945	7.33374	6.72476	6.24841	6.47443	6.38627	6.81968	4.81015	5.84043	7.02662	3.84233	7.30053	6.48253	6.00536	5.56979	-0.817998	-1.29517	-1.73074	0.0134527	0.162609	0.2014
ACOT2	Q9QYR9	>sp|Q9QYR9|ACOT2_MOUSE Acyl-coenzyme A thioesterase 2, mitochondrial OS=Mus musculus GN=Acot2 PE=1 SV=2	1	11.0598	11.9162	12.6783	11.115	16.4874	14.7404	15.0059	15.4177	11.2703	12.6464	15.5481	16.0587	3.46725	3.57486	3.6643	3.47443	4.0433	3.8817	3.90746	3.94652	3.49446	3.66066	3.95866	4.00528	3.5688	3.79981	3.78281	3.87487	0.231009	0.21401	0.306067	0.30437	0.274895	0.0861859
ACOT7	E9PYH2;Q91V12;Q91V12-2;Q91V12-4	>tr|E9PYH2|E9PYH2_MOUSE Isoform of Q91V12, Cytosolic acyl coenzyme A thioester hydrolase OS=Mus musculus GN=Acot7 PE=1 SV=1;>sp|Q91V12|BACH_MOUSE Cytosolic acyl coenzyme A thioester hydrolase OS=Mus musculus GN=Acot7 PE=1 SV=2;>sp|Q91V12-2|BACH_MOUSE Isoform of Q91V12, Isoform A of Cytosolic acyl coenzyme A thioester hydrolase OS=Mus musculus GN=Acot7;>sp|Q91V12-4|BACH_MOUSE Isoform of Q91V12, Is…	13	2478.23	2433.76	2377.87	2321.09	2338.49	2327.46	2440.63	2187	2446.64	2254.08	2244.72	2279.19	11.2751	11.249	11.2155	11.1806	11.1914	11.1845	11.253	11.0947	11.2566	11.1383	11.1323	11.1543	11.2465	11.1855	11.2015	11.1416	-0.0610087	-0.0450519	-0.104856	0.0671626	0.493311	0.0162989
ACOT9	Q9R0X4	>sp|Q9R0X4|ACOT9_MOUSE Acyl-coenzyme A thioesterase 9, mitochondrial OS=Mus musculus GN=Acot9 PE=1 SV=1	7	186.765	311.913	187.182	317.632	315.583	187.699	184.901	326.775	308.765	312.236	299.554	321.002	7.54508	8.285	7.54829	8.31121	8.30188	7.55228	7.53061	8.35215	8.27037	8.28649	8.22667	8.32644	7.79279	8.05512	8.05104	8.27987	0.262331	0.25825	0.487076	0.497353	0.511774	0.184824
ACOX1	A2A848;Q9R0H0;Q9R0H0-2	>tr|A2A848|A2A848_MOUSE Isoform of Q9R0H0, Peroxisomal acyl-coenzyme A oxidase 1 (Fragment) OS=Mus musculus GN=Acox1 PE=1 SV=1;>sp|Q9R0H0|ACOX1_MOUSE Peroxisomal acyl-coenzyme A oxidase 1 OS=Mus musculus GN=Acox1 PE=1 SV=5;>sp|Q9R0H0-2|ACOX1_MOUSE Isoform of Q9R0H0, Isoform 2 of Peroxisomal acyl-coenzyme A oxidase 1 OS=Mus musculus GN=Acox1	2	33.0746	24.7766	31.1312	43.3578	44.3459	57.9512	27.647	41.5859	37.6492	38.2055	47.4745	48.7613	5.04765	4.63091	4.96029	5.43822	5.47073	5.85677	4.78905	5.37802	5.23455	5.25571	5.56908	5.60767	4.87962	5.58857	5.13387	5.47749	0.708955	0.254256	0.597869	0.0186496	0.31456	0.0246739
ACP1	Q561M1;Q9D358;Q9D358-2	>tr|Q561M1|Q561M1_MOUSE Isoform of Q9D358, Acp1 protein OS=Mus musculus GN=Acp1 PE=1 SV=1;>sp|Q9D358|PPAC_MOUSE Low molecular weight phosphotyrosine protein phosphatase OS=Mus musculus GN=Acp1 PE=1 SV=3;>sp|Q9D358-2|PPAC_MOUSE Isoform of Q9D358, Isoform 2 of Low molecular weight phosphotyrosine protein phosphatase OS=Mus musculus GN=Acp1	1	74.082	84.4991	109.02	89.5569	96.9801	100.118	99.5727	88.8937	82.6849	75.1566	92.7884	39.1649	6.21105	6.40086	6.76845	6.48473	6.59962	6.64556	6.63768	6.47401	6.36955	6.23183	6.53587	5.29149	6.46012	6.57664	6.49375	6.01973	0.116513	0.0336243	-0.440393	0.555733	0.865189	0.366978
ACP2	B7ZCF5;P24638	>tr|B7ZCF5|B7ZCF5_MOUSE Isoform of P24638, Lysosomal acid phosphatase (Fragment) OS=Mus musculus GN=Acp2 PE=1 SV=1;>sp|P24638|PPAL_MOUSE Lysosomal acid phosphatase OS=Mus musculus GN=Acp2 PE=2 SV=2	1	42.9842	45.544	47.2839	59.9141	46.797	63.3963	57.7854	34.9575	53.0338	38.3691	46.4023	37.1179	5.42573	5.50919	5.56328	5.90482	5.54834	5.98633	5.85263	5.12753	5.72884	5.26187	5.53612	5.21404	5.4994	5.81317	5.56967	5.33735	0.313765	0.0702683	-0.162054	0.135625	0.785049	0.243122
ACSF2	Q8VCW8	>sp|Q8VCW8|ACSF2_MOUSE Acyl-CoA synthetase family member 2, mitochondrial OS=Mus musculus GN=Acsf2 PE=1 SV=1	4	170.424	131.832	150.431	172.546	192.288	211.773	155.383	169.524	163.684	148.692	193.45	179.907	7.41298	7.04256	7.23296	7.43083	7.58712	7.72637	7.27969	7.40535	7.35477	7.21618	7.59582	7.4911	7.2295	7.58144	7.3466	7.43437	0.351944	0.117102	0.204867	0.064833	0.391056	0.258886
ACSF3	Q3URE1	>sp|Q3URE1|ACSF3_MOUSE Acyl-CoA synthetase family member 3, mitochondrial OS=Mus musculus GN=Acsf3 PE=2 SV=2	1	18.2379	20.3665	27.8481	27.8414	26.6077	20.9499	23.8925	30.8355	32.7555	24.7407	33.2163	23.392	4.18887	4.34813	4.79951	4.79916	4.73377	4.38887	4.57848	4.94652	5.03367	4.62881	5.05382	4.54794	4.4455	4.6406	4.85289	4.74353	0.1951	0.407389	0.298026	0.436175	0.156212	0.285241
ACSL1	D3Z041;P41216	>tr|D3Z041|D3Z041_MOUSE Isoform of P41216, Long-chain-fatty-acid--CoA ligase 1 OS=Mus musculus GN=Acsl1 PE=1 SV=1;>sp|P41216|ACSL1_MOUSE Long-chain-fatty-acid--CoA ligase 1 OS=Mus musculus GN=Acsl1 PE=1 SV=2	5	73.1804	70.1365	74.9627	82.8234	80.5731	68.9072	72.068	72.8095	79.1653	76.7205	85.1232	100.146	6.19339	6.13209	6.2281	6.37197	6.33223	6.10658	6.17129	6.18606	6.3068	6.26154	6.41148	6.64596	6.18453	6.27026	6.22138	6.43966	0.0857316	0.036853	0.255134	0.412593	0.518052	0.143157
ACSL4	Q9QUJ7;Q9QUJ7-2	>sp|Q9QUJ7|ACSL4_MOUSE Long-chain-fatty-acid--CoA ligase 4 OS=Mus musculus GN=Acsl4 PE=2 SV=2;>sp|Q9QUJ7-2|ACSL4_MOUSE Isoform of Q9QUJ7, Isoform Short of Long-chain-fatty-acid--CoA ligase 4 OS=Mus musculus GN=Acsl4	1	69.5182	57.9103	91.3242	77.0304	66.844	88.686	73.0398	74.143	106.997	81.2881	86.8608	54.3644	6.11932	5.85575	6.51293	6.26736	6.06273	6.47063	6.19061	6.21224	6.74142	6.34497	6.44063	5.76459	6.16266	6.26691	6.38142	6.1834	0.104241	0.218759	0.020734	0.670895	0.451633	0.945479
ACSL6	Q5ICG5;Q8R1X1;Q91WC3;Q91WC3-2	>tr|Q5ICG5|Q5ICG5_MOUSE Isoform of Q91WC3, Long chain acyl-CoA synthetase 6 isoform 3 OS=Mus musculus GN=Acsl6 PE=1 SV=1;>tr|Q8R1X1|Q8R1X1_MOUSE Isoform of Q91WC3, Acyl-CoA synthetase long-chain family member 6 OS=Mus musculus GN=Acsl6 PE=1 SV=2;>sp|Q91WC3|ACSL6_MOUSE Long-chain-fatty-acid--CoA ligase 6 OS=Mus musculus GN=Acsl6 PE=2 SV=1;>sp|Q91WC3-2|ACSL6_MOUSE Isoform of Q91WC3, Isoform 2 of Lo…	5	99.5027	110.966	133.123	126.043	129.143	131.626	139.223	127.75	132.866	138.155	127.427	143.702	6.63666	6.79397	7.05661	6.97777	7.01282	7.0403	7.12126	6.99718	7.05382	7.11014	6.99353	7.16694	6.82908	7.0103	7.05742	7.0902	0.181219	0.228338	0.261119	0.275934	0.196833	0.154852
ACTB	P60710	>sp|P60710|ACTB_MOUSE Actin, cytoplasmic 1 OS=Mus musculus GN=Actb PE=1 SV=1	23	51384.7	57245.1	48353.9	54204.8	53626	49306.2	50197.1	53777.7	51253	51339.8	43075.4	53462.3	15.6491	15.8049	15.5613	15.7261	15.7106	15.5895	15.6153	15.7147	15.6453	15.6478	15.3946	15.7062	15.6718	15.6754	15.6585	15.5829	0.00366661	-0.0132909	-0.0888858	0.967419	0.875305	0.500615
ACTBL2	Q8BFZ3	>sp|Q8BFZ3|ACTBL_MOUSE Beta-actin-like protein 2 OS=Mus musculus GN=Actbl2 PE=1 SV=1	3	13027.4	13316.8	13491.8	12894	13023.3	12932.7	12069.2	12623.4	13656.6	11670.6	12039.3	13897.7	13.6693	13.701	13.7198	13.6544	13.6688	13.6587	13.559	13.6238	13.7373	13.5106	13.5555	13.7626	13.6967	13.6607	13.6401	13.6095	-0.0360211	-0.0566161	-0.0871366	0.125401	0.392346	0.378283
ACTG1	B1ATY1	>tr|B1ATY1|B1ATY1_MOUSE Isoform of P63260, Actin, cytoplasmic 2 OS=Mus musculus GN=Actg1 PE=1 SV=1	2	144.892	150.908	89.307	132.736	143.085	101.328	126.991	125.027	78.7536	129.544	105.829	88.7353	7.17884	7.23752	6.4807	7.05242	7.16073	6.66288	6.98858	6.96609	6.29927	7.0173	6.72559	6.47144	6.96569	6.95868	6.75132	6.73811	-0.00700729	-0.214369	-0.227577	0.981859	0.553816	0.482887
ACTG2	D3YZY0	>tr|D3YZY0|D3YZY0_MOUSE Isoform of P63268, Actin, gamma-enteric smooth muscle (Fragment) OS=Mus musculus GN=Actg2 PE=1 SV=1	2	2202.83	2294.93	1906.7	2100.64	2228.52	2257.05	2104.21	1959.68	2288.16	1971.55	2799.92	2731.82	11.1051	11.1642	10.8969	11.0366	11.1219	11.1402	11.0391	10.9364	11.16	10.9451	11.4512	11.4156	11.0554	11.0996	11.0451	11.2706	0.0441574	-0.0102658	0.21523	0.652088	0.926119	0.324236
ACTN1	A1BN54;Q7TPR4	>tr|A1BN54|A1BN54_MOUSE Isoform of Q7TPR4, Alpha actinin 1a OS=Mus musculus GN=Actn1 PE=1 SV=1;>sp|Q7TPR4|ACTN1_MOUSE Alpha-actinin-1 OS=Mus musculus GN=Actn1 PE=1 SV=1	3	58.2997	47.8711	52.5334	46.9302	69.7496	56.3645	60.9529	46.9986	60.4521	55.6372	60.939	58.2398	5.86542	5.58108	5.71516	5.55244	6.12411	5.81672	5.92962	5.55455	5.91772	5.79798	5.92929	5.86393	5.72055	5.83109	5.80063	5.86374	0.110537	0.0800759	0.143181	0.592171	0.621098	0.21744
ACTN4	P57780	>sp|P57780|ACTN4_MOUSE Alpha-actinin-4 OS=Mus musculus GN=Actn4 PE=1 SV=1	16	582.946	602.102	510.533	627.273	593.817	488.454	547.898	595.078	584.254	543.342	568.412	524.712	9.18722	9.23386	8.99586	9.29295	9.21388	8.93208	9.09776	9.21693	9.19045	9.08572	9.15079	9.03538	9.13898	9.1463	9.16838	9.09063	0.00732102	0.0294023	-0.0483508	0.958654	0.742085	0.591432
ACTR10	Q9QZB7	>sp|Q9QZB7|ARP10_MOUSE Actin-related protein 10 OS=Mus musculus GN=Actr10 PE=1 SV=2	2	43.4923	36.6241	38.2649	38.1803	34.2489	35.561	42.2326	34.6775	41.6393	41.5221	40.8292	27.3157	5.44269	5.19472	5.25795	5.25476	5.09798	5.15222	5.40029	5.11593	5.37987	5.37581	5.35153	4.77166	5.29845	5.16832	5.29869	5.16633	-0.130132	0.000241525	-0.132121	0.224596	0.998469	0.582609
ACTR1A	P61164	>sp|P61164|ACTZ_MOUSE Alpha-centractin OS=Mus musculus GN=Actr1a PE=2 SV=1	1	49.4522	38.2567	50.3645	42.9902	43.0422	68.1212	48.1418	44.3087	55.5582	43.0964	39.2869	46.3687	5.62796	5.25764	5.65433	5.42594	5.42768	6.09003	5.58922	5.46952	5.79593	5.4295	5.29598	5.53508	5.51331	5.64788	5.61822	5.42018	0.13457	0.104908	-0.0931286	0.632671	0.549767	0.566765
ACTR1B	Q8R5C5	>sp|Q8R5C5|ACTY_MOUSE Beta-centractin OS=Mus musculus GN=Actr1b PE=1 SV=1	9	677.391	639.948	661.796	662.158	687.333	595.941	676.287	667.369	687.396	651.797	668.051	672.778	9.40385	9.32181	9.37024	9.37103	9.42487	9.21903	9.40149	9.38234	9.425	9.34828	9.38381	9.39399	9.3653	9.33831	9.40294	9.37536	-0.026992	0.0376433	0.0100595	0.714334	0.254948	0.7377
ACTR2	P61161	>sp|P61161|ARP2_MOUSE Actin-related protein 2 OS=Mus musculus GN=Actr2 PE=1 SV=1	14	820.406	958.481	948.097	877.141	861.767	908.883	835.541	951.31	964.019	917.536	876.449	997.037	9.68019	9.90461	9.88889	9.77667	9.75115	9.82795	9.70657	9.89377	9.91292	9.84162	9.77553	9.9615	9.82456	9.78526	9.83775	9.85955	-0.0393069	0.0131886	0.0349864	0.648095	0.899293	0.720229
ACTR3	Q99JY9	>sp|Q99JY9|ARP3_MOUSE Actin-related protein 3 OS=Mus musculus GN=Actr3 PE=1 SV=3	13	591.282	661.565	527.934	588.527	621.653	567.056	620.95	686.016	580.728	600.432	571.387	563.713	9.2077	9.36974	9.04421	9.20097	9.27997	9.14735	9.27833	9.4221	9.18172	9.22986	9.15832	9.13882	9.20722	9.20943	9.29405	9.17567	0.00220715	0.0868303	-0.0315533	0.98419	0.50269	0.773883
ADAM22	D3YUP9;Q9R1V6;Q9R1V6-10;Q9R1V6-11;Q9R1V6-12;Q9R1V6-13;Q9R1V6-14;Q9R1V6-15;Q9R1V6-17;Q9R1V6-4;Q9R1V6-5;Q9R1V6-6;Q9R1V6-7;Q9R1V6-8	>tr|D3YUP9|D3YUP9_MOUSE Isoform of Q9R1V6, Disintegrin and metalloproteinase domain-containing protein 22 OS=Mus musculus GN=Adam22 PE=1 SV=1;>sp|Q9R1V6|ADA22_MOUSE Disintegrin and metalloproteinase domain-containing protein 22 OS=Mus musculus GN=Adam22 PE=1 SV=2;>sp|Q9R1V6-10|ADA22_MOUSE Isoform of Q9R1V6, Isoform 8 of Disintegrin and metalloproteinase domain-containing protein 22 OS=Mus musculu…	1	8.26614	17.7179	7.67188	13.6747	14.7556	8.18954	14.1935	12.5483	3.40582	24.4608	15.7026	12.9828	3.04721	4.14713	2.93958	3.77344	3.8832	3.03378	3.82716	3.64942	1.768	4.6124	3.97293	3.69853	3.37798	3.56347	3.08153	4.09462	0.185497	-0.296447	0.716647	0.715054	0.722	0.211045
ADAM23	Q5SVE1;Q9R1V7;Q9R1V7-2	NA;>sp|Q9R1V7|ADA23_MOUSE Disintegrin and metalloproteinase domain-containing protein 23 OS=Mus musculus GN=Adam23 PE=1 SV=1;>sp|Q9R1V7-2|ADA23_MOUSE Isoform of Q9R1V7, Isoform Beta of Disintegrin and metalloproteinase domain-containing protein 23 OS=Mus musculus GN=Adam23	1	10.5679	11.6585	13.4066	17.1689	21.8054	14.074	11.6602	14.1719	17.7537	23.5043	13.0549	17.3004	3.40162	3.54331	3.74487	4.10173	4.44661	3.81496	3.54352	3.82496	4.15005	4.55485	3.70652	4.11274	3.56327	4.1211	3.83951	4.1247	0.557834	0.276243	0.561435	0.0725011	0.259523	0.135923
ADAP1	E9PY16	>tr|E9PY16|E9PY16_MOUSE Protein Adap1 OS=Mus musculus GN=Adap1 PE=1 SV=1	1	12.6419	17.5053	16.9528	17.3234	15.351	17.3888	12.0364	13.2378	13.2533	12.4962	12.9035	18.9963	3.66014	4.12972	4.08346	4.11465	3.94026	4.12008	3.58933	3.7266	3.72828	3.64342	3.68969	4.24765	3.95777	4.05833	3.6814	3.86025	0.10056	-0.276371	-0.097519	0.581784	0.198807	0.712186
ADD1	F8WGR0;F8WHZ9;Q9QYC0;Q9QYC0-2	>tr|F8WGR0|F8WGR0_MOUSE Isoform of Q9QYC0, Alpha-adducin OS=Mus musculus GN=Add1 PE=1 SV=1;>tr|F8WHZ9|F8WHZ9_MOUSE Isoform of Q9QYC0, Alpha-adducin OS=Mus musculus GN=Add1 PE=1 SV=1;>sp|Q9QYC0|ADDA_MOUSE Alpha-adducin OS=Mus musculus GN=Add1 PE=1 SV=2;>sp|Q9QYC0-2|ADDA_MOUSE Isoform of Q9QYC0, Isoform 2 of Alpha-adducin OS=Mus musculus GN=Add1	9	481.223	469.243	462.303	519.399	522.617	466.534	546.854	551.859	552.486	444.133	476.399	427.222	8.91056	8.87419	8.85269	9.0207	9.02961	8.86584	9.09501	9.10816	9.10979	8.79485	8.89603	8.73884	8.87915	8.97205	9.10432	8.80991	0.0929013	0.225172	-0.0692424	0.216653	0.00339857	0.268126
ADD2	Q9QYB8;Q9QYB8-2	>sp|Q9QYB8|ADDB_MOUSE Beta-adducin OS=Mus musculus GN=Add2 PE=1 SV=4;>sp|Q9QYB8-2|ADDB_MOUSE Isoform of Q9QYB8, Isoform 2 of Beta-adducin OS=Mus musculus GN=Add2	7	376.867	356.255	369.924	350.672	354.454	358.497	377.958	384.226	412.808	326.612	311.617	348.759	8.55791	8.47676	8.53109	8.45398	8.46946	8.48582	8.56208	8.58581	8.68933	8.35144	8.28363	8.44609	8.52192	8.46975	8.61241	8.36038	-0.0521702	0.0904859	-0.161536	0.148775	0.133891	0.0559403
ADD3	Q9QYB5;Q9QYB5-2	>sp|Q9QYB5|ADDG_MOUSE Gamma-adducin OS=Mus musculus GN=Add3 PE=1 SV=2;>sp|Q9QYB5-2|ADDG_MOUSE Isoform of Q9QYB5, Isoform 1 of Gamma-adducin OS=Mus musculus GN=Add3	4	106.831	108.967	86.3569	126.408	119.844	133.492	131.32	125.849	104.42	110.37	98.8581	95.2866	6.73919	6.76774	6.43224	6.98195	6.90501	7.06061	7.03694	6.97555	6.70625	6.78621	6.62729	6.5742	6.64639	6.98252	6.90625	6.66256	0.336133	0.259856	0.0161754	0.0723057	0.153784	0.904526
ADH5	P28474	>sp|P28474|ADHX_MOUSE Alcohol dehydrogenase class-3 OS=Mus musculus GN=Adh5 PE=1 SV=3	3	329.765	277.052	294.476	260.802	333.636	358.657	244.872	309.719	280.081	286.162	338.194	257.294	8.36529	8.11401	8.20201	8.02681	8.38213	8.48646	7.93588	8.27482	8.1297	8.16069	8.40171	8.00727	8.22711	8.29847	8.11347	8.18989	0.0713637	-0.113639	-0.0372162	0.680699	0.410642	0.800652
ADK	P55264;P55264-2	>sp|P55264|ADK_MOUSE Adenosine kinase OS=Mus musculus GN=Adk PE=1 SV=2;>sp|P55264-2|ADK_MOUSE Isoform of P55264, Isoform Short of Adenosine kinase OS=Mus musculus GN=Adk	1	14.418	18.6808	4.85506	11.094	15.3703	12.2596	36.8593	13.0532	14.3317	28.8563	7.10599	13.6136	3.8498	4.22348	2.27949	3.47171	3.94207	3.61584	5.20396	3.70633	3.84114	4.85081	2.82904	3.76698	3.45092	3.67654	4.25048	3.81561	0.225614	0.799551	0.364686	0.744492	0.356857	0.684571
ADO	Q6PDY2	>sp|Q6PDY2|AEDO_MOUSE 2-aminoethanethiol dioxygenase OS=Mus musculus GN=Ado PE=1 SV=2	1	13.3705	12.672	9.24183	13.1166	9.61746	19.9819	17.6441	7.7187	10.5976	21.6156	9.60567	13.0551	3.74098	3.66358	3.20818	3.71332	3.26566	4.32062	4.14112	2.94836	3.40566	4.434	3.26389	3.70655	3.53758	3.76653	3.49838	3.80148	0.228952	-0.0392005	0.2639	0.556311	0.92562	0.538373
ADPRH	P54923	>sp|P54923|ADPRH_MOUSE [Protein ADP-ribosylarginine] hydrolase OS=Mus musculus GN=Adprh PE=2 SV=1	2	34.1928	42.4579	67.594	47.721	63.4105	55.2336	35.8474	43.7028	86.1661	46.0567	75.9353	52.1013	5.09562	5.40796	6.07882	5.57655	5.98665	5.78748	5.1638	5.44965	6.42905	5.52534	6.2467	5.70325	5.52747	5.78356	5.68083	5.8251	0.25609	0.153364	0.297626	0.480712	0.766684	0.460841
ADRBK1	Q99MK8	>sp|Q99MK8|ARBK1_MOUSE Beta-adrenergic receptor kinase 1 OS=Mus musculus GN=Adrbk1 PE=1 SV=2	4	121.145	123.837	150.156	129.19	131.393	106.382	145.172	144.15	153.624	137.166	113.828	110.997	6.9206	6.95229	7.23032	7.01335	7.03775	6.73311	7.18162	7.17143	7.26326	7.09978	6.83071	6.79437	7.0344	6.92807	7.20544	6.90829	-0.106336	0.171034	-0.126116	0.485962	0.218736	0.41153
ADRM1;GM9774	D3YUD8;Q9JKV1	>tr|D3YUD8|D3YUD8_MOUSE Isoform of A0A0A6YVU8, Protein Gm9774 OS=Mus musculus GN=Gm9774 PE=4 SV=3;>sp|Q9JKV1|ADRM1_MOUSE Proteasomal ubiquitin receptor ADRM1 OS=Mus musculus GN=Adrm1 PE=1 SV=2	1	67.8756	64.3809	56.7318	62.6041	66.5638	70.5198	80.7018	61.3824	70.9393	57.6618	67.7346	67.0751	6.08482	6.00856	5.82609	5.96819	6.05667	6.13996	6.33453	5.93975	6.14851	5.84954	6.08182	6.06771	5.97316	6.05494	6.14093	5.99969	0.0817806	0.167776	0.0265343	0.429308	0.297965	0.817105
ADSL	P54822	>sp|P54822|PUR8_MOUSE Adenylosuccinate lyase OS=Mus musculus GN=Adsl PE=2 SV=2	2	61.0703	55.9071	55.4335	55.1704	54.2418	64.9747	47.1492	42.7699	50.0765	40.7514	56.2213	45.928	5.9324	5.80496	5.79269	5.78582	5.76133	6.02181	5.55916	5.41852	5.64606	5.34878	5.81305	5.5213	5.84335	5.85632	5.54125	5.56104	0.0129726	-0.302099	-0.282307	0.89911	0.0246723	0.163385
ADSS	P46664	>sp|P46664|PURA2_MOUSE Adenylosuccinate synthetase isozyme 2 OS=Mus musculus GN=Adss PE=1 SV=2	2	31.8686	44.9861	37.3807	38.3509	43.7325	32.1415	36.5491	40.3218	35.1644	37.7709	50.1892	27.5731	4.99406	5.49141	5.22422	5.26119	5.45063	5.00637	5.19176	5.33349	5.13604	5.2392	5.64931	4.78519	5.23656	5.2394	5.22043	5.22457	0.00283353	-0.0161315	-0.0119969	0.988993	0.924599	0.969238
AFAP1	Q80YS6	>sp|Q80YS6|AFAP1_MOUSE Actin filament-associated protein 1 OS=Mus musculus GN=Afap1 PE=1 SV=1	1	45.1428	44.3559	42.2295	50.378	40.1587	35.0689	47.4151	44.0524	61.4959	43.6847	42.2274	49.1875	5.49642	5.47106	5.40018	5.65472	5.32764	5.13212	5.56728	5.46115	5.94242	5.44906	5.40011	5.62022	5.45589	5.37149	5.65695	5.4898	-0.0843922	0.201062	0.0339096	0.637786	0.300954	0.675593
AFG3L2	Q8JZQ2	>sp|Q8JZQ2|AFG32_MOUSE AFG3-like protein 2 OS=Mus musculus GN=Afg3l2 PE=1 SV=1	5	121.682	130.258	114.966	154.082	124.811	134.203	143.615	124.968	147.409	146.758	111.337	111.991	6.92697	7.02523	6.84506	7.26755	6.9636	7.06827	7.16606	6.96542	7.20368	7.19729	6.79879	6.80724	6.93242	7.09981	7.11172	6.93444	0.167389	0.179302	0.00202306	0.197124	0.126477	0.989605
AGAP1	A0A087WRF2;Q8BXK8	>tr|A0A087WRF2|A0A087WRF2_MOUSE Isoform of Q8BXK8, Arf-GAP with GTPase, ANK repeat and PH domain-containing protein 1 OS=Mus musculus GN=Agap1 PE=1 SV=1;>sp|Q8BXK8|AGAP1_MOUSE Arf-GAP with GTPase, ANK repeat and PH domain-containing protein 1 OS=Mus musculus GN=Agap1 PE=2 SV=1	1	31.4199	28.2361	28.1516	31.7226	26.011	28.6164	21.4184	21.7438	28.5492	25.7649	20.6052	28.5669	4.97361	4.81947	4.81514	4.98744	4.70105	4.83877	4.42078	4.44253	4.83538	4.68734	4.36493	4.83627	4.86941	4.84242	4.56623	4.62951	-0.0269867	-0.303177	-0.239893	0.79855	0.141121	0.220359
AGAP2	Q3UHD9;Q3UHD9-2	>sp|Q3UHD9|AGAP2_MOUSE Arf-GAP with GTPase, ANK repeat and PH domain-containing protein 2 OS=Mus musculus GN=Agap2 PE=2 SV=1;>sp|Q3UHD9-2|AGAP2_MOUSE Isoform of Q3UHD9, Isoform 2 of Arf-GAP with GTPase, ANK repeat and PH domain-containing protein 2 OS=Mus musculus GN=Agap2	2	32.8553	27.1535	24.2868	33.1906	44.1623	14.0676	40.5394	25.3936	24.8957	37.6209	29.5421	24.7174	5.03805	4.76306	4.6021	5.0527	5.46474	3.81431	5.34125	4.66639	4.63783	5.23346	4.8847	4.62745	4.80107	4.77725	4.88182	4.91521	-0.0238225	0.0807507	0.114134	0.966678	0.777963	0.629072
AGAP3	F8VQE9;Q8VHH5	>tr|F8VQE9|F8VQE9_MOUSE Isoform of Q8VHH5, Arf-GAP with GTPase, ANK repeat and PH domain-containing protein 3 OS=Mus musculus GN=Agap3 PE=1 SV=1;>sp|Q8VHH5|AGAP3_MOUSE Arf-GAP with GTPase, ANK repeat and PH domain-containing protein 3 OS=Mus musculus GN=Agap3 PE=1 SV=1	5	92.4594	87.9567	119.72	96.2881	102.458	109.179	108.131	113.987	143.585	101.828	95.9104	91.7186	6.53075	6.45872	6.90353	6.58929	6.67889	6.77055	6.75664	6.83272	7.16577	6.66999	6.58362	6.51914	6.631	6.67957	6.91838	6.59092	0.0485759	0.287377	-0.0400824	0.766832	0.198795	0.803748
AGFG1	A0A087WNV1;A0A087WR52;A0A087WSR7;Q8K2K6;Q8K2K6-1;Q8K2K6-3	>tr|A0A087WNV1|A0A087WNV1_MOUSE Isoform of Q8K2K6, Arf-GAP domain and FG repeat-containing protein 1 OS=Mus musculus GN=Agfg1 PE=1 SV=1;>tr|A0A087WR52|A0A087WR52_MOUSE Isoform of Q8K2K6, Arf-GAP domain and FG repeat-containing protein 1 (Fragment) OS=Mus musculus GN=Agfg1 PE=1 SV=1;>tr|A0A087WSR7|A0A087WSR7_MOUSE Isoform of Q8K2K6, Arf-GAP domain and FG repeat-containing protein 1 OS=Mus musculus…	1	20.1141	22.5424	21.535	25.5449	20.9569	18.6389	35.7364	36.8397	24.0647	21.7398	22.9958	20.0349	4.33014	4.49457	4.42861	4.67496	4.38935	4.22024	5.15932	5.20319	4.58884	4.44226	4.5233	4.32444	4.41777	4.42819	4.98379	4.43	0.0104126	0.566012	0.0122273	0.946623	0.0962262	0.878559
AGK	Q9ESW4	>sp|Q9ESW4|AGK_MOUSE Acylglycerol kinase, mitochondrial OS=Mus musculus GN=Agk PE=1 SV=1	3	111.522	108.364	125.94	146.088	132.91	108.853	118.047	134.553	129.753	124.496	108.064	130.779	6.80118	6.75975	6.9766	7.19069	7.05431	6.76624	6.88322	7.07203	7.01963	6.95996	6.75574	7.03098	6.84584	7.00375	6.99162	6.91556	0.157906	0.145781	0.0697167	0.345164	0.171383	0.547968
AGPAT1	G3UWV6;O35083	>tr|G3UWV6|G3UWV6_MOUSE Isoform of O35083, 1-acyl-sn-glycerol-3-phosphate acyltransferase (Fragment) OS=Mus musculus GN=Agpat1 PE=1 SV=1;>sp|O35083|PLCA_MOUSE 1-acyl-sn-glycerol-3-phosphate acyltransferase alpha OS=Mus musculus GN=Agpat1 PE=2 SV=1	1	48.863	33.6102	23.9325	44.161	36.3902	157.899	32.498	26.2096	6.62794	43.6372	29.0846	31.2283	5.61067	5.07083	4.5809	5.4647	5.18548	7.30285	5.02228	4.71202	2.72856	5.44749	4.86218	4.96478	5.08746	5.98435	4.15429	5.09148	0.89688	-0.933177	0.00401832	0.312025	0.32582	0.991447
AGPAT3	Q9D517	>sp|Q9D517|PLCC_MOUSE 1-acyl-sn-glycerol-3-phosphate acyltransferase gamma OS=Mus musculus GN=Agpat3 PE=1 SV=2	1	5.33864	5.28219	3.3956	9.60791	3.08331	8.94238	9.98202	2.57237	8.16914	11.0732	3.31483	2.40632	2.41647	2.40114	1.76367	3.26422	1.62448	3.16066	3.31933	1.3631	3.03018	3.469	1.72893	1.26683	2.19376	2.68312	2.57087	2.15492	0.489363	0.377113	-0.0388392	0.462919	0.608206	0.960256
AHCY	P50247	>sp|P50247|SAHH_MOUSE Adenosylhomocysteinase OS=Mus musculus GN=Ahcy PE=1 SV=3	5	140.26	138.194	122.818	131.509	135.18	121.327	124.881	141.149	139.868	114.262	160.366	136.065	7.13196	7.11055	6.94038	7.03902	7.07874	6.92276	6.96441	7.14108	7.12792	6.8362	7.32522	7.08815	7.06096	7.0135	7.0778	7.08319	-0.0474564	0.0168398	0.0222304	0.571001	0.849304	0.895029
AHCYL1	Q80SW1	>sp|Q80SW1|SAHH2_MOUSE Putative adenosylhomocysteinase 2 OS=Mus musculus GN=Ahcyl1 PE=1 SV=1	4	105.28	106.301	75.0244	87.6139	111.508	43.3687	76.2069	97.7294	81.2551	113.077	100.844	80.1155	6.71809	6.73202	6.22929	6.45309	6.80101	5.43858	6.25185	6.61072	6.34439	6.82117	6.65598	6.32401	6.5598	6.23089	6.40232	6.60038	-0.328907	-0.157479	0.0405858	0.516495	0.476108	0.863151
AHCYL2	F8WGT1;Q68FL4	>tr|F8WGT1|F8WGT1_MOUSE Isoform of Q68FL4, Adenosylhomocysteinase OS=Mus musculus GN=Ahcyl2 PE=1 SV=1;>sp|Q68FL4|SAHH3_MOUSE Putative adenosylhomocysteinase 3 OS=Mus musculus GN=Ahcyl2 PE=1 SV=1	1	50.3914	44.1067	48.334	39.2289	42.886	41.4685	44.8785	49.0091	45.0295	53.5758	46.8324	48.6148	5.65511	5.46293	5.59497	5.29385	5.42243	5.37394	5.48795	5.61498	5.4928	5.74351	5.54944	5.60332	5.571	5.36341	5.53191	5.63209	-0.207592	-0.0390904	0.0610902	0.0458182	0.610573	0.492896
AHSA1	Q8BK64	>sp|Q8BK64|AHSA1_MOUSE Activator of 90 kDa heat shock protein ATPase homolog 1 OS=Mus musculus GN=Ahsa1 PE=2 SV=2	2	98.1444	98.7963	131.348	93.5553	132.303	130.845	104.741	111.829	120.791	93.1318	136.704	102.933	6.61683	6.62639	7.03725	6.54775	7.0477	7.03172	6.71068	6.80515	6.91637	6.5412	7.09491	6.68557	6.76016	6.87572	6.81073	6.77389	0.115563	0.0505756	0.013737	0.619782	0.761559	0.952458
AI837181;BLES03	E9QNR6;Q8VD62	>tr|E9QNR6|E9QNR6_MOUSE Isoform of Q8VD62, Protein AI837181 OS=Mus musculus GN=AI837181 PE=1 SV=1;>sp|Q8VD62|CK068_MOUSE UPF0696 protein C11orf68 homolog OS=Mus musculus GN=Bles03 PE=2 SV=1	1	35.902	23.9869	25.0907	21.6551	21.0888	32.8914	21.5961	23.788	24.2234	22.8155	24.2741	23.4922	5.16599	4.58418	4.64908	4.43663	4.39841	5.03964	4.4327	4.57216	4.59833	4.51194	4.60135	4.55411	4.79975	4.62489	4.5344	4.5558	-0.174857	-0.265353	-0.24395	0.563295	0.283732	0.31555
AIFM1	B1AU25;Q9Z0X1	>tr|B1AU25|B1AU25_MOUSE Isoform of Q9Z0X1, Apoptosis-inducing factor 1, mitochondrial OS=Mus musculus GN=Aifm1 PE=1 SV=1;>sp|Q9Z0X1|AIFM1_MOUSE Apoptosis-inducing factor 1, mitochondrial OS=Mus musculus GN=Aifm1 PE=1 SV=1	4	46.811	55.271	74.6429	64.9544	74.1464	67.1686	52.9122	59.29	73.6604	62.3219	66.264	58.1729	5.54877	5.78845	6.22193	6.02135	6.2123	6.06971	5.72553	5.88972	6.20282	5.96167	6.05015	5.86227	5.85305	6.10112	5.93935	5.95803	0.248072	0.0863011	0.104979	0.334685	0.7409	0.652537
AIMP1	P31230;Q3UZG4	>sp|P31230|AIMP1_MOUSE Aminoacyl tRNA synthase complex-interacting multifunctional protein 1 OS=Mus musculus GN=Aimp1 PE=1 SV=2;>tr|Q3UZG4|Q3UZG4_MOUSE Isoform of P31230, Aminoacyl tRNA synthase complex-interacting multifunctional protein 1 OS=Mus musculus GN=Aimp1 PE=1 SV=1	1	28.1596	22.5648	31.2196	24.2721	24.2483	26.0099	25.1076	25.4801	23.227	26.0834	24.5182	28.7684	4.81556	4.496	4.96438	4.60123	4.59981	4.70099	4.65005	4.6713	4.53773	4.70506	4.61578	4.84641	4.75865	4.63401	4.61969	4.72242	-0.124636	-0.138953	-0.0362278	0.464649	0.423547	0.829261
AIMP2	Q8R010;Q8R3V2	>sp|Q8R010|AIMP2_MOUSE Aminoacyl tRNA synthase complex-interacting multifunctional protein 2 OS=Mus musculus GN=Aimp2 PE=1 SV=2;>tr|Q8R3V2|Q8R3V2_MOUSE Isoform of Q8R010, Aminoacyl tRNA synthase complex-interacting multifunctional protein 2 OS=Mus musculus GN=Aimp2 PE=1 SV=1	1	22.9948	28.5275	36.7246	32.0183	30.5374	23.7884	31.6948	27.6648	38.6973	25.3298	31.6727	39.8413	4.52324	4.83428	5.19868	5.00083	4.9325	4.57218	4.98618	4.78998	5.27416	4.66276	4.98517	5.31619	4.85207	4.83517	5.01677	4.98804	-0.0168944	0.164707	0.135977	0.94684	0.534678	0.64275
AIP	O08915	>sp|O08915|AIP_MOUSE AH receptor-interacting protein OS=Mus musculus GN=Aip PE=1 SV=1	1	26.628	27.2536	27.3084	28.8913	33.0981	13.8269	21.864	24.8442	33.4486	21.3231	27.351	30.5674	4.73487	4.76837	4.77128	4.85256	5.04868	3.78941	4.45048	4.63483	5.06388	4.41434	4.77352	4.93392	4.75817	4.56355	4.7164	4.70726	-0.194625	-0.0417753	-0.0509118	0.668191	0.839706	0.772119
AK1	Q9R0Y5;Q9R0Y5-2	>sp|Q9R0Y5|KAD1_MOUSE Adenylate kinase isoenzyme 1 OS=Mus musculus GN=Ak1 PE=1 SV=1;>sp|Q9R0Y5-2|KAD1_MOUSE Isoform of Q9R0Y5, Isoform 2 of Adenylate kinase isoenzyme 1 OS=Mus musculus GN=Ak1	5	323.695	319.498	366.203	324.633	324.096	334.772	269.441	299.075	332.776	258.515	339.619	297.385	8.33849	8.31966	8.5165	8.34267	8.34028	8.38704	8.07383	8.22436	8.37841	8.0141	8.40778	8.21619	8.39155	8.35666	8.22553	8.21269	-0.0348901	-0.166018	-0.178862	0.63781	0.206424	0.258909
AK2	Q9WTP6;Q9WTP6-2	>sp|Q9WTP6|KAD2_MOUSE Adenylate kinase 2, mitochondrial OS=Mus musculus GN=Ak2 PE=1 SV=5;>sp|Q9WTP6-2|KAD2_MOUSE Isoform of Q9WTP6, Isoform 2 of Adenylate kinase 2, mitochondrial OS=Mus musculus GN=Ak2	3	152.604	127.753	146.977	173.766	162.526	191.445	158.543	142.098	184.482	159.743	159.547	129.61	7.25365	6.99721	7.19945	7.441	7.34453	7.58079	7.30873	7.15075	7.52734	7.31961	7.31784	7.01803	7.1501	7.45544	7.32894	7.21849	0.305335	0.178833	0.0683894	0.0432897	0.260339	0.620482
AK3	Q9WTP7	>sp|Q9WTP7|KAD3_MOUSE GTP:AMP phosphotransferase AK3, mitochondrial OS=Mus musculus GN=Ak3 PE=1 SV=3	2	113.118	106.007	125.403	109.622	123.712	170.651	103.977	103.933	130.376	108.45	135.871	114.274	6.82168	6.72802	6.97042	6.77639	6.95084	7.41491	6.70012	6.69951	7.02654	6.76089	7.08609	6.83636	6.84004	7.04738	6.80872	6.89444	0.207338	-0.0313189	0.0544027	0.394753	0.823031	0.678485
AK4	Q9WUR9	>sp|Q9WUR9|KAD4_MOUSE Adenylate kinase 4, mitochondrial OS=Mus musculus GN=Ak4 PE=1 SV=1	2	27.0671	17.584	23.1383	29.4504	32.9034	34.3841	16.8777	29.2211	22.2244	27.942	24.5	20.5895	4.75847	4.13619	4.53221	4.88021	5.04017	5.10367	4.07705	4.86894	4.47407	4.80436	4.61471	4.36383	4.47562	5.00802	4.47335	4.5943	0.532393	-0.00226889	0.118681	0.0857298	0.994192	0.624551
AK5	Q920P5	>sp|Q920P5|KAD5_MOUSE Adenylate kinase isoenzyme 5 OS=Mus musculus GN=Ak5 PE=2 SV=2	5	136.078	151.995	161.094	135.956	120.78	106.64	130.237	146.48	136.932	133.476	97.7773	121.285	7.08829	7.24788	7.33175	7.08699	6.91624	6.7366	7.02499	7.19456	7.09731	7.06043	6.61143	6.92225	7.22264	6.91328	7.10562	6.8647	-0.309366	-0.11702	-0.357937	0.0738816	0.256683	0.0962105
AKAP5	D3YVF0;H3BIV5	>sp|D3YVF0|AKAP5_MOUSE A-kinase anchor protein 5 OS=Mus musculus GN=Akap5 PE=1 SV=2;>tr|H3BIV5|H3BIV5_MOUSE Isoform of D3YVF0, A-kinase anchor protein 5 OS=Mus musculus GN=Akap5 PE=1 SV=1	1	6.68283	5.32966	4.83013	5.00295	5.60011	2.86602	5.89374	5.9028	5.08526	9.01208	7.34282	7.18525	2.74046	2.41404	2.27206	2.32278	2.48546	1.51905	2.55918	2.5614	2.34632	3.17186	2.87633	2.84504	2.47552	2.10909	2.48897	2.96441	-0.366427	0.0134466	0.488889	0.35156	0.936733	0.0521772
AKR1A1	Q9JII6	>sp|Q9JII6|AK1A1_MOUSE Alcohol dehydrogenase [NADP(+)] OS=Mus musculus GN=Akr1a1 PE=1 SV=3	5	265.23	305.864	315.326	256.68	306.535	326.314	265.827	297.638	310.216	218.159	264.982	267.669	8.0511	8.25675	8.3007	8.00383	8.25991	8.35012	8.05434	8.21741	8.27713	7.76924	8.04975	8.06431	8.20285	8.20462	8.18296	7.9611	0.00176943	-0.0198878	-0.241751	0.989776	0.854734	0.124244
AKR1B1	P45376	>sp|P45376|ALDR_MOUSE Aldose reductase OS=Mus musculus GN=Akr1b1 PE=1 SV=3	3	175.646	167.684	165.135	150.74	163.927	177.148	140.173	146.689	152.83	143.901	160.928	144.414	7.45653	7.3896	7.3675	7.23592	7.35691	7.46881	7.13106	7.19661	7.25579	7.16893	7.33027	7.17407	7.40454	7.35388	7.19449	7.22442	-0.0506626	-0.210057	-0.180122	0.540985	0.0114326	0.0570262
AKR1E2	Q9DCT1	>sp|Q9DCT1|AKCL2_MOUSE 1,5-anhydro-D-fructose reductase OS=Mus musculus GN=Akr1e2 PE=1 SV=1	1	20.0393	17.5567	16.8163	10.7425	19.2832	15.4787	18.5132	15.5863	9.11158	18.5386	20.3021	16.5955	4.32476	4.13395	4.07179	3.42526	4.26927	3.95222	4.21048	3.96221	3.1877	4.21246	4.34356	4.05272	4.17683	3.88225	3.7868	4.20291	-0.294584	-0.390035	0.0260795	0.35483	0.332221	0.829526
AKR7A2	Q8CG76	>sp|Q8CG76|ARK72_MOUSE Aflatoxin B1 aldehyde reductase member 2 OS=Mus musculus GN=Akr7a2 PE=1 SV=3	1	13.9207	22.6334	20.7245	10.9755	15.277	24.2015	16.4611	25.5791	14.4027	16.39	7.65747	17.6783	3.79916	4.50038	4.37326	3.45621	3.93329	4.59702	4.04099	4.67689	3.84827	4.03474	2.93687	4.14391	4.22427	3.99551	4.18872	3.70517	-0.22876	-0.0355508	-0.519094	0.59818	0.919615	0.321246
ALAD	P10518	>sp|P10518|HEM2_MOUSE Delta-aminolevulinic acid dehydratase OS=Mus musculus GN=Alad PE=1 SV=1	1	29.9495	35.3741	36.8483	24.565	28.3343	36.5203	27.1724	32.6993	30.1649	19.1561	35.4221	29.3295	4.90446	5.14462	5.20353	4.61853	4.82448	5.19063	4.76407	5.03119	4.9148	4.25973	5.14658	4.87428	5.0842	4.87788	4.90335	4.7602	-0.206322	-0.180847	-0.324005	0.356161	0.207491	0.343329
ALB	P07724	>sp|P07724|ALBU_MOUSE Serum albumin OS=Mus musculus GN=Alb PE=1 SV=3	2	116.909	175.646	142.153	80.6383	98.1011	242.79	26.1518	119.148	156.378	27.1153	84.9992	169.243	6.86925	7.45652	7.15131	6.33339	6.6162	7.92357	4.70884	6.89661	7.28889	4.76103	6.40938	7.40296	7.15903	6.95772	6.29811	6.19112	-0.201306	-0.860914	-0.967903	0.728682	0.396316	0.335194
ALCAM	E9Q3Q6;E9Q4G8;Q61490	>tr|E9Q3Q6|E9Q3Q6_MOUSE Isoform of Q61490, CD166 antigen OS=Mus musculus GN=Alcam PE=1 SV=1;>tr|E9Q4G8|E9Q4G8_MOUSE Isoform of Q61490, CD166 antigen OS=Mus musculus GN=Alcam PE=1 SV=1;>sp|Q61490|CD166_MOUSE CD166 antigen OS=Mus musculus GN=Alcam PE=1 SV=3	3	62.0894	56.3292	80.6246	90.8953	77.8804	61.2781	53.2343	76.1747	102.531	86.1255	64.9913	81.1167	5.95628	5.81581	6.33315	6.50613	6.28319	5.9373	5.73429	6.25124	6.67992	6.42837	6.02218	6.34193	6.03508	6.24221	6.22182	6.26416	0.207128	0.186737	0.229078	0.412175	0.591954	0.314078
ALDH18A1	Q9Z110;Q9Z110-2	>sp|Q9Z110|P5CS_MOUSE Delta-1-pyrroline-5-carboxylate synthase OS=Mus musculus GN=Aldh18a1 PE=1 SV=2;>sp|Q9Z110-2|P5CS_MOUSE Isoform of Q9Z110, Isoform Short of Delta-1-pyrroline-5-carboxylate synthase OS=Mus musculus GN=Aldh18a1	14	540.122	634.461	566.888	741.343	597.32	595.484	688.749	631.435	637.346	692.599	596.054	635.979	9.07714	9.30939	9.14692	9.534	9.22236	9.21792	9.42784	9.30249	9.31593	9.43588	9.2193	9.31284	9.17782	9.32476	9.34875	9.32267	0.146942	0.170937	0.144855	0.315069	0.114875	0.19529
ALDH1B1	Q9CZS1	>sp|Q9CZS1|AL1B1_MOUSE Aldehyde dehydrogenase X, mitochondrial OS=Mus musculus GN=Aldh1b1 PE=1 SV=1	5	123.899	97.7248	132.246	144.755	139.26	133.777	110.338	114.552	127.224	116.766	128.347	134.584	6.95302	6.61065	7.04708	7.17747	7.12163	7.06368	6.78579	6.83985	6.99123	6.86747	7.00391	7.07236	6.87025	7.12093	6.87229	6.98125	0.250679	0.00204309	0.111	0.193967	0.989777	0.50518
ALDH1L1	Q8R0Y6	>sp|Q8R0Y6|AL1L1_MOUSE Cytosolic 10-formyltetrahydrofolate dehydrogenase OS=Mus musculus GN=Aldh1l1 PE=1 SV=1	1	8.83661	7.73024	4.6096	7.82128	13.8814	11.3883	8.92199	9.98057	11.3816	9.0147	10.8066	12.417	3.14349	2.95051	2.20464	2.96741	3.79508	3.50948	3.15737	3.31912	3.50863	3.17228	3.43385	3.63425	2.76622	3.42399	3.32837	3.41346	0.657775	0.562157	0.647243	0.156458	0.179598	0.1383
ALDH1L2	Q8K009	>sp|Q8K009|AL1L2_MOUSE Mitochondrial 10-formyltetrahydrofolate dehydrogenase OS=Mus musculus GN=Aldh1l2 PE=1 SV=2	6	202.014	205.64	193.787	238.266	231.671	184.829	221.258	218.579	235.209	217.902	235.498	200.715	7.65831	7.68398	7.59833	7.89643	7.85593	7.53005	7.78959	7.77201	7.8778	7.76754	7.87957	7.64901	7.64687	7.7608	7.81313	7.76537	0.113929	0.16626	0.118499	0.430804	0.0179434	0.209821
ALDH2	P47738	>sp|P47738|ALDH2_MOUSE Aldehyde dehydrogenase, mitochondrial OS=Mus musculus GN=Aldh2 PE=1 SV=1	10	542.695	533.544	497.256	562.837	549.529	497.43	522.984	562.881	532.347	459.806	518.907	472.542	9.084	9.05946	8.95784	9.13657	9.10205	8.95835	9.03062	9.13669	9.05622	8.84488	9.01933	8.8843	9.03377	9.06566	9.07451	8.91617	0.0318889	0.040742	-0.117598	0.66085	0.463413	0.153268
ALDH3A2	B1ATI0;B1AV77;P47740	>tr|B1ATI0|B1ATI0_MOUSE Isoform of P47740, Aldehyde dehydrogenase OS=Mus musculus GN=Aldh3a2 PE=1 SV=1;>tr|B1AV77|B1AV77_MOUSE Isoform of P47740, Aldehyde dehydrogenase OS=Mus musculus GN=Aldh3a2 PE=1 SV=1;>sp|P47740|AL3A2_MOUSE Fatty aldehyde dehydrogenase OS=Mus musculus GN=Aldh3a2 PE=2 SV=2	3	38.3716	34.5181	48.531	46.747	44.5466	45.6069	45.0952	44.7692	63.0958	45.3122	41.9244	51.9684	5.26197	5.10928	5.60084	5.5468	5.47724	5.51118	5.4949	5.48444	5.97947	5.50183	5.38972	5.69956	5.32403	5.51174	5.65294	5.53037	0.187713	0.328908	0.206342	0.32487	0.207728	0.306207
ALDH4A1	Q8CHT0	>sp|Q8CHT0|AL4A1_MOUSE Delta-1-pyrroline-5-carboxylate dehydrogenase, mitochondrial OS=Mus musculus GN=Aldh4a1 PE=1 SV=3	3	52.1757	52.3086	52.2677	59.93	59.9147	56.9436	41.7202	61.0763	75.6587	63.7595	52.4099	50.9866	5.70531	5.70898	5.70785	5.90521	5.90484	5.83146	5.38267	5.93254	6.24143	5.99457	5.71177	5.67205	5.70738	5.8805	5.85222	5.79279	0.173126	0.144839	0.0854169	0.01931	0.62238	0.488768
ALDH5A1	Q8BWF0	>sp|Q8BWF0|SSDH_MOUSE Succinate-semialdehyde dehydrogenase, mitochondrial OS=Mus musculus GN=Aldh5a1 PE=1 SV=1	6	186.737	168.569	181.184	215.452	195.479	191.84	172.68	194.143	181.597	161.702	201.096	201.356	7.54486	7.3972	7.50131	7.75122	7.61087	7.58376	7.43195	7.60097	7.5046	7.3372	7.65174	7.6536	7.48112	7.64862	7.51251	7.54751	0.167492	0.0313845	0.066388	0.0709951	0.658044	0.605515
ALDH6A1	Q9EQ20	>sp|Q9EQ20|MMSA_MOUSE Methylmalonate-semialdehyde dehydrogenase [acylating], mitochondrial OS=Mus musculus GN=Aldh6a1 PE=1 SV=1	13	524.51	493.623	535.106	514.87	556.161	574.548	536.211	523.874	520.488	520.816	575.866	575.274	9.03483	8.94727	9.06368	9.00806	9.11936	9.16628	9.06666	9.03307	9.02372	9.02463	9.16959	9.1681	9.01526	9.0979	9.04115	9.12077	0.0826439	0.0258932	0.105517	0.236296	0.546054	0.157388
ALDH7A1	Q9DBF1;Q9DBF1-2	>sp|Q9DBF1|AL7A1_MOUSE Alpha-aminoadipic semialdehyde dehydrogenase OS=Mus musculus GN=Aldh7a1 PE=1 SV=4;>sp|Q9DBF1-2|AL7A1_MOUSE Isoform of Q9DBF1, Isoform 2 of Alpha-aminoadipic semialdehyde dehydrogenase OS=Mus musculus GN=Aldh7a1	3	82.1741	75.5232	81.8183	78.2609	87.2191	96.4705	68.3706	71.783	71.5937	71.7691	75.2643	96.6264	6.36061	6.23885	6.35435	6.29022	6.44657	6.59202	6.0953	6.16557	6.16176	6.16529	6.23389	6.59435	6.31794	6.44294	6.14088	6.33118	0.124999	-0.177059	0.0132401	0.288737	0.0271319	0.931543
ALDH9A1	Q3U367;Q9JLJ2	>tr|Q3U367|Q3U367_MOUSE Isoform of Q9JLJ2, 4-trimethylaminobutyraldehyde dehydrogenase OS=Mus musculus GN=Aldh9a1 PE=1 SV=1;>sp|Q9JLJ2|AL9A1_MOUSE 4-trimethylaminobutyraldehyde dehydrogenase OS=Mus musculus GN=Aldh9a1 PE=1 SV=1	2	77.1172	61.2145	66.2092	60.1496	71.3249	73.6151	56.258	66.3395	57.8828	63.3448	64.4141	61.0993	6.26898	5.9358	6.04896	5.91048	6.15633	6.20193	5.81399	6.0518	5.85506	5.98515	6.00931	5.93308	6.08458	6.08958	5.90695	5.97585	0.00500179	-0.177632	-0.108733	0.97187	0.225318	0.382542
ALDOA	P05064	>sp|P05064|ALDOA_MOUSE Fructose-bisphosphate aldolase A OS=Mus musculus GN=Aldoa PE=1 SV=2	20	2691.08	2886.09	2425.59	2547.28	2736.91	2119.84	2618.46	2648.48	2379.82	2553.41	2539.51	2428.85	11.394	11.4949	11.2441	11.3147	11.4183	11.0497	11.3545	11.371	11.2166	11.3182	11.3103	11.2461	11.3777	11.2609	11.314	11.2915	-0.116725	-0.0636324	-0.086129	0.432594	0.513889	0.359743
ALDOC	P05063	>sp|P05063|ALDOC_MOUSE Fructose-bisphosphate aldolase C OS=Mus musculus GN=Aldoc PE=1 SV=4	15	702.978	817.928	682.26	646.907	1168.34	821.646	526.883	690.466	630.484	523.486	851.885	810.236	9.45734	9.67583	9.41418	9.33741	10.1902	9.68237	9.04134	9.43143	9.30032	9.03201	9.73451	9.6622	9.51578	9.73668	9.25769	9.47624	0.220898	-0.258087	-0.0395414	0.472085	0.147682	0.880135
ALG2	Q9DBE8	>sp|Q9DBE8|ALG2_MOUSE Alpha-1,3/1,6-mannosyltransferase ALG2 OS=Mus musculus GN=Alg2 PE=2 SV=2	3	121.527	111.437	133.767	134.385	137.957	142.619	111.356	115.054	130.685	146.44	132.094	155.759	6.92513	6.80009	7.06358	7.07023	7.10807	7.15603	6.79903	6.84617	7.02995	7.19417	7.04542	7.28317	6.9296	7.11144	6.89172	7.17425	0.181845	-0.0378805	0.244656	0.128719	0.733483	0.076852
ALYREF;ALYREF2	O08583;O08583-2;Q9JJW6-2	>sp|O08583|THOC4_MOUSE THO complex subunit 4 OS=Mus musculus GN=Alyref PE=1 SV=3;>sp|O08583-2|THOC4_MOUSE Isoform of O08583, Isoform 2 of THO complex subunit 4 OS=Mus musculus GN=Alyref;>sp|Q9JJW6-2|ALRF2_MOUSE Isoform of Q9JJW6, Isoform 2 of Aly/REF export factor 2 OS=Mus musculus GN=Alyref2	2	76.6677	41.5783	34.1523	73.7936	32.8236	38.6897	76.9799	31.8432	31.6889	38.3645	33.7127	41.0284	6.26055	5.37776	5.09391	6.20542	5.03666	5.27388	6.26641	4.99292	4.98591	5.2617	5.07522	5.35855	5.5774	5.50532	5.41508	5.23182	-0.072085	-0.162328	-0.345581	0.89247	0.783788	0.430575
AMPD2	A2AE27;Q9DBT5	>tr|A2AE27|A2AE27_MOUSE Isoform of Q9DBT5, AMP deaminase 2 OS=Mus musculus GN=Ampd2 PE=1 SV=1;>sp|Q9DBT5|AMPD2_MOUSE AMP deaminase 2 OS=Mus musculus GN=Ampd2 PE=1 SV=1	1	27.2936	29.9847	28.8293	32.4018	34.9285	17.3186	36.7342	23.6278	39.276	17.4465	34.5078	38.8669	4.77049	4.90616	4.84946	5.018	5.12633	4.11425	5.19905	4.56242	5.29558	4.12486	5.10885	5.28047	4.84204	4.75286	5.01901	4.83806	-0.089176	0.176977	-0.00397469	0.807858	0.523539	0.992219
AMPH	Q7TQF7	>sp|Q7TQF7|AMPH_MOUSE Amphiphysin OS=Mus musculus GN=Amph PE=1 SV=1	9	770.672	696.143	720.672	775.741	680.313	651.807	762.164	799.753	919.238	750.55	790.497	794.371	9.58997	9.44324	9.4932	9.59943	9.41006	9.3483	9.57396	9.64341	9.8443	9.55181	9.62662	9.63367	9.5088	9.4526	9.68722	9.60403	-0.0562084	0.178417	0.0952256	0.561749	0.145778	0.146852
AMZ2	B1AT59;B1AT60;Q400C8;Q400C8-2	>tr|B1AT59|B1AT59_MOUSE Isoform of Q400C8, Archaemetzincin-2 OS=Mus musculus GN=Amz2 PE=1 SV=1;>tr|B1AT60|B1AT60_MOUSE Isoform of Q400C8, Archaemetzincin-2 OS=Mus musculus GN=Amz2 PE=1 SV=1;>sp|Q400C8|AMZ2_MOUSE Archaemetzincin-2 OS=Mus musculus GN=Amz2 PE=2 SV=1;>sp|Q400C8-2|AMZ2_MOUSE Isoform of Q400C8, Isoform 2 of Archaemetzincin-2 OS=Mus musculus GN=Amz2	1	20.2983	16.9354	14.7153	19.998	14.3839	16.4984	24.9465	21.9082	20.6656	21.0828	18.1529	15.8673	4.34328	4.08197	3.87924	4.32178	3.84638	4.04425	4.64077	4.4534	4.36916	4.398	4.18213	3.98799	4.1015	4.07081	4.48777	4.18937	-0.0306954	0.386272	0.0878704	0.881031	0.0832348	0.649698
ANK2	Q8C8R3-2;S4R1F9;S4R249	>sp|Q8C8R3-2|ANK2_MOUSE Isoform of Q8C8R3, Isoform 2 of Ankyrin-2 OS=Mus musculus GN=Ank2;>tr|S4R1F9|S4R1F9_MOUSE Isoform of Q8C8R3, Ankyrin-2 OS=Mus musculus GN=Ank2 PE=1 SV=1;>tr|S4R249|S4R249_MOUSE Isoform of Q8C8R3, Ankyrin-2 OS=Mus musculus GN=Ank2 PE=1 SV=1	2	11.0818	10.1223	22.3698	7.95073	10.2266	12.6316	11.9377	18.9475	15.039	16.9232	14.9263	16.5273	3.47012	3.33946	4.48348	2.99109	3.35425	3.65897	3.57745	4.24394	3.91064	4.08093	3.89978	4.04678	3.76435	3.33477	3.91068	4.00916	-0.429584	0.146324	0.24481	0.370319	0.744183	0.569506
ANKFY1	Q810B6	>sp|Q810B6|ANFY1_MOUSE Rabankyrin-5 OS=Mus musculus GN=Ankfy1 PE=2 SV=2	3	47.054	51.7319	54.4955	52.2093	47.9306	49.4225	40.4984	51.0964	41.5713	60.7901	46.2442	53.1847	5.55624	5.69298	5.76806	5.70623	5.58288	5.6271	5.33979	5.67515	5.37752	5.92576	5.5312	5.73294	5.67243	5.63874	5.46415	5.72997	-0.0336947	-0.208278	0.057538	0.668617	0.1822	0.686533
ANP32A	D3YYE1;D3Z7M9;F6UFG6;O35381	>tr|D3YYE1|D3YYE1_MOUSE Isoform of O35381, Acidic leucine-rich nuclear phosphoprotein 32 family member A (Fragment) OS=Mus musculus GN=Anp32a PE=1 SV=1;>tr|D3Z7M9|D3Z7M9_MOUSE Isoform of O35381, Acidic leucine-rich nuclear phosphoprotein 32 family member A OS=Mus musculus GN=Anp32a PE=1 SV=1;>tr|F6UFG6|F6UFG6_MOUSE Isoform of O35381, Acidic leucine-rich nuclear phosphoprotein 32 family member A (…	4	194.675	220.372	205.128	161.594	214.805	260.545	107.018	185.035	182.038	111.542	240.335	172.486	7.60492	7.7838	7.68038	7.33623	7.74688	8.02539	6.74171	7.53165	7.5081	6.80144	7.9089	7.43034	7.6897	7.70283	7.26049	7.38023	0.0131326	-0.429213	-0.309474	0.954521	0.237092	0.436982
ANP32B	Q9EST5;Q9EST5-2	>sp|Q9EST5|AN32B_MOUSE Acidic leucine-rich nuclear phosphoprotein 32 family member B OS=Mus musculus GN=Anp32b PE=1 SV=1;>sp|Q9EST5-2|AN32B_MOUSE Isoform of Q9EST5, Isoform 2 of Acidic leucine-rich nuclear phosphoprotein 32 family member B OS=Mus musculus GN=Anp32b	1	31.1822	33.1843	21.2147	14.0751	24.2091	32.9176	19.2386	25.9792	25.0547	20.1162	34.1794	24.1968	4.96265	5.05243	4.40699	3.81508	4.59748	5.04079	4.26593	4.69929	4.64701	4.33029	5.09505	4.59674	4.80736	4.48445	4.53741	4.67403	-0.322908	-0.269948	-0.133329	0.4871	0.338024	0.681547
ANP32E	E9PZF5;E9Q5H2;P97822;P97822-2	>tr|E9PZF5|E9PZF5_MOUSE Isoform of P97822, Acidic leucine-rich nuclear phosphoprotein 32 family member E (Fragment) OS=Mus musculus GN=Anp32e PE=1 SV=1;>tr|E9Q5H2|E9Q5H2_MOUSE Isoform of P97822, Acidic leucine-rich nuclear phosphoprotein 32 family member E (Fragment) OS=Mus musculus GN=Anp32e PE=1 SV=1;>sp|P97822|AN32E_MOUSE Acidic leucine-rich nuclear phosphoprotein 32 family member E OS=Mus mus…	1	12.878	31.97	32.1451	13.8035	23.0264	30.9981	13.3539	23.2682	16.1852	12.0709	36.6688	20.1317	3.68684	4.99865	5.00653	3.78696	4.52522	4.95411	3.73919	4.54029	4.01661	3.59346	5.19648	4.3314	4.564	4.4221	4.0987	4.37378	-0.141908	-0.465308	-0.190221	0.811682	0.417421	0.78045
ANXA2	B0V2N7;B0V2N8;P07356	>tr|B0V2N7|B0V2N7_MOUSE Isoform of P07356, Annexin (Fragment) OS=Mus musculus GN=Anxa2 PE=1 SV=1;>tr|B0V2N8|B0V2N8_MOUSE Isoform of P07356, Annexin (Fragment) OS=Mus musculus GN=Anxa2 PE=1 SV=1;>sp|P07356|ANXA2_MOUSE Annexin A2 OS=Mus musculus GN=Anxa2 PE=1 SV=2	4	54.2018	54.2344	40.4764	39.7295	47.2758	48.663	40.2515	45.6783	37.2856	38.9902	48.3806	38.9027	5.76027	5.76114	5.33901	5.31214	5.56303	5.60475	5.33097	5.51344	5.22055	5.28504	5.59636	5.2818	5.62014	5.49331	5.35498	5.38773	-0.12683	-0.265154	-0.232406	0.497905	0.197067	0.260445
ANXA5	P48036	>sp|P48036|ANXA5_MOUSE Annexin A5 OS=Mus musculus GN=Anxa5 PE=1 SV=1	7	218.38	211.072	206.839	172.039	256.338	225.584	138.904	177.463	166.365	150.49	196.755	197.701	7.7707	7.72159	7.69237	7.42659	8.0019	7.81752	7.11795	7.47138	7.3782	7.23352	7.62026	7.62717	7.72822	7.74867	7.32251	7.49365	0.0204534	-0.405709	-0.234565	0.915452	0.055945	0.210352
ANXA6	F8WIT2;P14824	>tr|F8WIT2|F8WIT2_MOUSE Isoform of P14824, Annexin OS=Mus musculus GN=Anxa6 PE=1 SV=1;>sp|P14824|ANXA6_MOUSE Annexin A6 OS=Mus musculus GN=Anxa6 PE=1 SV=3	7	140.077	203.467	187.05	152.963	237.592	197.567	145.521	186.315	153.6	129.699	182.241	168.722	7.13007	7.66865	7.54728	7.25704	7.89234	7.6262	7.18509	7.5416	7.26303	7.01902	7.50971	7.39851	7.44867	7.59186	7.32991	7.30908	0.143192	-0.118762	-0.13959	0.592222	0.581401	0.561542
ANXA7	Q07076	>sp|Q07076|ANXA7_MOUSE Annexin A7 OS=Mus musculus GN=Anxa7 PE=1 SV=2	3	104.039	90.314	96.5675	79.018	95.724	112.943	94.754	96.0028	89.5523	92.8498	92.4559	84.0715	6.70098	6.49688	6.59347	6.30411	6.58081	6.81946	6.56611	6.585	6.48466	6.53683	6.53069	6.39355	6.59711	6.56812	6.54526	6.48702	-0.0289836	-0.051849	-0.110086	0.869493	0.492186	0.22085
AP1B1	O35643;Q5SVG4;Q5SVG5	>sp|O35643|AP1B1_MOUSE AP-1 complex subunit beta-1 OS=Mus musculus GN=Ap1b1 PE=1 SV=2;>tr|Q5SVG4|Q5SVG4_MOUSE Isoform of O35643, AP-1 complex subunit beta-1 OS=Mus musculus GN=Ap1b1 PE=1 SV=1;>tr|Q5SVG5|Q5SVG5_MOUSE Isoform of O35643, AP-1 complex subunit beta-1 OS=Mus musculus GN=Ap1b1 PE=1 SV=1	6	213.228	208.71	225.893	231.097	211.494	197.752	232.821	225.047	216.106	208.346	212.409	201.166	7.73625	7.70535	7.81949	7.85235	7.72447	7.62755	7.86308	7.81408	7.7556	7.70284	7.7307	7.65224	7.7537	7.73479	7.81092	7.69526	-0.0189089	0.057218	-0.0584403	0.813468	0.283059	0.237586
AP1G1	P22892;Q8CBB7	>sp|P22892|AP1G1_MOUSE AP-1 complex subunit gamma-1 OS=Mus musculus GN=Ap1g1 PE=1 SV=3;>tr|Q8CBB7|Q8CBB7_MOUSE Isoform of P22892, AP-1 complex subunit gamma-1 OS=Mus musculus GN=Ap1g1 PE=1 SV=1	5	255.759	237.005	244.379	239.144	237.945	240.586	252.367	254.895	277.125	252.135	240.197	213.559	7.99864	7.88877	7.93298	7.90174	7.89449	7.91041	7.97938	7.99376	8.11439	7.97805	7.90807	7.73849	7.94013	7.90221	8.02918	7.87487	-0.0379187	0.0890456	-0.0652582	0.356529	0.176516	0.468476
AP1M1	P35585	>sp|P35585|AP1M1_MOUSE AP-1 complex subunit mu-1 OS=Mus musculus GN=Ap1m1 PE=1 SV=3	3	104.058	104.993	97.7474	107.334	93.5906	110.79	88.7236	90.8081	128.335	108.496	110.585	108.589	6.70124	6.71414	6.61099	6.74596	6.54829	6.79168	6.47125	6.50475	7.00377	6.7615	6.78901	6.76274	6.67546	6.69531	6.65992	6.77108	0.0198522	-0.015534	0.0956231	0.824547	0.93696	0.0892298
AP1S1	D3YXN0;D3Z0D6;D3Z268;P61967	>tr|D3YXN0|D3YXN0_MOUSE Isoform of P61967, AP-1 complex subunit sigma-1A (Fragment) OS=Mus musculus GN=Ap1s1 PE=1 SV=1;>tr|D3Z0D6|D3Z0D6_MOUSE Isoform of P61967, AP-1 complex subunit sigma-1A (Fragment) OS=Mus musculus GN=Ap1s1 PE=1 SV=1;>tr|D3Z268|D3Z268_MOUSE Isoform of P61967, AP-1 complex subunit sigma-1A (Fragment) OS=Mus musculus GN=Ap1s1 PE=1 SV=1;>sp|P61967|AP1S1_MOUSE AP-1 complex subuni…	1	23.8789	23.652	5.61983	15.839	17.4345	11.5452	19.5314	22.2294	11.024	21.4974	7.53454	8.20225	4.57766	4.56389	2.49053	3.98541	4.12388	3.52922	4.28773	4.4744	3.46257	4.42609	2.91352	3.03602	3.87736	3.8795	4.0749	3.45854	0.00214292	0.197537	-0.418817	0.997856	0.812999	0.649483
AP2A1	P17426;P17426-2	>sp|P17426|AP2A1_MOUSE AP-2 complex subunit alpha-1 OS=Mus musculus GN=Ap2a1 PE=1 SV=1;>sp|P17426-2|AP2A1_MOUSE Isoform of P17426, Isoform B of AP-2 complex subunit alpha-1 OS=Mus musculus GN=Ap2a1	23	1216.78	1147.31	1251.19	1336.92	1308.28	1027.38	1345.63	1277.55	1432.24	1387.37	1226.14	1227.34	10.2489	10.164	10.2891	10.3847	10.3535	10.0048	10.3941	10.3192	10.4841	10.4381	10.2599	10.2613	10.234	10.2476	10.3991	10.3198	0.0136426	0.165103	0.0857923	0.923036	0.0555198	0.297841
AP2A2	P17427	>sp|P17427|AP2A2_MOUSE AP-2 complex subunit alpha-2 OS=Mus musculus GN=Ap2a2 PE=1 SV=2	22	1337.57	1313.87	1322.08	1342.08	1306.85	1142.21	1434.87	1351.13	1382.66	1470.96	1300.46	1367.96	10.3854	10.3596	10.3686	10.3903	10.3519	10.1576	10.4867	10.4	10.4332	10.5225	10.3448	10.4178	10.3712	10.2999	10.44	10.4284	-0.0712845	0.0687606	0.0571851	0.426719	0.10244	0.383069
AP2B1	Q9DBG3;Q9DBG3-2	>sp|Q9DBG3|AP2B1_MOUSE AP-2 complex subunit beta OS=Mus musculus GN=Ap2b1 PE=1 SV=1;>sp|Q9DBG3-2|AP2B1_MOUSE Isoform of Q9DBG3, Isoform 2 of AP-2 complex subunit beta OS=Mus musculus GN=Ap2b1	32	2356.88	2202.69	2227.72	2415.44	2318.11	2060.35	2474.07	2388.43	2405.24	2476.14	2258.22	2297.61	11.2027	11.105	11.1214	11.2381	11.1787	11.0087	11.2727	11.2218	11.232	11.2739	11.141	11.1659	11.143	11.1418	11.2422	11.1936	-0.00119585	0.0991395	0.0505661	0.988378	0.0617572	0.379838
AP2M1	P84091;Q3TWV4	>sp|P84091|AP2M1_MOUSE AP-2 complex subunit mu OS=Mus musculus GN=Ap2m1 PE=1 SV=1;>tr|Q3TWV4|Q3TWV4_MOUSE Isoform of P84091, AP-2 complex subunit mu OS=Mus musculus GN=Ap2m1 PE=1 SV=1	11	556.424	523.277	514.528	565.241	562.21	508.358	586.361	515.645	567.323	565.763	641.602	575.708	9.12004	9.03143	9.00711	9.14272	9.13497	8.9897	9.19564	9.01023	9.14803	9.14405	9.32553	9.16919	9.05286	9.08913	9.11797	9.21293	0.0362699	0.0651081	0.160067	0.584667	0.385753	0.0871959
AP2S1	P62743	>sp|P62743|AP2S1_MOUSE AP-2 complex subunit sigma OS=Mus musculus GN=Ap2s1 PE=1 SV=1	4	478.796	296.176	424.066	245.265	148.349	205.613	208.356	292.185	89.391	152.535	310.862	39.6789	8.90327	8.21031	8.72814	7.9382	7.21285	7.68379	7.7029	8.19074	6.48206	7.253	8.28013	5.3103	8.61391	7.61161	7.45857	6.94781	-1.0023	-1.15534	-1.6661	0.0280467	0.137881	0.190695
AP3B2	Q9JME5	>sp|Q9JME5|AP3B2_MOUSE AP-3 complex subunit beta-2 OS=Mus musculus GN=Ap3b2 PE=1 SV=2	13	368.579	391.933	391.33	416.552	391.181	332.282	485.981	427.204	443.103	423.593	364.747	377.615	8.52583	8.61446	8.61224	8.70235	8.61169	8.37627	8.92476	8.73878	8.7915	8.72654	8.51075	8.56077	8.58418	8.56344	8.81834	8.59935	-0.020742	0.234166	0.0151758	0.85434	0.0326696	0.846435
AP3D1	O54774	>sp|O54774|AP3D1_MOUSE AP-3 complex subunit delta-1 OS=Mus musculus GN=Ap3d1 PE=1 SV=1	8	148.155	170.916	177.951	194.476	170.735	157.135	221.372	168.719	175.53	225.934	144.55	200.61	7.21096	7.41714	7.47533	7.60345	7.41561	7.29586	7.79033	7.39848	7.45558	7.81976	7.17542	7.64825	7.36781	7.43831	7.54813	7.54781	0.0704933	0.180315	0.179998	0.589386	0.294704	0.45882
AP3M1	H7BWY2;Q9JKC8	>tr|H7BWY2|H7BWY2_MOUSE Isoform of Q9JKC8, AP-3 complex subunit mu-1 OS=Mus musculus GN=Ap3m1 PE=1 SV=1;>sp|Q9JKC8|AP3M1_MOUSE AP-3 complex subunit mu-1 OS=Mus musculus GN=Ap3m1 PE=1 SV=1	2	61.8089	58.3381	64.1282	63.0803	63.7721	53.4947	67.7256	71.7348	78.4622	58.6143	52.1547	74.41	5.94974	5.86637	6.00289	5.97912	5.99485	5.74133	6.08163	6.1646	6.29393	5.87318	5.70472	6.21743	5.93966	5.9051	6.18005	5.93178	-0.0345655	0.240387	-0.00788808	0.730613	0.0387237	0.963771
AP3S1	Q9DCR2	>sp|Q9DCR2|AP3S1_MOUSE AP-3 complex subunit sigma-1 OS=Mus musculus GN=Ap3s1 PE=1 SV=2	1	32.9006	15.2321	25.1544	33.7747	27.2532	31.4622	29.717	28.3964	33.5603	30.363	27.4513	35.8264	5.04004	3.92905	4.65274	5.07787	4.76836	4.97555	4.89322	4.82763	5.06868	4.92424	4.7788	5.16295	4.54061	4.94059	4.92985	4.95533	0.399982	0.389238	0.414724	0.344135	0.354202	0.331165
APEX1	D3Z124;P28352	>tr|D3Z124|D3Z124_MOUSE Isoform of P28352, DNA-(apurinic or apyrimidinic site) lyase (Fragment) OS=Mus musculus GN=Apex1 PE=1 SV=1;>sp|P28352|APEX1_MOUSE DNA-(apurinic or apyrimidinic site) lyase OS=Mus musculus GN=Apex1 PE=1 SV=2	1	10.3472	10.6516	9.88252	7.40814	8.84166	7.88574	7.0853	10.0218	5.21336	8.45519	9.40234	14.8087	3.37117	3.413	3.30488	2.88911	3.14432	2.97925	2.82483	3.32508	2.38221	3.07984	3.23302	3.88837	3.36301	3.00422	2.84404	3.40041	-0.35879	-0.518975	0.0373952	0.0268681	0.195572	0.894414
API5	O35841	>sp|O35841|API5_MOUSE Apoptosis inhibitor 5 OS=Mus musculus GN=Api5 PE=1 SV=2	3	71.8515	86.4609	89.871	59.8949	65.6967	78.6063	71.3796	69.5423	88.9158	56.108	88.6624	91.3568	6.16695	6.43398	6.48978	5.90436	6.03775	6.29657	6.15744	6.11982	6.47437	5.81013	6.47025	6.51344	6.36357	6.07956	6.25054	6.26461	-0.284007	-0.113027	-0.0989606	0.137031	0.494238	0.719365
APMAP	Q9D7N9	>sp|Q9D7N9|APMAP_MOUSE Adipocyte plasma membrane-associated protein OS=Mus musculus GN=Apmap PE=1 SV=1	4	94.7142	77.7262	79.1418	96.4131	76.9872	53.499	95.7633	81.1941	77.1441	105.812	77.675	93.1552	6.56551	6.28033	6.30637	6.59116	6.26655	5.74144	6.5814	6.3433	6.26948	6.72536	6.27938	6.54156	6.38407	6.19971	6.39806	6.51544	-0.184354	0.0139943	0.131367	0.543312	0.920036	0.457999
APOA1BP	Q8K4Z3	>sp|Q8K4Z3|NNRE_MOUSE NAD(P)H-hydrate epimerase OS=Mus musculus GN=Apoa1bp PE=1 SV=1	2	266.016	250.214	248.694	273.822	281.772	263.932	235.179	255.521	275.891	262.189	263.591	210.058	8.05537	7.96702	7.95823	8.09709	8.13838	8.04402	7.87762	7.9973	8.10795	8.03446	8.04216	7.71464	7.99354	8.09317	7.99429	7.93042	0.0996276	0.000749618	-0.0631182	0.0745253	0.992527	0.623476
APOE	P08226	>sp|P08226|APOE_MOUSE Apolipoprotein E OS=Mus musculus GN=Apoe PE=1 SV=2	2	27.9546	21.9701	30.1892	26.6542	30.7144	50.3607	33.2356	28.923	16.1341	31.6411	34.3975	31.2612	4.80501	4.45747	4.91596	4.73629	4.94084	5.65423	5.05466	4.85414	4.01204	4.98373	5.10423	4.9663	4.72615	5.11045	4.64028	5.01809	0.384309	-0.0858659	0.29194	0.305921	0.822519	0.159995
APOO	B1ASQ2;Q9D186;Q9DCZ4	NA;NA;>sp|Q9DCZ4|MIC26_MOUSE MICOS complex subunit Mic26 OS=Mus musculus GN=Apoo PE=1 SV=2	3	90.0921	96.3181	81.5104	99.3149	98.7664	454.354	60.7754	83.0765	66.0749	102.817	93.1353	23.7583	6.49333	6.58974	6.34891	6.63394	6.62595	8.82767	5.92541	6.37637	6.04603	6.68394	6.54126	4.57036	6.47732	7.36252	6.11594	5.93185	0.885196	-0.361387	-0.545474	0.350233	0.0975119	0.508173
APP	P12023;P12023-2;P12023-3	>sp|P12023|A4_MOUSE Amyloid beta A4 protein OS=Mus musculus GN=App PE=1 SV=3;>sp|P12023-2|A4_MOUSE Isoform of P12023, Isoform APP695 of Amyloid beta A4 protein OS=Mus musculus GN=App;>sp|P12023-3|A4_MOUSE Isoform of P12023, Isoform APP751 of Amyloid beta A4 protein OS=Mus musculus GN=App	2	54.094	40.3327	56.5341	57.3942	63.4656	46.926	41.385	50.4562	48.8981	37.0128	44.1916	52.3386	5.7574	5.33388	5.82105	5.84283	5.9879	5.55232	5.37103	5.65696	5.61171	5.20995	5.4657	5.7098	5.63744	5.79435	5.54657	5.46182	0.156909	-0.0908742	-0.175623	0.476679	0.640515	0.450656
APPL1	Q8K3H0	>sp|Q8K3H0|DP13A_MOUSE DCC-interacting protein 13-alpha OS=Mus musculus GN=Appl1 PE=1 SV=1	4	61.3721	78.4865	71.2298	60.4268	49.3205	37.5911	56.4719	58.2	65.535	66.7265	58.3826	61.7853	5.93951	6.29437	6.15441	5.91712	5.62411	5.23232	5.81946	5.86295	6.03419	6.06019	5.86747	5.94919	6.12943	5.59118	5.90553	5.95895	-0.538247	-0.223896	-0.170482	0.0950154	0.153815	0.239972
APRT	P08030	>sp|P08030|APT_MOUSE Adenine phosphoribosyltransferase OS=Mus musculus GN=Aprt PE=1 SV=2	2	136.543	142.887	177.363	134.362	161.598	189.532	156.914	144.497	179.041	143.761	161.397	137.515	7.09321	7.15873	7.47056	7.06998	7.33627	7.5663	7.29383	7.17489	7.48414	7.16753	7.33447	7.10344	7.24083	7.32418	7.31762	7.20181	0.0833487	0.0767899	-0.0390215	0.67612	0.631047	0.790404
ARAF	P04627	>sp|P04627|ARAF_MOUSE Serine/threonine-protein kinase A-Raf OS=Mus musculus GN=Araf PE=2 SV=2	1	12.7747	12.6353	23.4555	14.5691	12.5392	18.0728	7.97231	16.2055	27.7529	16.5761	21.1976	20.5427	3.67522	3.65938	4.55185	3.86484	3.64837	4.17575	2.995	4.01841	4.79456	4.05104	4.40583	4.36056	3.96215	3.89632	3.93599	4.27247	-0.0658315	-0.0261613	0.310323	0.85558	0.967764	0.40861
ARCN1	Q5XJY5	>sp|Q5XJY5|COPD_MOUSE Coatomer subunit delta OS=Mus musculus GN=Arcn1 PE=1 SV=2	3	116.979	112.335	134.814	86.4894	113.017	128.792	122.778	93.7092	110.72	96.0502	113.62	124.145	6.87011	6.81166	7.07483	6.43445	6.82039	7.0089	6.93991	6.55012	6.79077	6.58572	6.82808	6.95588	6.91887	6.75458	6.76027	6.78989	-0.164286	-0.1586	-0.128976	0.447317	0.323599	0.397058
ARF1;ARF3	P61205;P84078	>sp|P61205|ARF3_MOUSE ADP-ribosylation factor 3 OS=Mus musculus GN=Arf3 PE=2 SV=2;>sp|P84078|ARF1_MOUSE ADP-ribosylation factor 1 OS=Mus musculus GN=Arf1 PE=1 SV=2	8	1805.37	1697.76	1582.18	1790.39	1552.34	1571.59	2075.15	1719.72	1455.07	1871.52	1349.28	910.89	10.8181	10.7294	10.6277	10.8061	10.6002	10.618	11.019	10.748	10.5069	10.87	10.398	9.83113	10.7251	10.6748	10.7579	10.3664	-0.0502999	0.032879	-0.358695	0.590115	0.850506	0.354466
ARF4	E9Q798	>tr|E9Q798|E9Q798_MOUSE Isoform of P61750, ADP-ribosylation factor 4 OS=Mus musculus GN=Arf4 PE=1 SV=1	1	44.4912	33.1156	29.8843	44.0355	38.9002	40.6245	47.4884	34.983	28.6728	40.0678	36.0865	14.8223	5.47545	5.04944	4.90132	5.4606	5.2817	5.34428	5.5695	5.12858	4.84161	5.32437	5.17339	3.8897	5.14207	5.36219	5.1799	4.79582	0.220126	0.0378323	-0.346248	0.328816	0.896672	0.536027
ARF5	P84084	>sp|P84084|ARF5_MOUSE ADP-ribosylation factor 5 OS=Mus musculus GN=Arf5 PE=1 SV=2	2	14.9235	25.7079	26.3062	38.2907	30.2275	27.1316	43.9332	35.0631	30.0515	41.2915	35.5098	35.4979	3.89951	4.68414	4.71733	5.25892	4.91779	4.7619	5.45724	5.13188	4.90936	5.36777	5.15015	5.14966	4.43366	4.97954	5.16616	5.22253	0.545877	0.732501	0.788866	0.168184	0.0929029	0.0891883
ARF6	P62331	>sp|P62331|ARF6_MOUSE ADP-ribosylation factor 6 OS=Mus musculus GN=Arf6 PE=1 SV=2	3	92.3063	85.5339	54.073	84.9196	89.0745	75.0198	91.8326	98.912	42.2257	85.4918	60.1771	30.4639	6.52836	6.41842	5.75684	6.40803	6.47694	6.2292	6.52093	6.62807	5.40005	6.41771	5.91114	4.92903	6.23454	6.37139	6.18302	5.75263	0.136849	-0.0515206	-0.481911	0.633867	0.91739	0.403069
ARFGAP1	Q3TGS9;Q9EPJ9;Q9EPJ9-2;V9GWV1;V9GXM1	>tr|Q3TGS9|Q3TGS9_MOUSE Isoform of Q9EPJ9, ADP-ribosylation factor GTPase-activating protein 1 OS=Mus musculus GN=Arfgap1 PE=1 SV=1;>sp|Q9EPJ9|ARFG1_MOUSE ADP-ribosylation factor GTPase-activating protein 1 OS=Mus musculus GN=Arfgap1 PE=1 SV=2;>sp|Q9EPJ9-2|ARFG1_MOUSE Isoform of Q9EPJ9, Isoform 2 of ADP-ribosylation factor GTPase-activating protein 1 OS=Mus musculus GN=Arfgap1;>tr|V9GWV1|V9GWV1_M…	1	24.0219	28.3899	27.1513	27.2491	23.12	22.3381	35.9	31.4763	33.3056	24.7874	28.0878	25.7669	4.58628	4.82731	4.76295	4.76813	4.53107	4.48143	5.16591	4.97619	5.05769	4.63154	4.81187	4.68745	4.72551	4.59355	5.0666	4.71028	-0.131965	0.341089	-0.0152254	0.314229	0.0222576	0.874017
ARFIP2	Q8K221	>sp|Q8K221|ARFP2_MOUSE Arfaptin-2 OS=Mus musculus GN=Arfip2 PE=2 SV=2	1	26.4353	18.9916	18.3127	21.694	21.8562	19.4971	27.5686	23.6267	22.8233	27.9986	11.4416	23.2931	4.7244	4.24729	4.19478	4.43923	4.44997	4.28519	4.78496	4.56234	4.51244	4.80728	3.51621	4.54183	4.38882	4.39146	4.61991	4.28844	0.00264084	0.23109	-0.100378	0.989229	0.308754	0.831236
ARHGAP1	A2AH25;Q5FWK3	>tr|A2AH25|A2AH25_MOUSE Isoform of Q5FWK3, Rho GTPase-activating protein 1 OS=Mus musculus GN=Arhgap1 PE=1 SV=1;>sp|Q5FWK3|RHG01_MOUSE Rho GTPase-activating protein 1 OS=Mus musculus GN=Arhgap1 PE=1 SV=1	5	255.074	249.117	252.007	267.423	263.332	295.933	282.425	243.027	271.979	218.242	224.753	274.287	7.99477	7.96068	7.97732	8.06298	8.04074	8.20912	8.14172	7.92497	8.08735	7.76978	7.8122	8.09954	7.97759	8.10428	8.05135	7.89384	0.126691	0.0737612	-0.0837485	0.134198	0.374741	0.50404
ARHGDIA	Q99PT1	>sp|Q99PT1|GDIR1_MOUSE Rho GDP-dissociation inhibitor 1 OS=Mus musculus GN=Arhgdia PE=1 SV=3	7	313.694	411.626	356.344	348.261	353.517	336.637	356.858	388.2	333.108	320.77	310.246	264.622	8.29321	8.68519	8.47713	8.44403	8.46563	8.39505	8.47921	8.60066	8.37985	8.3254	8.27727	8.04779	8.48518	8.4349	8.48657	8.21682	-0.0502748	0.00139203	-0.268359	0.702565	0.992097	0.13698
ARHGEF7	Q9ES28;Q9ES28-2;Q9ES28-3;Q9ES28-4;Q9ES28-5;Q9ES28-6;Q9ES28-7	>sp|Q9ES28|ARHG7_MOUSE Rho guanine nucleotide exchange factor 7 OS=Mus musculus GN=Arhgef7 PE=1 SV=2;>sp|Q9ES28-2|ARHG7_MOUSE Isoform of Q9ES28, Isoform A of Rho guanine nucleotide exchange factor 7 OS=Mus musculus GN=Arhgef7;>sp|Q9ES28-3|ARHG7_MOUSE Isoform of Q9ES28, Isoform C of Rho guanine nucleotide exchange factor 7 OS=Mus musculus GN=Arhgef7;>sp|Q9ES28-4|ARHG7_MOUSE Isoform of Q9ES28, Isof…	2	34.6596	44.0181	39.4645	46.9003	43.2914	35.5183	41.96	43.3315	44.3079	41.2602	36.9278	32.11	5.11518	5.46002	5.30248	5.55152	5.43601	5.15049	5.39094	5.43734	5.46949	5.36668	5.20664	5.00495	5.29256	5.37934	5.43259	5.19275	0.0867784	0.14003	-0.0998081	0.607148	0.293424	0.527879
ARL1	F8WIB1;P61211	>tr|F8WIB1|F8WIB1_MOUSE Isoform of P61211, ADP-ribosylation factor-like protein 1 (Fragment) OS=Mus musculus GN=Arl1 PE=1 SV=1;>sp|P61211|ARL1_MOUSE ADP-ribosylation factor-like protein 1 OS=Mus musculus GN=Arl1 PE=2 SV=1	3	113.677	111.765	114.619	120.055	102.183	121.944	125.089	111.742	128.522	103.572	122.603	125.433	6.8288	6.80432	6.8407	6.90755	6.67502	6.93008	6.96681	6.80402	7.00587	6.69449	6.93785	6.97077	6.82461	6.83755	6.92557	6.8677	0.0129427	0.100963	0.0430971	0.888953	0.241815	0.670784
ARL3	Q9WUL7	>sp|Q9WUL7|ARL3_MOUSE ADP-ribosylation factor-like protein 3 OS=Mus musculus GN=Arl3 PE=1 SV=1	5	372.548	399.518	388.499	334.829	372.391	430.214	353.402	330.388	365.051	323.971	324.488	377.421	8.54128	8.64212	8.60177	8.38728	8.54067	8.74891	8.46517	8.36802	8.51195	8.33972	8.34202	8.56003	8.59506	8.55896	8.44838	8.41393	-0.0361003	-0.146678	-0.181131	0.767787	0.0534601	0.117306
ARL6IP5	Q8R5J9	>sp|Q8R5J9|PRAF3_MOUSE PRA1 family protein 3 OS=Mus musculus GN=Arl6ip5 PE=1 SV=2	3	135.503	111.42	116.32	142.227	142.038	135.696	110.874	98.0932	133.458	117.784	158.608	97.3481	7.08218	6.79986	6.86196	7.15205	7.15013	7.08424	6.79277	6.61608	7.06024	6.88	7.30932	6.60508	6.91467	7.12881	6.82303	6.93147	0.214142	-0.0916329	0.0168008	0.121694	0.590538	0.94499
ARL8A	F6QKK2;Q8VEH3	>tr|F6QKK2|F6QKK2_MOUSE Isoform of Q8VEH3, ADP-ribosylation factor-like protein 8A (Fragment) OS=Mus musculus GN=Arl8a PE=1 SV=1;>sp|Q8VEH3|ARL8A_MOUSE ADP-ribosylation factor-like protein 8A OS=Mus musculus GN=Arl8a PE=2 SV=1	12	813.925	808.231	762.536	904.881	887.97	758.665	845.543	908.393	740.115	774.279	806.69	870.295	9.66875	9.65862	9.57466	9.82158	9.79437	9.56732	9.72373	9.82717	9.53161	9.59671	9.65587	9.76536	9.63401	9.72776	9.69417	9.67265	0.0937436	0.0601583	0.0386344	0.368008	0.567279	0.547215
ARL8B	Q9CQW2	>sp|Q9CQW2|ARL8B_MOUSE ADP-ribosylation factor-like protein 8B OS=Mus musculus GN=Arl8b PE=2 SV=1	4	223.558	211.41	231.757	254.801	218.321	225.494	245.95	218.435	211.809	244.266	194.31	221.562	7.80451	7.7239	7.85647	7.99323	7.77031	7.81694	7.94222	7.77106	7.72662	7.93231	7.60222	7.79157	7.79496	7.86016	7.8133	7.77537	0.0652017	0.0183431	-0.0195916	0.461917	0.824255	0.862992
ARMC1	Q9D7A8	>sp|Q9D7A8|ARMC1_MOUSE Armadillo repeat-containing protein 1 OS=Mus musculus GN=Armc1 PE=1 SV=1	2	73.5122	50.9237	38.8171	58.9812	46.554	55.8613	60.5073	44.9726	43.6206	47.4953	69.611	53.7757	6.19991	5.67027	5.27862	5.88218	5.54083	5.80378	5.91904	5.49097	5.44694	5.56971	6.12124	5.74888	5.71627	5.74227	5.61898	5.81328	0.0259991	-0.097283	0.0970138	0.934189	0.770778	0.774788
ARMC10	Q9D0L7;Q9D0L7-2	>sp|Q9D0L7|ARM10_MOUSE Armadillo repeat-containing protein 10 OS=Mus musculus GN=Armc10 PE=1 SV=1;>sp|Q9D0L7-2|ARM10_MOUSE Isoform of Q9D0L7, Isoform 2 of Armadillo repeat-containing protein 10 OS=Mus musculus GN=Armc10	4	111.052	134.341	135.285	158.106	146.416	152.792	145.919	124.666	133.526	153.738	140.65	113.666	6.7951	7.06976	7.07986	7.30475	7.19393	7.25543	7.18902	6.96192	7.06098	7.26433	7.13596	6.82866	6.98157	7.25137	7.07064	7.07632	0.269795	0.0890663	0.0947446	0.0889445	0.483306	0.587228
ARMC6	Q8BNU0	>sp|Q8BNU0|ARMC6_MOUSE Armadillo repeat-containing protein 6 OS=Mus musculus GN=Armc6 PE=2 SV=1	1	22.4467	18.0092	15.8805	16.531	17.367	18.6579	20.4683	17.6116	21.3731	24.7053	13.614	18.8018	4.48843	4.17066	3.98918	4.04711	4.11827	4.22172	4.35532	4.13845	4.41772	4.62675	3.76702	4.2328	4.21609	4.12903	4.30383	4.20886	-0.0870576	0.0877428	-0.0072339	0.619932	0.636692	0.981441
ARMCX3	Q8BHS6	>sp|Q8BHS6|ARMX3_MOUSE Armadillo repeat-containing X-linked protein 3 OS=Mus musculus GN=Armcx3 PE=1 SV=1	1	9.91494	8.17694	6.09242	7.25839	6.25975	13.3029	10.6163	7.79208	7.72844	12.7714	9.4211	8.98125	3.3096	3.03156	2.60701	2.85965	2.64611	3.73367	3.40821	2.96201	2.95018	3.67484	3.2359	3.16692	2.98273	3.07981	3.1068	3.35922	0.0970827	0.124073	0.376491	0.818215	0.652733	0.223687
ARPC1A	Q9R0Q6	>sp|Q9R0Q6|ARC1A_MOUSE Actin-related protein 2/3 complex subunit 1A OS=Mus musculus GN=Arpc1a PE=1 SV=1	6	564.439	575.129	481.636	537.599	532.41	525.769	523.449	483	520.789	525.826	537.896	541.076	9.14067	9.16774	8.9118	9.07039	9.0564	9.03829	9.0319	8.91588	9.02456	9.03844	9.07118	9.07969	9.0734	9.05502	8.99078	9.0631	-0.0183816	-0.0826253	-0.0103006	0.842429	0.427658	0.911214
ARPC2	Q9CVB6	>sp|Q9CVB6|ARPC2_MOUSE Actin-related protein 2/3 complex subunit 2 OS=Mus musculus GN=Arpc2 PE=1 SV=3	11	736.697	687.544	690.1	680.687	656.667	729.684	662.531	672.737	715.926	683.104	618.431	639.587	9.52493	9.42531	9.43066	9.41085	9.35902	9.51113	9.37184	9.3939	9.48367	9.41596	9.27247	9.321	9.4603	9.427	9.41647	9.33648	-0.0333008	-0.0438284	-0.123823	0.5814	0.404683	0.0845651
ARPC3	Q9JM76	>sp|Q9JM76|ARPC3_MOUSE Actin-related protein 2/3 complex subunit 3 OS=Mus musculus GN=Arpc3 PE=1 SV=3	4	236.423	218.774	249.258	224.098	248.082	279.52	219.095	240.384	236.876	229.982	238.215	207.812	7.88522	7.7733	7.9615	7.80799	7.95467	8.12681	7.77541	7.9092	7.88799	7.84538	7.89612	7.69914	7.87334	7.96316	7.85753	7.81354	0.0898148	-0.0158091	-0.0597964	0.458951	0.829893	0.498874
ARPC4	P59999	>sp|P59999|ARPC4_MOUSE Actin-related protein 2/3 complex subunit 4 OS=Mus musculus GN=Arpc4 PE=1 SV=3	6	1166.65	1098.04	1170.26	1095.05	1097.51	1201.96	1091.34	1078.08	1173.42	1026.71	1070.17	862.083	10.1882	10.1007	10.1926	10.0968	10.1	10.2312	10.0919	10.0743	10.1965	10.0038	10.0636	9.75168	10.1605	10.1427	10.1209	9.93971	-0.0178358	-0.0396146	-0.220788	0.757479	0.462196	0.137353
ARPC5	Q9CPW4	>sp|Q9CPW4|ARPC5_MOUSE Actin-related protein 2/3 complex subunit 5 OS=Mus musculus GN=Arpc5 PE=2 SV=3	2	225.478	217.626	198.22	160.506	165.704	189.217	153.98	179.119	107.744	147.887	189.203	18.704	7.81684	7.76571	7.63096	7.32649	7.37247	7.5639	7.2666	7.48477	6.75146	7.20835	7.56379	4.22528	7.73784	7.42095	7.16761	6.33247	-0.316885	-0.570223	-1.40536	0.0286082	0.111945	0.315464
ARPC5L	A3KGQ6;Q9D898	>tr|A3KGQ6|A3KGQ6_MOUSE Isoform of Q9D898, Actin-related protein 2/3 complex subunit 5 OS=Mus musculus GN=Arpc5l PE=1 SV=1;>sp|Q9D898|ARP5L_MOUSE Actin-related protein 2/3 complex subunit 5-like protein OS=Mus musculus GN=Arpc5l PE=1 SV=1	2	103.899	101.838	112.822	98.4965	109.537	105.562	109.324	103.376	109.89	93.4061	100.22	46.1132	6.69904	6.67014	6.81791	6.622	6.77528	6.72195	6.77246	6.69176	6.77992	6.54544	6.64702	5.52711	6.72903	6.70641	6.74805	6.23986	-0.0226206	0.0190188	-0.489171	0.740593	0.74253	0.304068
ARRB1	Q8BWG8	>sp|Q8BWG8|ARRB1_MOUSE Beta-arrestin-1 OS=Mus musculus GN=Arrb1 PE=1 SV=1	2	47.4445	64.3559	64.3511	62.7087	64.9334	75.1019	68.3711	64.0203	70.101	59.602	58.0329	65.5251	5.56817	6.008	6.00789	5.97059	6.02089	6.23078	6.09531	6.00046	6.13136	5.89729	5.8588	6.03397	5.86135	6.07409	6.07571	5.93002	0.212733	0.214357	0.0686667	0.289805	0.278612	0.694683
ASAH1	Q9WV54	>sp|Q9WV54|ASAH1_MOUSE Acid ceramidase OS=Mus musculus GN=Asah1 PE=1 SV=1	5	55.2944	90.083	87.4999	78.1172	75.0016	109.662	54.9663	80.5737	105.76	70.6103	123.753	81.6586	5.78906	6.49318	6.45121	6.28757	6.22885	6.77692	5.78047	6.33224	6.72465	6.14181	6.95132	6.35153	6.24448	6.43111	6.27912	6.48155	0.186629	0.0346367	0.23707	0.552892	0.927392	0.515879
ASNA1	O54984	>sp|O54984|ASNA_MOUSE ATPase Asna1 OS=Mus musculus GN=Asna1 PE=1 SV=2	3	298.343	248.613	321.453	259.642	283.67	277.038	248.315	275.774	316.585	264.925	295.312	250.803	8.22083	7.95776	8.32846	8.02038	8.14807	8.11394	7.95603	8.10734	8.30645	8.04944	8.2061	7.97041	8.16902	8.09413	8.12327	8.07532	-0.0748862	-0.0457429	-0.0937001	0.574981	0.775318	0.518086
ASNS	Q61024	>sp|Q61024|ASNS_MOUSE Asparagine synthetase [glutamine-hydrolyzing] OS=Mus musculus GN=Asns PE=2 SV=3	2	174.559	155.442	144.584	181.147	197.497	222.084	142.438	174.737	187.392	147.723	163.738	156.685	7.44757	7.28024	7.17576	7.50102	7.62569	7.79496	7.15419	7.44904	7.54992	7.20675	7.35524	7.29172	7.30119	7.64056	7.38438	7.28457	0.339367	0.083192	-0.0166201	0.0435941	0.595498	0.865098
ASRGL1	Q8C0M9	>sp|Q8C0M9|ASGL1_MOUSE Isoaspartyl peptidase/L-asparaginase OS=Mus musculus GN=Asrgl1 PE=1 SV=1	2	49.7744	60.2393	46.3664	35.2701	57.9241	37.7144	25.2253	42.345	31.9593	32.7553	52.3255	34.4217	5.63733	5.91263	5.53501	5.14037	5.85609	5.23704	4.6568	5.40412	4.99816	5.03366	5.70944	5.10525	5.69499	5.41117	5.01969	5.28278	-0.283821	-0.675297	-0.412209	0.341553	0.0691025	0.186441
ASS1	P16460	>sp|P16460|ASSY_MOUSE Argininosuccinate synthase OS=Mus musculus GN=Ass1 PE=1 SV=1	2	58.3769	54.4887	49.8543	46.6282	73.998	61.0763	42.1203	42.1178	28.4913	38.9171	49.3009	41.8325	5.86733	5.76789	5.63965	5.54313	6.20941	5.93254	5.39644	5.39636	4.83245	5.28233	5.62354	5.38655	5.75829	5.89503	5.20842	5.43081	0.136743	-0.549869	-0.327477	0.56047	0.0866217	0.0626044
ATAD1	Q9D5T0	>sp|Q9D5T0|ATAD1_MOUSE ATPase family AAA domain-containing protein 1 OS=Mus musculus GN=Atad1 PE=1 SV=1	2	94.119	84.8676	83.7013	109.67	89.6286	93.6084	95.7147	92.0009	87.3594	115.517	81.9651	93.1172	6.55641	6.40714	6.38718	6.77702	6.48589	6.54857	6.58067	6.52358	6.44889	6.85196	6.35694	6.54098	6.45024	6.60382	6.51771	6.58329	0.15358	0.0674669	0.133048	0.226193	0.367656	0.461574
ATAD3	Q925I1;Q925I1-2	>sp|Q925I1|ATAD3_MOUSE ATPase family AAA domain-containing protein 3 OS=Mus musculus GN=Atad3 PE=1 SV=1;>sp|Q925I1-2|ATAD3_MOUSE Isoform of Q925I1, Isoform 2 of ATPase family AAA domain-containing protein 3 OS=Mus musculus GN=Atad3	7	298.822	280.184	308.314	341.557	317.999	301.57	326.771	290.831	303.14	305.786	275.893	327.359	8.22314	8.13023	8.26826	8.41598	8.31288	8.23635	8.35214	8.18403	8.24384	8.25638	8.10796	8.35473	8.20721	8.32174	8.26	8.23969	0.114527	0.0527952	0.032482	0.162049	0.456047	0.718616
ATAT1	Q8K341;Q8K341-2;Q8K341-3;Q8K341-4;Q8K341-5	>sp|Q8K341|ATAT_MOUSE Alpha-tubulin N-acetyltransferase 1 OS=Mus musculus GN=Atat1 PE=1 SV=1;>sp|Q8K341-2|ATAT_MOUSE Isoform of Q8K341, Isoform 2 of Alpha-tubulin N-acetyltransferase 1 OS=Mus musculus GN=Atat1;>sp|Q8K341-3|ATAT_MOUSE Isoform of Q8K341, Isoform 3 of Alpha-tubulin N-acetyltransferase 1 OS=Mus musculus GN=Atat1;>sp|Q8K341-4|ATAT_MOUSE Isoform of Q8K341, Isoform 4 of Alpha-tubulin N-…	3	124.682	130.523	147.552	175.722	155.019	143.163	144.212	140.605	151.894	123.477	116.797	118.419	6.96211	7.02816	7.20508	7.45715	7.27631	7.16151	7.17204	7.13551	7.24692	6.9481	6.86786	6.88776	7.06512	7.29832	7.18482	6.90124	0.233206	0.119707	-0.163878	0.108964	0.236432	0.141999
ATCAY	Q8BHE3	>sp|Q8BHE3|ATCAY_MOUSE Caytaxin OS=Mus musculus GN=Atcay PE=1 SV=1	2	39.1289	39.9474	32.5439	33.7505	42.0049	44.0226	39.1052	36.847	46.0098	36.6835	50.5698	50.2026	5.29016	5.32003	5.02432	5.07684	5.39249	5.46017	5.28929	5.20348	5.52387	5.19706	5.6602	5.64969	5.2115	5.30983	5.33888	5.50232	0.0983292	0.127375	0.290816	0.552016	0.396234	0.194279
ATG3	Q9CPX6	>sp|Q9CPX6|ATG3_MOUSE Ubiquitin-like-conjugating enzyme ATG3 OS=Mus musculus GN=Atg3 PE=1 SV=1	2	27.48	29.5122	34.3597	34.903	34.991	35.731	35.8359	28.9371	41.4599	28.0806	40.8638	35.1458	4.78031	4.88324	5.10265	5.12528	5.12891	5.15911	5.16333	4.85485	5.37364	4.8115	5.35275	5.13528	4.92207	5.13777	5.13061	5.09984	0.2157	0.208543	0.177779	0.149677	0.317703	0.398904
ATIC	Q9CWJ9	>sp|Q9CWJ9|PUR9_MOUSE Bifunctional purine biosynthesis protein PURH OS=Mus musculus GN=Atic PE=1 SV=2	5	137.643	150.92	167.653	146.805	174.881	178.07	143.52	163.792	150.504	135.87	166.939	141.923	7.10479	7.23764	7.38933	7.19776	7.45023	7.4763	7.16511	7.35572	7.23365	7.08608	7.38317	7.14897	7.24392	7.37476	7.2515	7.20607	0.130845	0.0075772	-0.0378454	0.340786	0.943324	0.772345
ATL1	Q8BH66	>sp|Q8BH66|ATLA1_MOUSE Atlastin-1 OS=Mus musculus GN=Atl1 PE=1 SV=1	3	81.1472	81.0685	74.5177	106.079	106.203	60.6807	109.937	93.1854	95.4982	114.663	81.1047	90.4547	6.34247	6.34107	6.21951	6.729	6.73068	5.92317	6.78054	6.54203	6.5774	6.84126	6.34171	6.49912	6.30102	6.46095	6.63332	6.5607	0.159934	0.332307	0.259681	0.613738	0.0277428	0.214991
ATP1A1	Q8VDN2	>sp|Q8VDN2|AT1A1_MOUSE Sodium/potassium-transporting ATPase subunit alpha-1 OS=Mus musculus GN=Atp1a1 PE=1 SV=1	19	1164.81	1031.93	1138.66	1271.82	1160.81	1016.75	1109	1171.1	1193.04	1064.03	1087.9	1078.19	10.1859	10.0111	10.1531	10.3127	10.1809	9.98975	10.115	10.1936	10.2204	10.0553	10.0873	10.0744	10.1167	10.1611	10.1764	10.0723	0.0444095	0.0596632	-0.0443612	0.707065	0.403813	0.49646
ATP1A2	Q6PIE5	>sp|Q6PIE5|AT1A2_MOUSE Sodium/potassium-transporting ATPase subunit alpha-2 OS=Mus musculus GN=Atp1a2 PE=1 SV=1	21	5491.9	4803.23	5202.51	6091.1	5438.88	4083.18	5131.08	5280.8	4956.77	5400.44	5020.6	5489.36	12.4231	12.2298	12.345	12.5725	12.4091	11.9955	12.325	12.3665	12.2752	12.3989	12.2936	12.4224	12.3326	12.3257	12.3223	12.3716	-0.00693719	-0.0103657	0.0390202	0.972305	0.878481	0.603609
ATP1A3	Q6PIC6	>sp|Q6PIC6|AT1A3_MOUSE Sodium/potassium-transporting ATPase subunit alpha-3 OS=Mus musculus GN=Atp1a3 PE=1 SV=1	23	2578.47	2291.38	2414.09	2818.2	2507.48	1905.99	2392.77	2369.74	2301.92	2492.18	2315.38	2535.5	11.3323	11.162	11.2373	11.4606	11.292	10.8963	11.2245	11.2105	11.1686	11.2832	11.177	11.3081	11.2439	11.2163	11.2012	11.2561	-0.0275511	-0.0426537	0.0122395	0.887013	0.484381	0.857076
ATP1B1	P14094	>sp|P14094|AT1B1_MOUSE Sodium/potassium-transporting ATPase subunit beta-1 OS=Mus musculus GN=Atp1b1 PE=1 SV=1	12	2409.38	2418.64	2319.93	2661.47	2390.88	1925.4	2620.92	2402.85	2352.04	2529.13	2526.46	2659.08	11.2344	11.24	11.1799	11.378	11.2233	10.9109	11.3559	11.2305	11.1997	11.3044	11.3029	11.3767	11.2181	11.1708	11.262	11.328	-0.0473377	0.0439314	0.109917	0.764319	0.463975	0.0261014
ATP1B2	P14231	>sp|P14231|AT1B2_MOUSE Sodium/potassium-transporting ATPase subunit beta-2 OS=Mus musculus GN=Atp1b2 PE=1 SV=2	2	22.5281	31.861	20.7166	31.6346	32.1525	31.1152	20.7669	30.804	11.1107	28.025	27.6467	27.0764	4.49365	4.99372	4.37272	4.98343	5.00686	4.95955	4.37622	4.94504	3.47387	4.80864	4.78903	4.75897	4.62003	4.98328	4.26505	4.78555	0.36325	-0.354985	0.165518	0.195599	0.508168	0.475877
ATP1B3	P97370	>sp|P97370|AT1B3_MOUSE Sodium/potassium-transporting ATPase subunit beta-3 OS=Mus musculus GN=Atp1b3 PE=1 SV=1	1	9.66925	9.61193	11.7971	5.52678	8.37143	8.76929	12.9364	5.26193	11.3794	11.8505	5.10082	8.70259	3.2734	3.26483	3.56036	2.46644	3.06547	3.13246	3.69336	2.39559	3.50835	3.56688	2.35073	3.12144	3.3662	2.88812	3.1991	3.01302	-0.478072	-0.167095	-0.353178	0.138743	0.723681	0.4273
ATP2A2	O55143	>sp|O55143|AT2A2_MOUSE Sarcoplasmic/endoplasmic reticulum calcium ATPase 2 OS=Mus musculus GN=Atp2a2 PE=1 SV=2	15	518.778	513.112	621.834	641.462	548.845	583.202	468.328	485.014	526.057	498.903	838.943	570.676	9.01897	9.00313	9.28039	9.32522	9.10026	9.18785	8.87138	8.92188	9.03908	8.96261	9.71243	9.15653	9.10083	9.20444	8.94411	9.27719	0.103612	-0.156719	0.17636	0.408829	0.221108	0.52574
ATP2B1	G5E829	>sp|G5E829|AT2B1_MOUSE Plasma membrane calcium-transporting ATPase 1 OS=Mus musculus GN=Atp2b1 PE=1 SV=1	25	1453.1	1316.04	1395.94	1615.6	1437.62	1195.95	1261.23	1437.43	1407.78	1453.36	1375.99	1364.65	10.5049	10.362	10.447	10.6579	10.4895	10.2239	10.3006	10.4893	10.4592	10.5052	10.4263	10.4143	10.438	10.4571	10.4164	10.4486	0.0191148	-0.0216109	0.0106087	0.896754	0.779815	0.844682
ATP2B2	F8WHB1;Q9R0K7	>tr|F8WHB1|F8WHB1_MOUSE Isoform of Q9R0K7, Calcium-transporting ATPase OS=Mus musculus GN=Atp2b2 PE=1 SV=1;>sp|Q9R0K7|AT2B2_MOUSE Plasma membrane calcium-transporting ATPase 2 OS=Mus musculus GN=Atp2b2 PE=1 SV=2	5	64.5819	66.9271	74.0098	89.8087	82.0421	61.9608	69.0744	76.8735	79.142	66.1394	435.003	642.398	6.01306	6.06452	6.20964	6.48878	6.35829	5.95328	6.11008	6.26441	6.30637	6.04744	8.76488	9.32732	6.09574	6.26679	6.22696	8.04655	0.171046	0.131214	1.95081	0.404687	0.192553	0.193517
ATP5A1	Q03265	>sp|Q03265|ATPA_MOUSE ATP synthase subunit alpha, mitochondrial OS=Mus musculus GN=Atp5a1 PE=1 SV=1	25	13706.8	14466.4	15103.3	16852.7	14445.2	14377	13864.2	14253.3	14978.4	15530.9	13664.9	16766.7	13.7426	13.8204	13.8826	14.0407	13.8183	13.8115	13.7591	13.799	13.8706	13.9229	13.7382	14.0333	13.8152	13.8902	13.8096	13.8981	0.0749582	-0.0056378	0.0829187	0.443846	0.919104	0.450769
ATP5B	P56480	>sp|P56480|ATPB_MOUSE ATP synthase subunit beta, mitochondrial OS=Mus musculus GN=Atp5b PE=1 SV=2	46	18663	19428.5	18997.9	21893	19316.8	19411.6	18950.7	18645.1	19385.7	20612	17758.3	24658.7	14.1879	14.2459	14.2135	14.4182	14.2376	14.2446	14.21	14.1865	14.2427	14.3312	14.1162	14.5898	14.2158	14.3001	14.2131	14.3457	0.0843513	-0.00271841	0.12996	0.287134	0.91308	0.44306
ATP5C1	Q8C2Q8;Q91VR2	>tr|Q8C2Q8|Q8C2Q8_MOUSE Isoform of Q91VR2, ATP synthase subunit gamma OS=Mus musculus GN=Atp5c1 PE=1 SV=1;>sp|Q91VR2|ATPG_MOUSE ATP synthase subunit gamma, mitochondrial OS=Mus musculus GN=Atp5c1 PE=1 SV=1	8	1399.02	1368.39	1360.59	1462.24	1291.92	1388.83	1382.85	1271.13	1336.04	1373.3	1287.99	1482.68	10.4502	10.4183	10.41	10.514	10.3353	10.4397	10.4334	10.3119	10.3837	10.4234	10.3309	10.534	10.4262	10.4296	10.3764	10.4294	0.00348066	-0.0498027	0.00328195	0.953293	0.291775	0.960973
ATP5D	Q9D3D9	>sp|Q9D3D9|ATPD_MOUSE ATP synthase subunit delta, mitochondrial OS=Mus musculus GN=Atp5d PE=1 SV=1	2	299.74	222.35	273.769	174.947	151.34	239.147	172.586	197.91	80.6588	159.23	237.759	9.16433	8.22757	7.79669	8.09681	7.45078	7.24164	7.90176	7.43117	7.6287	6.33376	7.31497	7.89335	3.19603	8.04036	7.53139	7.13121	6.13478	-0.508965	-0.909145	-1.90557	0.104962	0.142873	0.326252
ATP5E	P56382	>sp|P56382|ATP5E_MOUSE ATP synthase subunit epsilon, mitochondrial OS=Mus musculus GN=Atp5e PE=1 SV=2	1	73.4272	31.5986	49.4163	44.7797	15.4686	20.0107	32.9981	27.4137	13.8082	27.0075	44.4397	6.65754	6.19824	4.98179	5.62692	5.48477	3.95127	4.3227	5.04431	4.77682	3.78745	4.75529	5.47378	2.73499	5.60232	4.58625	4.53619	4.32135	-1.01607	-1.06612	-1.28096	0.159952	0.109769	0.255613
ATP5F1	Q9CQQ7	>sp|Q9CQQ7|AT5F1_MOUSE ATP synthase F(0) complex subunit B1, mitochondrial OS=Mus musculus GN=Atp5f1 PE=1 SV=1	12	678.849	586.844	621.615	729.255	635.715	674.2	694.778	592.997	654.953	634.847	612.279	644.866	9.40695	9.19683	9.27988	9.51028	9.31224	9.39703	9.44041	9.21188	9.35525	9.31027	9.25804	9.33286	9.29455	9.40652	9.33585	9.30039	0.111964	0.0412933	0.00583618	0.252762	0.671827	0.935098
ATP5H;GM10250	G3X9L6;Q9DCX2	>tr|G3X9L6|G3X9L6_MOUSE MCG55033 OS=Mus musculus GN=Gm10250 PE=4 SV=1;>sp|Q9DCX2|ATP5H_MOUSE ATP synthase subunit d, mitochondrial OS=Mus musculus GN=Atp5h PE=1 SV=3	10	561.902	636.982	667.002	676.417	625.218	677.701	721.777	621.69	592.842	637.552	718.556	786.344	9.13418	9.31511	9.38155	9.40177	9.28822	9.40451	9.49541	9.28005	9.2115	9.3164	9.48896	9.61902	9.27694	9.36483	9.32899	9.47479	0.0878864	0.0520446	0.197847	0.368581	0.669627	0.161531
ATP5I	Q06185	>sp|Q06185|ATP5I_MOUSE ATP synthase subunit e, mitochondrial OS=Mus musculus GN=Atp5i PE=1 SV=2	3	345.412	210.289	344.035	191.021	103.839	145.861	167.31	154.114	63.4579	140.91	230.949	12.8165	8.43217	7.71623	8.42641	7.57758	6.6982	7.18845	7.38638	7.26786	5.98773	7.13863	7.85143	3.67992	8.19161	7.15475	6.88065	6.22333	-1.03686	-1.31095	-1.96828	0.0410568	0.0801595	0.264164
ATP5J2	P56135	>sp|P56135|ATPK_MOUSE ATP synthase subunit f, mitochondrial OS=Mus musculus GN=Atp5j2 PE=1 SV=3	3	496.815	235.713	448.46	217.371	127.778	183.204	219.464	173.145	80.6819	158.676	369.101	18.6275	8.95656	7.88089	8.80883	7.76401	6.99749	7.5173	7.77784	7.43584	6.33417	7.30994	8.52787	4.21937	8.54876	7.42627	7.18262	6.68573	-1.12249	-1.36615	-1.86303	0.0585797	0.0720708	0.280974
ATP5L	Q9CPQ8	>sp|Q9CPQ8|ATP5L_MOUSE ATP synthase subunit g, mitochondrial OS=Mus musculus GN=Atp5l PE=1 SV=1	3	223.228	97.1119	192.712	96.2834	61.9055	34.0798	87.5313	98.0849	23.4607	53.1609	148.982	8.49339	7.80237	6.60158	7.5903	6.58921	5.952	5.09085	6.45173	6.61596	4.55218	5.73229	7.21899	3.08634	7.33142	5.87735	5.87329	5.34588	-1.45406	-1.45813	-1.98554	0.0649069	0.146279	0.237324
ATP5O	Q9DB20	>sp|Q9DB20|ATPO_MOUSE ATP synthase subunit O, mitochondrial OS=Mus musculus GN=Atp5o PE=1 SV=1	12	2722.39	2508.45	2781.32	2755.4	2635.34	2753.5	2829.82	2551.17	2624.22	2673.72	2550.96	2979.74	11.4107	11.2926	11.4416	11.428	11.3638	11.4271	11.4665	11.3169	11.3577	11.3846	11.3168	11.541	11.3816	11.4063	11.3804	11.4141	0.0246938	-0.00122596	0.0325449	0.657862	0.985559	0.708931
ATP6AP1	Q9R1Q9	>sp|Q9R1Q9|VAS1_MOUSE V-type proton ATPase subunit S1 OS=Mus musculus GN=Atp6ap1 PE=1 SV=1	1	29.4275	23.5063	25.0103	19.5773	25.1042	38.1261	18.4188	28.0035	47.4857	7.95047	34.0884	50.3966	4.87909	4.55498	4.64445	4.29111	4.64986	5.25271	4.2031	4.80754	5.56942	2.99104	5.09121	5.65525	4.69284	4.73123	4.86002	4.57917	0.0383874	0.167182	-0.113671	0.906866	0.717235	0.901698
ATP6AP2	Q9CYN9	>sp|Q9CYN9|RENR_MOUSE Renin receptor OS=Mus musculus GN=Atp6ap2 PE=2 SV=2	1	85.4863	76.9429	69.7444	32.3582	75.6344	83.293	21.4489	29.6906	22.0183	32.6566	31.0138	45.6375	6.41762	6.26572	6.12401	5.01606	6.24097	6.38012	4.42283	4.89193	4.46063	5.0293	4.95484	5.51215	6.26911	5.87905	4.5918	5.16543	-0.390063	-1.67732	-1.10369	0.464479	0.00187668	0.0119043
ATP6V0A1	K3W4T3;Q9Z1G4;Q9Z1G4-2;Q9Z1G4-3	>tr|K3W4T3|K3W4T3_MOUSE Isoform of Q9Z1G4, V-type proton ATPase subunit a OS=Mus musculus GN=Atp6v0a1 PE=1 SV=1;>sp|Q9Z1G4|VPP1_MOUSE V-type proton ATPase 116 kDa subunit a isoform 1 OS=Mus musculus GN=Atp6v0a1 PE=1 SV=3;>sp|Q9Z1G4-2|VPP1_MOUSE Isoform of Q9Z1G4, Isoform A1-I of V-type proton ATPase 116 kDa subunit a isoform 1 OS=Mus musculus GN=Atp6v0a1;>sp|Q9Z1G4-3|VPP1_MOUSE Isoform of Q9Z1G4,…	17	1390.81	1364.78	1507.14	1440.13	1350.16	1260.63	1412.66	1499.78	1592.29	1463	1397.35	1336.04	10.4417	10.4144	10.5576	10.492	10.3989	10.2999	10.4642	10.5505	10.6369	10.5147	10.4485	10.3838	10.4713	10.3969	10.5505	10.449	-0.0743096	0.0792866	-0.0222723	0.355508	0.299489	0.72057
ATP6V0C	D3Z3B2;E9Q9C5;P63082	>tr|D3Z3B2|D3Z3B2_MOUSE Isoform of P63082, V-type proton ATPase 16 kDa proteolipid subunit (Fragment) OS=Mus musculus GN=Atp6v0c PE=1 SV=1;>tr|E9Q9C5|E9Q9C5_MOUSE Isoform of P63082, V-type proton ATPase 16 kDa proteolipid subunit (Fragment) OS=Mus musculus GN=Atp6v0c PE=1 SV=1;>sp|P63082|VATL_MOUSE V-type proton ATPase 16 kDa proteolipid subunit OS=Mus musculus GN=Atp6v0c PE=2 SV=1	2	137.968	63.4197	196.392	42.0998	48.8477	104.603	66.9295	65.8107	57.366	32.2197	141.825	20.6356	7.10819	5.98686	7.61759	5.39574	5.61022	6.70878	6.06457	6.04025	5.84212	5.00987	7.14796	4.36706	6.90421	5.90491	5.98232	5.5083	-0.999301	-0.921898	-1.39591	0.190081	0.193521	0.240192
ATP6V0D1	P51863	>sp|P51863|VA0D1_MOUSE V-type proton ATPase subunit d 1 OS=Mus musculus GN=Atp6v0d1 PE=1 SV=2	5	602.944	568.373	642.455	586.485	588.774	565.833	610.477	588.374	655.06	643.904	571.8	613.217	9.23588	9.15069	9.32745	9.19595	9.20157	9.14423	9.25379	9.20059	9.35548	9.3307	9.15937	9.26025	9.23801	9.18058	9.26996	9.25011	-0.0574242	0.0319469	0.012098	0.380781	0.664771	0.87342
ATP6V1A	P50516	>sp|P50516|VATA_MOUSE V-type proton ATPase catalytic subunit A OS=Mus musculus GN=Atp6v1a PE=1 SV=2	30	2447.65	2536.44	2377.24	2485.81	2487.85	2331.33	2441.55	2657.42	2638.6	2376.14	2461.75	2406.47	11.2572	11.3086	11.2151	11.2795	11.2807	11.1869	11.2536	11.3758	11.3656	11.2144	11.2655	11.2327	11.2603	11.249	11.3317	11.2375	-0.0112405	0.0713713	-0.0227558	0.798622	0.216593	0.512899
ATP6V1B2	P62814	>sp|P62814|VATB2_MOUSE V-type proton ATPase subunit B, brain isoform OS=Mus musculus GN=Atp6v1b2 PE=1 SV=1	12	1194.64	1254.58	1132.56	1143.01	1181.29	930.236	1257.56	1257.01	1132.16	1249.35	1014.42	1167.78	10.2224	10.293	10.1454	10.1586	10.2061	9.86145	10.2964	10.2958	10.1449	10.287	9.98643	10.1895	10.2202	10.0754	10.2457	10.1543	-0.144831	0.0254442	-0.0659234	0.312027	0.720062	0.552121
ATP6V1C1	Q9Z1G3	>sp|Q9Z1G3|VATC1_MOUSE V-type proton ATPase subunit C 1 OS=Mus musculus GN=Atp6v1c1 PE=1 SV=4	8	409.983	384.54	314.366	405.9	406.252	328.267	397.065	380.013	358.603	395.951	318.111	345.508	8.67942	8.58699	8.2963	8.66498	8.66623	8.35873	8.63323	8.5699	8.48624	8.62918	8.31339	8.43257	8.5209	8.56331	8.56313	8.45838	0.0424085	0.0422224	-0.0625247	0.797147	0.757897	0.694748
ATP6V1D	P57746	>sp|P57746|VATD_MOUSE V-type proton ATPase subunit D OS=Mus musculus GN=Atp6v1d PE=1 SV=1	4	216.915	229.01	238.584	216.57	203.135	224.481	211.699	221.937	251.547	228.87	189.554	225.017	7.76099	7.83926	7.89836	7.75869	7.6663	7.81045	7.72587	7.794	7.97468	7.83838	7.56646	7.81389	7.83287	7.74515	7.83152	7.73958	-0.0877233	-0.00135102	-0.0932896	0.204985	0.98819	0.405319
ATP6V1E1	P50518	>sp|P50518|VATE1_MOUSE V-type proton ATPase subunit E 1 OS=Mus musculus GN=Atp6v1e1 PE=1 SV=2	13	1121.83	1104.32	1144.96	1083.26	1161.97	1143.82	1099	1153.88	1230.76	1080.73	1089.61	1118.62	10.1316	10.1089	10.1611	10.0812	10.1824	10.1596	10.102	10.1723	10.2653	10.0778	10.0896	10.1275	10.1339	10.1411	10.1799	10.0983	0.00717009	0.0459785	-0.0355841	0.847588	0.437813	0.169767
ATP6V1F	Q9D1K2	>sp|Q9D1K2|VATF_MOUSE V-type proton ATPase subunit F OS=Mus musculus GN=Atp6v1f PE=1 SV=2	3	125.989	68.6189	131.272	28.2001	6.53131	25.3992	29.1872	47.4646	13.164	16.8451	71.7997	14.1316	6.97715	6.10053	7.03641	4.81763	2.70737	4.66671	4.86726	5.56878	3.71853	4.07426	6.16591	3.82085	6.7047	4.0639	4.71819	4.687	-2.6408	-1.98651	-2.0177	0.0434339	0.0457194	0.0978323
ATP6V1G1	Q9CR51	>sp|Q9CR51|VATG1_MOUSE V-type proton ATPase subunit G 1 OS=Mus musculus GN=Atp6v1g1 PE=2 SV=3	2	64.5439	65.2064	48.1877	38.5358	40.9737	29.5672	44.7501	50.5082	12.2489	41.7969	46.2582	6.48036	6.01221	6.02694	5.59059	5.26813	5.35663	4.88592	5.48382	5.65844	3.61458	5.38532	5.53164	2.69607	5.87658	5.17023	4.91895	4.53768	-0.706354	-0.957632	-1.3389	0.0254783	0.278663	0.282278
ATP6V1G2	Q9WTT4	>sp|Q9WTT4|VATG2_MOUSE V-type proton ATPase subunit G 2 OS=Mus musculus GN=Atp6v1g2 PE=3 SV=1	1	18.8966	13.2278	7.58515	15.8358	11.2009	8.62046	12.1133	4.41297	1.69124	14.1742	8.83435	4.50618	4.24005	3.7255	2.92318	3.98511	3.48554	3.10777	3.59852	2.14175	0.758078	3.8252	3.14312	2.17191	3.62958	3.52614	2.16612	3.04674	-0.103437	-1.46346	-0.582834	0.834591	0.209617	0.398641
ATP6V1H	Q8BVE3	>sp|Q8BVE3|VATH_MOUSE V-type proton ATPase subunit H OS=Mus musculus GN=Atp6v1h PE=1 SV=1	8	315.011	323.737	339.811	308.752	338.826	311.74	327.52	327.281	362.433	351.518	321.903	290.26	8.29926	8.33868	8.40859	8.2703	8.4044	8.2842	8.35544	8.35438	8.50157	8.45745	8.33048	8.1812	8.34884	8.31963	8.4038	8.32305	-0.0292067	0.0549569	-0.0257944	0.614595	0.407931	0.786366
ATP8A1	F6WYQ5;P70704-2	>tr|F6WYQ5|F6WYQ5_MOUSE Isoform of P70704, Phospholipid-transporting ATPase (Fragment) OS=Mus musculus GN=Atp8a1 PE=1 SV=1;>sp|P70704-2|AT8A1_MOUSE Isoform of P70704, Isoform 2 of Phospholipid-transporting ATPase IA OS=Mus musculus GN=Atp8a1	7	233.67	190.305	225.437	226.604	229.442	181.515	178.618	181.789	220.684	192.863	194.383	203.194	7.86833	7.57217	7.81658	7.82403	7.84198	7.50395	7.48073	7.50612	7.78584	7.59143	7.60276	7.66671	7.75236	7.72332	7.5909	7.6203	-0.0290394	-0.161462	-0.132058	0.849119	0.294205	0.28273
ATXN10	P28658	>sp|P28658|ATX10_MOUSE Ataxin-10 OS=Mus musculus GN=Atxn10 PE=1 SV=2	7	265.487	280.101	325.314	213.699	224.344	336.66	255.023	257.894	333.941	213.942	221.649	247.083	8.0525	8.1298	8.34569	7.73944	7.80957	8.39515	7.99448	8.01064	8.38345	7.74108	7.79213	7.94885	8.176	7.98138	8.12952	7.82735	-0.194612	-0.0464725	-0.348642	0.45839	0.780192	0.0367734
AUH	Q9JLZ3	>sp|Q9JLZ3|AUHM_MOUSE Methylglutaconyl-CoA hydratase, mitochondrial OS=Mus musculus GN=Auh PE=1 SV=1	4	215.08	213.738	185.927	236.984	216.798	171.103	250.982	243.217	211.423	250.905	193.565	204.098	7.74873	7.7397	7.53859	7.88865	7.76021	7.41872	7.97144	7.9261	7.72399	7.971	7.59667	7.67312	7.67567	7.68919	7.87384	7.74693	0.0135162	0.198168	0.0712538	0.936622	0.125867	0.626891
AVL9	Q80U56	>sp|Q80U56|AVL9_MOUSE Late secretory pathway protein AVL9 homolog OS=Mus musculus GN=Avl9 PE=2 SV=2	1	25.8013	21.2121	19.2378	23.0014	20.7317	15.8948	22.8259	23.5273	26.7805	30.1035	28.7372	28.4098	4.68937	4.40682	4.26587	4.52365	4.37377	3.99048	4.5126	4.55626	4.74311	4.91186	4.84485	4.82832	4.45402	4.29597	4.60399	4.86168	-0.158052	0.149971	0.407657	0.479507	0.368144	0.0764429
BAG2	A0A087WNX9;Q91YN9	>tr|A0A087WNX9|A0A087WNX9_MOUSE Isoform of Q91YN9, BAG family molecular chaperone regulator 2 OS=Mus musculus GN=Bag2 PE=1 SV=1;>sp|Q91YN9|BAG2_MOUSE BAG family molecular chaperone regulator 2 OS=Mus musculus GN=Bag2 PE=1 SV=1	1	24.8148	22.271	15.1589	17.6172	23.8777	22.2202	20.9904	19.9471	28.4174	21.2662	21.5776	16.0202	4.63313	4.4771	3.92209	4.13891	4.57759	4.4738	4.39166	4.31811	4.8287	4.41049	4.43146	4.00182	4.34411	4.39677	4.51282	4.28126	0.0526637	0.168717	-0.0628493	0.847313	0.566252	0.820809
BAG6	Q3UF95;Q9Z1R2	>tr|Q3UF95|Q3UF95_MOUSE Isoform of Q9Z1R2, Large proline-rich protein BAG6 OS=Mus musculus GN=Bag6 PE=1 SV=1;>sp|Q9Z1R2|BAG6_MOUSE Large proline-rich protein BAG6 OS=Mus musculus GN=Bag6 PE=1 SV=1	2	85.2019	103.374	87.5139	92.5371	100.838	94.3144	109.781	90.0491	108.929	90.7614	90.4948	121.477	6.41281	6.69173	6.45144	6.53196	6.65589	6.55941	6.77849	6.49264	6.76724	6.50401	6.49976	6.92454	6.51866	6.58242	6.67946	6.64277	0.0637575	0.160795	0.124109	0.554737	0.277257	0.503207
BAIAP2	Q8BKX1-2;Q8BKX1-4	>sp|Q8BKX1-2|BAIP2_MOUSE Isoform of Q8BKX1, Isoform 2 of Brain-specific angiogenesis inhibitor 1-associated protein 2 OS=Mus musculus GN=Baiap2;>sp|Q8BKX1-4|BAIP2_MOUSE Isoform of Q8BKX1, Isoform 4 of Brain-specific angiogenesis inhibitor 1-associated protein 2 OS=Mus musculus GN=Baiap2	3	132.056	38.5816	177.602	55.781	165.86	229.556	139.012	63.0204	196.343	158.182	202.517	197.927	7.045	5.26984	7.47251	5.8017	7.37382	7.8427	7.11906	5.97775	7.61723	7.30544	7.6619	7.62883	6.59578	7.00608	6.90468	7.53206	0.410292	0.308897	0.936274	0.676979	0.730694	0.298296
BASP1	Q91XV3	>sp|Q91XV3|BASP1_MOUSE Brain acid soluble protein 1 OS=Mus musculus GN=Basp1 PE=1 SV=3	7	599.628	1330.08	728.665	864.834	1068.5	773.697	635.589	974.627	900.13	1052.56	848.32	910.172	9.22792	10.3773	9.50911	9.75628	10.0614	9.59563	9.31195	9.92871	9.81399	10.0397	9.72846	9.83	9.70478	9.80442	9.68488	9.86605	0.0996452	-0.0198973	0.161269	0.80851	0.962837	0.69153
BAX	Q07813	>sp|Q07813|BAX_MOUSE Apoptosis regulator BAX OS=Mus musculus GN=Bax PE=1 SV=1	1	45.3437	46.2099	44.3229	46.1543	42.245	63.2595	45.3474	37.821	46.4007	37.0941	48.4477	44.6718	5.50283	5.53013	5.46998	5.52839	5.40071	5.98321	5.50295	5.24112	5.53608	5.21312	5.59836	5.48129	5.50098	5.63744	5.42671	5.43092	0.136457	-0.0742675	-0.0700583	0.521334	0.511154	0.602951
BCAT1	P24288;Q8CBC8	>sp|P24288|BCAT1_MOUSE Branched-chain-amino-acid aminotransferase, cytosolic OS=Mus musculus GN=Bcat1 PE=2 SV=2;>tr|Q8CBC8|Q8CBC8_MOUSE Isoform of P24288, Branched-chain-amino-acid aminotransferase OS=Mus musculus GN=Bcat1 PE=1 SV=1	4	269.311	276.058	294.742	270.785	267.609	326.845	255.699	286.54	330.708	268.69	311.843	261.836	8.07313	8.10883	8.20331	8.08101	8.06398	8.35246	7.9983	8.16259	8.36941	8.0698	8.28467	8.03252	8.12842	8.16582	8.17677	8.129	0.0373952	0.0483492	0.000573791	0.739064	0.705498	0.995198
BCKDHA	P50136;Q3U3J1	>sp|P50136|ODBA_MOUSE 2-oxoisovalerate dehydrogenase subunit alpha, mitochondrial OS=Mus musculus GN=Bckdha PE=1 SV=1;>tr|Q3U3J1|Q3U3J1_MOUSE Isoform of P50136, 2-oxoisovalerate dehydrogenase subunit alpha, mitochondrial OS=Mus musculus GN=Bckdha PE=1 SV=1	3	74.6394	69.9436	83.9345	63.1045	84.8055	92.7623	65.6439	73.7304	78.3108	71.9295	64.0432	83.3744	6.22186	6.12812	6.39119	5.97967	6.40609	6.53547	6.03659	6.20419	6.29114	6.16851	6.00097	6.38153	6.24706	6.30707	6.17731	6.18367	0.0600157	-0.0697529	-0.063386	0.767956	0.551006	0.664403
BCKDHB	Q6P3A8	>sp|Q6P3A8|ODBB_MOUSE 2-oxoisovalerate dehydrogenase subunit beta, mitochondrial OS=Mus musculus GN=Bckdhb PE=1 SV=2	1	20.3988	15.3476	9.31864	19.7881	17.0286	16.1288	19.6382	16.4123	16.8458	24.749	16.4041	21.4668	4.35041	3.93994	3.22012	4.30656	4.08989	4.01157	4.29559	4.0367	4.07432	4.6293	4.03598	4.42403	3.83682	4.13601	4.13554	4.3631	0.299182	0.298714	0.526281	0.463776	0.463744	0.252577
BCL2L1	A2AHX9;Q64373;Q64373-2;Q64373-3;Q64373-4;Q9QWX2	>tr|A2AHX9|A2AHX9_MOUSE Isoform of Q64373, Bcl-2-like protein 1 (Fragment) OS=Mus musculus GN=Bcl2l1 PE=1 SV=1;>sp|Q64373|B2CL1_MOUSE Bcl-2-like protein 1 OS=Mus musculus GN=Bcl2l1 PE=1 SV=1;>sp|Q64373-2|B2CL1_MOUSE Isoform of Q64373, Isoform Bcl-X(S) of Bcl-2-like protein 1 OS=Mus musculus GN=Bcl2l1;>sp|Q64373-3|B2CL1_MOUSE Isoform of Q64373, Isoform Bcl-X(beta) of Bcl-2-like protein 1 OS=Mus mu…	1	10.2792	12.4847	13.2388	11.7324	13.8171	10.9231	5.51068	12.776	14.8791	12.618	16.7659	12.7558	3.36166	3.64209	3.7267	3.55243	3.78838	3.44931	2.46223	3.67536	3.89522	3.65741	4.06746	3.67308	3.57682	3.59671	3.34427	3.79931	0.0198927	-0.232546	0.222498	0.900382	0.657862	0.271781
BCS1L	Q9CZP5	>sp|Q9CZP5|BCS1_MOUSE Mitochondrial chaperone BCS1 OS=Mus musculus GN=Bcs1l PE=1 SV=1	2	33.8016	28.1225	31.2942	31.4247	32.735	25.2775	25.4061	31.3771	33.8065	43.3533	37.5597	26.0036	5.07902	4.81365	4.96782	4.97383	5.03276	4.65978	4.6671	4.97164	5.07923	5.43807	5.23112	4.70064	4.9535	4.88879	4.90599	5.12328	-0.0647082	-0.0475075	0.169777	0.669175	0.763284	0.528286
BDH1	Q80XN0	>sp|Q80XN0|BDH_MOUSE D-beta-hydroxybutyrate dehydrogenase, mitochondrial OS=Mus musculus GN=Bdh1 PE=1 SV=2	12	1028.58	990.004	941.849	1098.24	1103.64	928.738	1173.34	1053.49	1110.4	1076.47	1042.28	1231.24	10.0064	9.95129	9.87935	10.101	10.1081	9.85913	10.1964	10.041	10.1169	10.0721	10.0255	10.2659	9.9457	10.0227	10.1181	10.1212	0.0770253	0.172378	0.175475	0.458286	0.0431257	0.12453
BIN1	O08539	>sp|O08539|BIN1_MOUSE Myc box-dependent-interacting protein 1 OS=Mus musculus GN=Bin1 PE=1 SV=1	9	320.178	278.946	309.106	338.031	296.607	282.642	283.998	241.262	345.545	299.677	283.04	289.268	8.32273	8.12384	8.27196	8.40101	8.21241	8.14283	8.14974	7.91445	8.43273	8.22726	8.14486	8.17626	8.23951	8.25208	8.16564	8.1828	0.0125736	-0.0738697	-0.0567144	0.903994	0.682198	0.450945
BLMH	Q8R016	>sp|Q8R016|BLMH_MOUSE Bleomycin hydrolase OS=Mus musculus GN=Blmh PE=1 SV=1	3	173.335	178.941	182.216	129.687	176.523	145.622	156.151	165.465	170.535	151.417	177.233	163.992	7.43742	7.48334	7.5095	7.01889	7.46371	7.18608	7.28679	7.37038	7.41392	7.24238	7.4695	7.35748	7.47675	7.2229	7.35703	7.35645	-0.253858	-0.11972	-0.1203	0.186721	0.0642657	0.201015
BPHL	Q8R164	>sp|Q8R164|BPHL_MOUSE Valacyclovir hydrolase OS=Mus musculus GN=Bphl PE=1 SV=1	1	28.5968	27.2723	24.0415	34.0743	30.3174	42.455	31.6889	28.9043	23.4688	30.361	33.243	24.1337	4.83778	4.76937	4.58746	5.09061	4.92208	5.40786	4.98591	4.85321	4.55267	4.92415	5.05498	4.59298	4.73153	5.14018	4.79726	4.85737	0.408649	0.0657294	0.125834	0.0839536	0.685792	0.478594
BPNT1	Q9Z0S1	>sp|Q9Z0S1|BPNT1_MOUSE 3'(2'),5'-bisphosphate nucleotidase 1 OS=Mus musculus GN=Bpnt1 PE=1 SV=2	2	62.0914	63.1837	65.9416	69.2989	65.0412	53.5215	48.478	64.2424	56.7583	68.361	57.3236	61.7134	5.95632	5.98148	6.04312	6.11476	6.02328	5.74205	5.59926	6.00545	5.82676	6.0951	5.84106	5.94751	5.99364	5.96003	5.81049	5.96122	-0.0336106	-0.183149	-0.0324166	0.795382	0.256802	0.711074
BRSK1	Q5RJI5	>sp|Q5RJI5|BRSK1_MOUSE Serine/threonine-protein kinase BRSK1 OS=Mus musculus GN=Brsk1 PE=1 SV=1	1	14.0896	26.0251	26.098	21.3843	22.9252	20.529	32.4667	24.8949	29.3012	26.6476	20.3908	36.45	3.81656	4.70183	4.70587	4.41848	4.51886	4.35959	5.02089	4.63778	4.87289	4.73593	4.34985	5.18785	4.40809	4.43231	4.84385	4.75788	0.0242257	0.435765	0.349789	0.942569	0.276218	0.413804
BSG	K3W4Q8;P18572;P18572-2	>tr|K3W4Q8|K3W4Q8_MOUSE Isoform of P18572, Basigin OS=Mus musculus GN=Bsg PE=1 SV=1;>sp|P18572|BASI_MOUSE Basigin OS=Mus musculus GN=Bsg PE=1 SV=2;>sp|P18572-2|BASI_MOUSE Isoform of P18572, Isoform 2 of Basigin OS=Mus musculus GN=Bsg	3	356.309	319.038	315.492	387.116	363.913	319.977	268.13	270.204	269.735	277.24	271.384	320.465	8.47698	8.31759	8.30146	8.59662	8.50745	8.32182	8.06679	8.0779	8.0754	8.11499	8.08419	8.32403	8.36534	8.4753	8.07336	8.1744	0.109956	-0.291979	-0.190939	0.333663	0.0344813	0.117522
BUB3	Q9WVA3	>sp|Q9WVA3|BUB3_MOUSE Mitotic checkpoint protein BUB3 OS=Mus musculus GN=Bub3 PE=2 SV=2	1	27.3894	29.4026	16.0455	25.5526	8.60897	31.058	19.2442	25.8674	24.227	21.923	30.2899	26.9931	4.77555	4.87787	4.0041	4.6754	3.10584	4.95689	4.26635	4.69306	4.59854	4.45438	4.92077	4.75452	4.55251	4.24604	4.51932	4.70989	-0.306462	-0.0331852	0.157381	0.665422	0.920492	0.645142
BZW1	A0A087WQS2;Q9CQC6	>tr|A0A087WQS2|A0A087WQS2_MOUSE Isoform of Q9CQC6, Basic leucine zipper and W2 domain-containing protein 1 OS=Mus musculus GN=Bzw1 PE=1 SV=1;>sp|Q9CQC6|BZW1_MOUSE Basic leucine zipper and W2 domain-containing protein 1 OS=Mus musculus GN=Bzw1 PE=1 SV=1	4	161.576	155.851	136.202	157.407	175.408	169.043	183.226	177.146	158.603	146.55	149.544	185.487	7.33607	7.28402	7.0896	7.29835	7.45457	7.40125	7.51748	7.46879	7.30928	7.19525	7.22442	7.53518	7.23657	7.38473	7.43185	7.31828	0.14816	0.195286	0.0817176	0.181841	0.118885	0.573696
BZW2	Q91VK1	>sp|Q91VK1|BZW2_MOUSE Basic leucine zipper and W2 domain-containing protein 2 OS=Mus musculus GN=Bzw2 PE=1 SV=1	3	132.707	141.883	121.938	129.665	117.987	161.595	128.543	133.916	141.46	121.563	122.163	135.908	7.0521	7.14856	6.93	7.01865	6.88248	7.33623	7.00611	7.06519	7.14425	6.92556	6.93267	7.08648	7.04355	7.07912	7.07185	6.98157	0.0355669	0.0282974	-0.0619852	0.827	0.727854	0.494038
C1QBP	Q8R5L1	>tr|Q8R5L1|Q8R5L1_MOUSE Isoform of O35658, Complement component 1 Q subcomponent-binding protein, mitochondrial OS=Mus musculus GN=C1qbp PE=1 SV=1	5	243.225	279.961	244.836	293.595	279.706	294.486	272.907	250.069	298.151	258.158	265.173	301.608	7.92615	8.12908	7.93567	8.19769	8.12777	8.20206	8.09226	7.96618	8.2199	8.01211	8.05079	8.23653	7.99697	8.17584	8.09278	8.09981	0.17887	0.0958153	0.102844	0.100396	0.387026	0.343398
C2CD2L	Q80X80	>sp|Q80X80|C2C2L_MOUSE C2 domain-containing protein 2-like OS=Mus musculus GN=C2cd2l PE=1 SV=3	1	3.21337	10.79	12.2814	11.4101	11.6214	10.7831	18.6584	13.9183	14.1888	17.3487	16.9342	12.5004	1.68409	3.43162	3.61841	3.51223	3.53872	3.4307	4.22175	3.79891	3.82668	4.11675	4.08187	3.6439	2.91137	3.49388	3.94911	3.94751	0.582514	1.03774	1.03614	0.444213	0.230615	0.23054
C3	P01027	>sp|P01027|CO3_MOUSE Complement C3 OS=Mus musculus GN=C3 PE=1 SV=3	1	58.435	57.8456	62.9392	40.6181	29.5774	68.9356	46.9716	39.6178	50.2032	37.68	41.4162	45.082	5.86876	5.85413	5.97589	5.34405	4.88642	6.10718	5.55372	5.30808	5.64971	5.23573	5.37212	5.49448	5.89959	5.44588	5.50383	5.36744	-0.45371	-0.39576	-0.532152	0.33028	0.0463299	0.00806567
CAB39	Q06138	>sp|Q06138|CAB39_MOUSE Calcium-binding protein 39 OS=Mus musculus GN=Cab39 PE=1 SV=2	2	58.4905	67.969	73.7856	70.9348	65.149	57.8007	67.2099	64.4665	74.2011	66.9149	55.8628	58.9099	5.87013	6.0868	6.20527	6.14842	6.02567	5.85301	6.0706	6.01048	6.21337	6.06425	5.80382	5.88044	6.05407	6.00904	6.09815	5.91617	-0.0450312	0.0440826	-0.137897	0.747292	0.724962	0.334647
CACNA2D1	O08532-4;O08532-5	>sp|O08532-4|CA2D1_MOUSE Isoform of O08532, Isoform 2D of Voltage-dependent calcium channel subunit alpha-2/delta-1 OS=Mus musculus GN=Cacna2d1;>sp|O08532-5|CA2D1_MOUSE Isoform of O08532, Isoform 2E of Voltage-dependent calcium channel subunit alpha-2/delta-1 OS=Mus musculus GN=Cacna2d1	5	74.8599	83.9432	99.9034	108.498	85.2382	91.7677	101.098	106.522	118.453	107.661	98.9477	90.5502	6.22612	6.39134	6.64246	6.76152	6.41343	6.51991	6.6596	6.735	6.88817	6.75035	6.62859	6.50065	6.41997	6.56496	6.76093	6.62653	0.144981	0.340952	0.206556	0.414451	0.0872127	0.231834
CACNB1	A2A542;A2A543;A2A545;Q8R3Z5;Q8R3Z5-2;Q8R3Z5-3;Q8R3Z5-4	>tr|A2A542|A2A542_MOUSE Isoform of Q8R3Z5, Voltage-dependent L-type calcium channel subunit beta-1 OS=Mus musculus GN=Cacnb1 PE=1 SV=1;>tr|A2A543|A2A543_MOUSE Isoform of Q8R3Z5, Voltage-dependent L-type calcium channel subunit beta-1 OS=Mus musculus GN=Cacnb1 PE=1 SV=1;>tr|A2A545|A2A545_MOUSE Isoform of Q8R3Z5, Calcium channel, voltage-dependent, beta 1 subunit, isoform CRA_b OS=Mus musculus GN=C…	1	9.03425	17.4602	14.6461	18.6979	12.4102	15.6033	13.0992	17.1461	19.7083	20.8048	15.6904	18.1273	3.1754	4.126	3.87245	4.2248	3.63345	3.96378	3.71141	4.0998	4.30073	4.37885	3.97181	4.18009	3.72462	3.94068	4.03731	4.17691	0.216062	0.312697	0.452298	0.557584	0.410787	0.248582
CACNB3	D3Z3Z3;P54285	>tr|D3Z3Z3|D3Z3Z3_MOUSE Isoform of P54285, Voltage-dependent L-type calcium channel subunit beta-3 OS=Mus musculus GN=Cacnb3 PE=1 SV=1;>sp|P54285|CACB3_MOUSE Voltage-dependent L-type calcium channel subunit beta-3 OS=Mus musculus GN=Cacnb3 PE=2 SV=2	1	23.771	16.9965	21.9674	25.4969	15.1246	16.5713	18.5117	21.258	17.818	18.3211	13.4685	19.2989	4.57113	4.08717	4.45729	4.67225	3.91882	4.05062	4.21037	4.40993	4.15527	4.19544	3.75152	4.27045	4.37186	4.2139	4.25852	4.07247	-0.157967	-0.113342	-0.299399	0.601111	0.541581	0.242448
CACYBP	Q9CXW3	>sp|Q9CXW3|CYBP_MOUSE Calcyclin-binding protein OS=Mus musculus GN=Cacybp PE=1 SV=1	3	209.395	191.032	192.614	188.911	175.127	204.328	208.377	169.089	216.736	187.036	198.491	223.715	7.71008	7.57767	7.58957	7.56157	7.45226	7.67474	7.70305	7.40164	7.7598	7.54717	7.63293	7.80552	7.62577	7.56286	7.6215	7.66187	-0.0629181	-0.00427832	0.0360969	0.465844	0.97391	0.704852
CADM2	G3UZM4;Q8BLQ9;Q8BLQ9-2;Q8BLQ9-3	>tr|G3UZM4|G3UZM4_MOUSE Isoform of Q8BLQ9, Cell adhesion molecule 2 (Fragment) OS=Mus musculus GN=Cadm2 PE=1 SV=1;>sp|Q8BLQ9|CADM2_MOUSE Cell adhesion molecule 2 OS=Mus musculus GN=Cadm2 PE=1 SV=2;>sp|Q8BLQ9-2|CADM2_MOUSE Isoform of Q8BLQ9, Isoform 2 of Cell adhesion molecule 2 OS=Mus musculus GN=Cadm2;>sp|Q8BLQ9-3|CADM2_MOUSE Isoform of Q8BLQ9, Isoform 3 of Cell adhesion molecule 2 OS=Mus muscul…	1	23.0933	17.5857	10.1992	22.55	17.7156	11.5307	12.19	12.7029	13.4638	21.7745	15.3327	24.0915	4.5294	4.13633	3.35039	4.49506	4.14695	3.52741	3.60762	3.66709	3.75101	4.44457	3.93854	4.59045	4.00537	4.05647	3.67524	4.32452	0.0511002	-0.330133	0.31915	0.914786	0.441709	0.479229
CADM3	K4DI58;Q99N28	>tr|K4DI58|K4DI58_MOUSE Isoform of Q99N28, Cell adhesion molecule 3 OS=Mus musculus GN=Cadm3 PE=1 SV=1;>sp|Q99N28|CADM3_MOUSE Cell adhesion molecule 3 OS=Mus musculus GN=Cadm3 PE=1 SV=1	1	30.2723	14.2414	20.7065	21.2463	21.3909	15.1263	23.0388	21.833	21.8024	33.8643	22.6145	16.2767	4.91992	3.83202	4.37201	4.40914	4.41893	3.91899	4.52599	4.44844	4.44641	5.08169	4.49918	4.02474	4.37465	4.24902	4.47361	4.5352	-0.125634	0.0989608	0.160551	0.746486	0.782874	0.732666
CADM4	Q8R464	>sp|Q8R464|CADM4_MOUSE Cell adhesion molecule 4 OS=Mus musculus GN=Cadm4 PE=1 SV=1	3	67.5173	98.4428	92.6653	99.066	87.6502	53.4966	64.5762	79.7473	97.1001	61.2218	92.9396	109.331	6.07719	6.62121	6.53396	6.63032	6.45369	5.74137	6.01293	6.31736	6.6014	5.93597	6.53822	6.77256	6.41079	6.27513	6.31057	6.41558	-0.13566	-0.100221	0.00479791	0.697273	0.69702	0.988141
CADPS	Q80TJ1;Q80TJ1-4	>sp|Q80TJ1|CAPS1_MOUSE Calcium-dependent secretion activator 1 OS=Mus musculus GN=Cadps PE=1 SV=3;>sp|Q80TJ1-4|CAPS1_MOUSE Isoform of Q80TJ1, Isoform 4 of Calcium-dependent secretion activator 1 OS=Mus musculus GN=Cadps	19	772.62	730.966	719.933	792.359	761.503	559.86	696.66	771.851	806.966	745.268	663.968	650.325	9.59362	9.51366	9.49172	9.63001	9.57271	9.12892	9.44431	9.59218	9.65636	9.54162	9.37497	9.34502	9.533	9.44388	9.56428	9.42053	-0.0891184	0.0312859	-0.112465	0.632703	0.686009	0.200553
CALB1	P12658	>sp|P12658|CALB1_MOUSE Calbindin OS=Mus musculus GN=Calb1 PE=1 SV=2	1	43.7355	50.2623	42.9185	60.1825	60.2358	61.4591	52.8199	51.4392	70.9601	49.0888	52.8977	46.1438	5.45073	5.6514	5.42353	5.91127	5.91255	5.94156	5.72301	5.6848	6.14894	5.61732	5.72513	5.52807	5.50855	5.92179	5.85225	5.62351	0.413238	0.343693	0.114953	0.0270516	0.132554	0.281544
CALB2	Q08331	>sp|Q08331|CALB2_MOUSE Calretinin OS=Mus musculus GN=Calb2 PE=1 SV=3	3	62.5544	80.758	72.179	93.936	112.115	94.9662	100.347	90.4325	102.913	78.0458	84.1789	76.0325	5.96704	6.33553	6.17351	6.55361	6.80884	6.56934	6.64886	6.49877	6.68528	6.28625	6.39539	6.24854	6.15869	6.64393	6.61097	6.31006	0.485237	0.452277	0.151367	0.025266	0.0322592	0.291146
CALM1	P62204;Q3UKW2	>sp|P62204|CALM_MOUSE Calmodulin OS=Mus musculus GN=Calm1 PE=1 SV=2;>tr|Q3UKW2|Q3UKW2_MOUSE Isoform of P62204, Calmodulin OS=Mus musculus GN=Calm1 PE=1 SV=1	5	833.269	1205.51	1214.08	788.617	922.048	1033.42	877.377	923.58	971.75	1021.11	1402.31	779.238	9.70264	10.2354	10.2456	9.62318	9.8487	10.0132	9.77705	9.85109	9.92444	9.99593	10.4536	9.60592	10.0612	9.82836	9.85086	10.0185	-0.232876	-0.210375	-0.0427584	0.344129	0.361612	0.895388
CALR	P14211	>sp|P14211|CALR_MOUSE Calreticulin OS=Mus musculus GN=Calr PE=1 SV=1	10	1515.66	1630.14	1418.98	1608.31	1589.13	1185.01	1401.12	1578.46	1527.35	1461	1647.71	1457.83	10.5657	10.6708	10.4706	10.6513	10.634	10.2107	10.4524	10.6243	10.5768	10.5127	10.6862	10.5096	10.569	10.4987	10.5512	10.5695	-0.0703708	-0.0178883	0.00048045	0.685111	0.828417	0.995613
CALU	G3UWV3;O35887	>tr|G3UWV3|G3UWV3_MOUSE Isoform of O35887, Calumenin OS=Mus musculus GN=Calu PE=1 SV=1;>sp|O35887|CALU_MOUSE Calumenin OS=Mus musculus GN=Calu PE=1 SV=1	3	100.16	149.631	127.571	122.854	150.978	170.324	93.4651	124.725	149.446	136.659	164.284	136.076	6.64617	7.22527	6.99515	6.9408	7.23819	7.41214	6.54636	6.9626	7.22348	7.09444	7.36005	7.08827	6.95553	7.19705	6.91081	7.18092	0.241516	-0.0447161	0.225389	0.331209	0.871636	0.321155
CAMK1D	Q8BW96;Q8BW96-2;Q8BW96-3	>sp|Q8BW96|KCC1D_MOUSE Calcium/calmodulin-dependent protein kinase type 1D OS=Mus musculus GN=Camk1d PE=1 SV=2;>sp|Q8BW96-2|KCC1D_MOUSE Isoform of Q8BW96, Isoform 2 of Calcium/calmodulin-dependent protein kinase type 1D OS=Mus musculus GN=Camk1d;>sp|Q8BW96-3|KCC1D_MOUSE Isoform of Q8BW96, Isoform 3 of Calcium/calmodulin-dependent protein kinase type 1D OS=Mus musculus GN=Camk1d	2	31.078	17.7142	39.5815	36.0591	30.6363	40.2965	36.1521	31.6607	44.6094	30.8328	30.0924	38.4362	4.95782	4.14683	5.30675	5.17229	4.93717	5.33258	5.17601	4.98462	5.47928	4.94639	4.91133	5.26439	4.8038	5.14735	5.2133	5.04071	0.343546	0.409499	0.236904	0.427103	0.360469	0.569021
CAMK2A	P11798	>sp|P11798|KCC2A_MOUSE Calcium/calmodulin-dependent protein kinase type II subunit alpha OS=Mus musculus GN=Camk2a PE=1 SV=2	9	1111.03	1023.45	1006.07	1078.34	1036.05	936.731	1025.62	1044.04	999.763	1055.69	943.45	1015.71	10.1177	9.99922	9.97452	10.0746	10.0169	9.87149	10.0023	10.028	9.96544	10.044	9.8818	9.98827	10.0305	9.98766	9.99856	9.97135	-0.0428196	-0.0319114	-0.0591288	0.600564	0.557504	0.41423
CAMK2B	P28652;Q5SVI0;Q5SVI2;Q5SVI3;Q5SVI9	>sp|P28652|KCC2B_MOUSE Calcium/calmodulin-dependent protein kinase type II subunit beta OS=Mus musculus GN=Camk2b PE=1 SV=2;>tr|Q5SVI0|Q5SVI0_MOUSE Isoform of P28652, Calcium/calmodulin-dependent protein kinase type II subunit beta OS=Mus musculus GN=Camk2b PE=1 SV=1;>tr|Q5SVI2|Q5SVI2_MOUSE Isoform of P28652, Calcium/calmodulin-dependent protein kinase type II subunit beta OS=Mus musculus GN=Camk…	8	942.913	889.045	844.713	953.287	955.155	958.136	956.114	888.345	909.181	912.424	875.109	920.932	9.88098	9.79611	9.72232	9.89677	9.89959	9.90409	9.90104	9.79498	9.82842	9.83356	9.77332	9.84695	9.7998	9.90015	9.84148	9.81794	0.100344	0.0416764	0.0181397	0.15976	0.499671	0.746807
CAMK2D	E9PXV3;E9Q1T1;E9Q1V9;E9Q1W0;Q6PHZ2;Q6PHZ2-2;Q6PHZ2-4;Q6PHZ2-5	>tr|E9PXV3|E9PXV3_MOUSE Isoform of Q6PHZ2, Calcium/calmodulin-dependent protein kinase type II subunit delta (Fragment) OS=Mus musculus GN=Camk2d PE=1 SV=2;>tr|E9Q1T1|E9Q1T1_MOUSE Isoform of Q6PHZ2, Calcium/calmodulin-dependent protein kinase type II subunit delta OS=Mus musculus GN=Camk2d PE=1 SV=1;>tr|E9Q1V9|E9Q1V9_MOUSE Isoform of Q6PHZ2, Calcium/calmodulin-dependent protein kinase type II sub…	1	38.3371	31.6997	26.0509	30.4621	28.9813	33.5398	22.0024	32.5543	26.9579	26.646	30.2308	23.7456	5.26067	4.9864	4.70326	4.92894	4.85705	5.0678	4.45959	5.02478	4.75264	4.73585	4.91795	4.56959	4.98344	4.95127	4.74567	4.74113	-0.0321765	-0.237775	-0.242316	0.865635	0.35812	0.28283
CAMK2G	Q923T9;Q923T9-2;Q923T9-3	>sp|Q923T9|KCC2G_MOUSE Calcium/calmodulin-dependent protein kinase type II subunit gamma OS=Mus musculus GN=Camk2g PE=1 SV=1;>sp|Q923T9-2|KCC2G_MOUSE Isoform of Q923T9, Isoform 2 of Calcium/calmodulin-dependent protein kinase type II subunit gamma OS=Mus musculus GN=Camk2g;>sp|Q923T9-3|KCC2G_MOUSE Isoform of Q923T9, Isoform 3 of Calcium/calmodulin-dependent protein kinase type II subunit gamma OS…	4	138.487	134.868	134.883	140.994	151.053	118.398	129.827	129.983	124.857	109.939	118.905	129.081	7.11361	7.0754	7.07557	7.13949	7.23891	6.8875	7.02045	7.02218	6.96414	6.78056	6.89367	7.01213	7.08819	7.08863	7.00226	6.89545	0.000440486	-0.0859361	-0.19274	0.997034	0.0255054	0.0973577
CAMK4	P08414;Q8BGR3	>sp|P08414|KCC4_MOUSE Calcium/calmodulin-dependent protein kinase type IV OS=Mus musculus GN=Camk4 PE=1 SV=2;>tr|Q8BGR3|Q8BGR3_MOUSE Isoform of P08414, Calcium/calmodulin-dependent protein kinase IV OS=Mus musculus GN=Camk4 PE=1 SV=1	1	14.76	15.7275	17.0009	11.5051	13.3359	11.7768	21.6258	13.4987	13.6474	18.2438	16.7388	24.2975	3.88362	3.97522	4.08754	3.5242	3.73724	3.55788	4.43468	3.75475	3.77055	4.18933	4.06512	4.60273	3.98212	3.60644	3.98666	4.28573	-0.375687	0.0045346	0.303605	0.0136275	0.985968	0.194584
CAMKV	Q3UHL1	>sp|Q3UHL1|CAMKV_MOUSE CaM kinase-like vesicle-associated protein OS=Mus musculus GN=Camkv PE=1 SV=2	10	266.386	330.677	330.638	378.756	346.323	248.633	320.319	355.24	329.616	364.254	307.92	332.845	8.05738	8.36928	8.36911	8.56513	8.43597	7.95787	8.32337	8.47265	8.36464	8.5088	8.26641	8.37871	8.26525	8.31966	8.38689	8.38464	0.0544025	0.12163	0.119384	0.813267	0.368393	0.401772
CAND1	Q6ZQ38	>sp|Q6ZQ38|CAND1_MOUSE Cullin-associated NEDD8-dissociated protein 1 OS=Mus musculus GN=Cand1 PE=2 SV=2	18	953.981	979.761	1100.82	1013.75	1110.32	961.71	981.352	1012.19	1112.79	936.836	986.996	1050.13	9.89782	9.93629	10.1044	9.98549	10.1168	9.90946	9.93863	9.98326	10.12	9.87165	9.9469	10.0364	9.97949	10.0039	10.014	9.95164	0.0244138	0.0344622	-0.0278535	0.794504	0.701928	0.744423
CANX	P35564	>sp|P35564|CALX_MOUSE Calnexin OS=Mus musculus GN=Canx PE=1 SV=1	12	664.521	733.467	866.053	592.936	604.806	610.633	768.9	694.892	852.68	772.397	841.63	898.034	9.37617	9.51859	9.75831	9.21173	9.24033	9.25416	9.58665	9.44065	9.73586	9.5932	9.71704	9.81063	9.55102	9.23541	9.58772	9.70696	-0.315616	0.0366964	0.155933	0.103646	0.807474	0.306428
CAP1	P40124	>sp|P40124|CAP1_MOUSE Adenylyl cyclase-associated protein 1 OS=Mus musculus GN=Cap1 PE=1 SV=4	11	358.779	363.916	341.693	362.47	402.019	326.513	394.564	381.65	332.71	359.702	331.129	340.835	8.48695	8.50746	8.41656	8.50172	8.65112	8.351	8.62411	8.57611	8.37812	8.49066	8.37125	8.41293	8.47032	8.50128	8.52612	8.42495	0.030955	0.0557925	-0.0453767	0.761027	0.54497	0.368679
CAPN2	O08529	>sp|O08529|CAN2_MOUSE Calpain-2 catalytic subunit OS=Mus musculus GN=Capn2 PE=2 SV=4	1	9.50573	13.2424	9.57432	13.1199	15.4134	11.4852	13.5339	10.5085	12.1865	14.6809	12.8258	11.0676	3.2488	3.72709	3.25917	3.71368	3.94611	3.52171	3.7585	3.39348	3.60721	3.87587	3.68097	3.46827	3.41169	3.72717	3.5864	3.67504	0.315481	0.174712	0.263351	0.193801	0.41668	0.257162
CAPNS1	D3YW48;O88456	>tr|D3YW48|D3YW48_MOUSE Isoform of O88456, Calpain small subunit 1 (Fragment) OS=Mus musculus GN=Capns1 PE=1 SV=1;>sp|O88456|CPNS1_MOUSE Calpain small subunit 1 OS=Mus musculus GN=Capns1 PE=2 SV=1	4	79.8754	73.3746	72.6435	72.9758	102.3	112.499	96.84	74.18	104.482	78.4017	88.1455	102.942	6.31968	6.19721	6.18276	6.18935	6.67666	6.81377	6.59753	6.21296	6.70711	6.29281	6.46182	6.68568	6.23322	6.55993	6.50587	6.4801	0.326711	0.272651	0.246888	0.222903	0.204331	0.150802
CAPRIN1	Q60865	>sp|Q60865|CAPR1_MOUSE Caprin-1 OS=Mus musculus GN=Caprin1 PE=1 SV=2	4	141.951	147.532	141.513	138.455	133.017	140.97	119.704	118.141	140.906	139.714	148.074	173.847	7.14925	7.20488	7.14479	7.11327	7.05547	7.13924	6.90333	6.88437	7.13859	7.12633	7.21017	7.44168	7.16631	7.10266	6.97543	7.25939	-0.0636451	-0.190874	0.093088	0.116818	0.138249	0.428701
CAPZA1	P47753;Q5RKN9	>sp|P47753|CAZA1_MOUSE F-actin-capping protein subunit alpha-1 OS=Mus musculus GN=Capza1 PE=1 SV=4;>tr|Q5RKN9|Q5RKN9_MOUSE Isoform of P47753, Capping protein (Actin filament) muscle Z-line, alpha 1 OS=Mus musculus GN=Capza1 PE=1 SV=1	2	72.0122	69.8906	72.8262	77.0466	75.1454	78.6513	73.5073	78.0768	77.5666	58.9898	67.5647	63.532	6.17017	6.12703	6.18638	6.26766	6.23161	6.2974	6.19982	6.28682	6.27736	5.88239	6.0782	5.98941	6.16119	6.26556	6.25467	5.98333	0.104363	0.0934737	-0.177859	0.0160841	0.0557947	0.0769061
CAPZA2	P47754	>sp|P47754|CAZA2_MOUSE F-actin-capping protein subunit alpha-2 OS=Mus musculus GN=Capza2 PE=1 SV=3	9	551.387	530.923	538.827	508.259	550.077	549.974	488.511	502.68	516.774	531.017	549.298	557.409	9.10692	9.05236	9.07368	8.98942	9.10349	9.10322	8.93225	8.9735	9.01339	9.05261	9.10145	9.12259	9.07765	9.06538	8.97304	9.09222	-0.0122763	-0.104608	0.0145646	0.787134	0.0261699	0.608528
CAPZB	A2AMW0;P47757-2;P47757-4	>tr|A2AMW0|A2AMW0_MOUSE Isoform of P47757, Capping protein (Actin filament) muscle Z-line, beta, isoform CRA_a OS=Mus musculus GN=Capzb PE=1 SV=1;>sp|P47757-2|CAPZB_MOUSE Isoform of P47757, Isoform 2 of F-actin-capping protein subunit beta OS=Mus musculus GN=Capzb;>sp|P47757-4|CAPZB_MOUSE Isoform of P47757, Isoform 3 of F-actin-capping protein subunit beta OS=Mus musculus GN=Capzb	7	415.977	415.895	444.694	433.534	452.311	452.561	428.222	422.136	459.625	377.451	429.221	449.597	8.70036	8.70008	8.79667	8.76	8.82117	8.82197	8.74222	8.72156	8.84431	8.56015	8.74558	8.81249	8.73237	8.80105	8.76936	8.70607	0.0686792	0.0369953	-0.0262976	0.158713	0.499328	0.771707
CARKD	J3QMM7;K3W4M4;Q9CZ42;Q9CZ42-3	>tr|J3QMM7|J3QMM7_MOUSE Isoform of Q9CZ42, ATP-dependent (S)-NAD(P)H-hydrate dehydratase OS=Mus musculus GN=Carkd PE=1 SV=1;>tr|K3W4M4|K3W4M4_MOUSE Isoform of Q9CZ42, ATP-dependent (S)-NAD(P)H-hydrate dehydratase OS=Mus musculus GN=Carkd PE=1 SV=1;>sp|Q9CZ42|NNRD_MOUSE ATP-dependent (S)-NAD(P)H-hydrate dehydratase OS=Mus musculus GN=Carkd PE=1 SV=1;>sp|Q9CZ42-3|NNRD_MOUSE Isoform of Q9CZ42, Isofo…	5	165.19	170.182	153.991	159.219	180.397	149.894	134.957	167.515	174.326	154.099	160.412	165.559	7.36798	7.41094	7.2667	7.31487	7.49503	7.2278	7.07635	7.38815	7.44565	7.26772	7.32564	7.3712	7.34854	7.3459	7.30338	7.32152	-0.00264249	-0.0451586	-0.0270216	0.978265	0.740736	0.635006
CARM1	D3YUP1;Q9WVG6;Q9WVG6-2	>tr|D3YUP1|D3YUP1_MOUSE Isoform of Q9WVG6, Histone-arginine methyltransferase CARM1 OS=Mus musculus GN=Carm1 PE=1 SV=1;>sp|Q9WVG6|CARM1_MOUSE Histone-arginine methyltransferase CARM1 OS=Mus musculus GN=Carm1 PE=1 SV=2;>sp|Q9WVG6-2|CARM1_MOUSE Isoform of Q9WVG6, Isoform 2 of Histone-arginine methyltransferase CARM1 OS=Mus musculus GN=Carm1	2	40.4721	33.7225	34.9273	36.8682	33.8888	40.4215	50.2259	32.4039	39.6129	34.4468	27.589	38.1769	5.33886	5.07564	5.12628	5.2043	5.08274	5.33705	5.65036	5.01809	5.3079	5.1063	4.78602	5.25463	5.18026	5.20803	5.32545	5.04898	0.0277709	0.14519	-0.131277	0.811668	0.524192	0.468483
CARS	Q9ER72;Q9ER72-2	>sp|Q9ER72|SYCC_MOUSE Cysteine--tRNA ligase, cytoplasmic OS=Mus musculus GN=Cars PE=2 SV=2;>sp|Q9ER72-2|SYCC_MOUSE Isoform of Q9ER72, Isoform 2 of Cysteine--tRNA ligase, cytoplasmic OS=Mus musculus GN=Cars	4	119.964	120.326	103.424	109.738	103.773	116.86	134.595	137.771	130.036	123.934	110.084	142.482	6.90646	6.9108	6.69242	6.77792	6.69729	6.86864	7.07248	7.10613	7.02276	6.95343	6.78246	7.15463	6.83656	6.78128	7.06713	6.96351	-0.0552798	0.230564	0.126947	0.565712	0.0729848	0.389745
CASC4	E9PZJ6;Q6P2L7	>tr|E9PZJ6|E9PZJ6_MOUSE Isoform of Q6P2L7, Protein CASC4 OS=Mus musculus GN=Casc4 PE=1 SV=2;>sp|Q6P2L7|CASC4_MOUSE Protein CASC4 OS=Mus musculus GN=Casc4 PE=2 SV=1	3	68.19	76.0366	77.9661	94.068	75.5612	75.5944	84.7446	76.5995	80.8037	96.4813	78.4288	91.8669	6.09149	6.24862	6.28478	6.55563	6.23957	6.24021	6.40505	6.25926	6.33635	6.59218	6.29331	6.52147	6.2083	6.34514	6.33355	6.46899	0.136842	0.125259	0.260692	0.336055	0.167977	0.0832032
CASK	A0A067XG53;O70589;O70589-3;O70589-4;O70589-5	>tr|A0A067XG53|A0A067XG53_MOUSE Isoform of O70589, Peripheral plasma membrane protein CASK (Fragment) OS=Mus musculus GN=Cask PE=1 SV=1;>sp|O70589|CSKP_MOUSE Peripheral plasma membrane protein CASK OS=Mus musculus GN=Cask PE=1 SV=2;>sp|O70589-3|CSKP_MOUSE Isoform of O70589, Isoform 3 of Peripheral plasma membrane protein CASK OS=Mus musculus GN=Cask;>sp|O70589-4|CSKP_MOUSE Isoform of O70589, Isof…	4	66.9128	65.5033	63.0209	69.6773	66.6074	60.2119	84.5595	68.1961	70.8806	68.8083	65.5712	59.3603	6.06421	6.0335	5.97776	6.12262	6.05761	5.91198	6.40189	6.09162	6.14732	6.10451	6.03499	5.89143	6.02516	6.03073	6.21361	6.01031	0.00557905	0.188454	-0.0148465	0.939729	0.180882	0.84217
CASP3	P70677	>sp|P70677|CASP3_MOUSE Caspase-3 OS=Mus musculus GN=Casp3 PE=1 SV=1	4	254.848	323.084	272.948	264.132	326.401	315.137	246.819	292.116	276.056	262.881	292.543	192.592	7.99349	8.33576	8.09248	8.04512	8.3505	8.29984	7.94731	8.1904	8.10882	8.03827	8.19251	7.58941	8.14058	8.23182	8.08218	7.94006	0.0912369	-0.0584053	-0.200521	0.547089	0.665488	0.402098
CAT	P24270	>sp|P24270|CATA_MOUSE Catalase OS=Mus musculus GN=Cat PE=1 SV=4	7	208.611	216.716	191.143	244.895	260.839	256.87	202.926	194.018	181.831	229.911	207.226	208.032	7.70467	7.75966	7.57851	7.93602	8.02702	8.0049	7.66481	7.60004	7.50645	7.84493	7.69506	7.70066	7.68095	7.98931	7.59044	7.74688	0.308364	-0.0905109	0.0659378	0.0146787	0.270743	0.415928
CBR1	P48758	>sp|P48758|CBR1_MOUSE Carbonyl reductase [NADPH] 1 OS=Mus musculus GN=Cbr1 PE=1 SV=3	6	288.05	299.506	302.386	238.959	310.892	337.054	275.492	290.119	309.02	258.727	252.648	287.263	8.17018	8.22644	8.24025	7.90062	8.28027	8.39684	8.10587	8.1805	8.27156	8.01529	7.98099	8.16623	8.21229	8.19258	8.18597	8.05417	-0.0197127	-0.0263147	-0.15812	0.907862	0.653212	0.0946547
CBR3	Q8K354	>sp|Q8K354|CBR3_MOUSE Carbonyl reductase [NADPH] 3 OS=Mus musculus GN=Cbr3 PE=2 SV=1	1	62.2033	71.9719	80.5144	66.4428	84.3991	80.7054	67.1129	71.0522	81.3175	60.6579	76.0697	71.7299	5.95892	6.16936	6.33118	6.05404	6.39916	6.33459	6.06852	6.15081	6.34549	5.92262	6.24925	6.1645	6.15315	6.2626	6.18827	6.11212	0.109445	0.0351212	-0.0410271	0.509008	0.809114	0.792167
CBR4	Q91VT4	>sp|Q91VT4|CBR4_MOUSE Carbonyl reductase family member 4 OS=Mus musculus GN=Cbr4 PE=1 SV=2	1	45.9619	32.5804	34.987	44.4018	36.6438	35.0883	37.6735	32.399	36.9769	35.9519	39.7506	37.6911	5.52237	5.02593	5.12875	5.47255	5.1955	5.13292	5.23548	5.01788	5.20855	5.168	5.31291	5.23615	5.22568	5.26699	5.15397	5.23902	0.041304	-0.0717132	0.0133353	0.834505	0.697064	0.939113
CBX3	P23198;Q9DCC5	>sp|P23198|CBX3_MOUSE Chromobox protein homolog 3 OS=Mus musculus GN=Cbx3 PE=1 SV=2;>tr|Q9DCC5|Q9DCC5_MOUSE Isoform of P23198, Cbx3 protein OS=Mus musculus GN=Cbx3 PE=1 SV=1	3	126.323	135.053	151.339	121.327	135.647	179.247	134.182	115.601	144.683	114.471	173.668	157.411	6.98098	7.07738	7.24164	6.92275	7.08371	7.48581	7.06804	6.85301	7.17675	6.83883	7.44019	7.29839	7.1	7.16409	7.0326	7.19247	0.0640922	-0.0673975	0.0924744	0.752075	0.610866	0.673964
CCDC132	Q8CI71;Q8CI71-2;Q8CI71-3	>sp|Q8CI71|SYNDE_MOUSE Syndetin OS=Mus musculus GN=Ccdc132 PE=2 SV=2;>sp|Q8CI71-2|SYNDE_MOUSE Isoform of Q8CI71, Isoform 2 of Syndetin OS=Mus musculus GN=Ccdc132;>sp|Q8CI71-3|SYNDE_MOUSE Isoform of Q8CI71, Isoform 3 of Syndetin OS=Mus musculus GN=Ccdc132	2	16.8389	27.8789	14.0649	22.2927	23.8575	31.5519	11.4814	19.904	17.222	24.4195	7.27338	19.6265	4.07372	4.8011	3.81403	4.4785	4.57637	4.97966	3.52123	4.31498	4.10618	4.60996	2.86263	4.29473	4.22962	4.67818	3.9808	3.92244	0.448557	-0.248819	-0.307178	0.270374	0.548974	0.649901
CCDC47	Q9D024;Q9D024-2	>sp|Q9D024|CCD47_MOUSE Coiled-coil domain-containing protein 47 OS=Mus musculus GN=Ccdc47 PE=2 SV=2;>sp|Q9D024-2|CCD47_MOUSE Isoform of Q9D024, Isoform 2 of Coiled-coil domain-containing protein 47 OS=Mus musculus GN=Ccdc47	1	13.4518	17.5109	12.0335	11.746	12.7547	13.3599	16.4925	11.8567	14.9572	23.8734	17.1793	17.9999	3.74972	4.13018	3.58899	3.5541	3.67295	3.73984	4.04374	3.56763	3.90277	4.57733	4.1026	4.16992	3.82296	3.65563	3.83804	4.28328	-0.167335	0.0150805	0.460318	0.41047	0.947191	0.103298
CCT2	P80314	>sp|P80314|TCPB_MOUSE T-complex protein 1 subunit beta OS=Mus musculus GN=Cct2 PE=1 SV=4	17	1503.26	1412.5	1457.9	1273.42	1270.49	1487.7	1370.39	1306.63	1367.89	1257.3	1377.81	1522.19	10.5539	10.464	10.5097	10.3145	10.3112	10.5389	10.4204	10.3516	10.4177	10.2961	10.4282	10.5719	10.5092	10.3882	10.3966	10.4321	-0.121023	-0.112618	-0.0771277	0.244832	0.0313916	0.439497
CCT3	P80318	>sp|P80318|TCPG_MOUSE T-complex protein 1 subunit gamma OS=Mus musculus GN=Cct3 PE=1 SV=1	17	1594.9	1639.41	1582.52	1413.8	1506.87	1672.27	1615.46	1502.69	1538.33	1465.68	1547.97	1707.61	10.6392	10.679	10.628	10.4654	10.5573	10.7076	10.6577	10.5533	10.5871	10.5174	10.5962	10.7378	10.6487	10.5768	10.5994	10.6171	-0.0719749	-0.0493382	-0.031645	0.41628	0.248667	0.675929
CCT4	P80315	>sp|P80315|TCPD_MOUSE T-complex protein 1 subunit delta OS=Mus musculus GN=Cct4 PE=1 SV=3	18	1419.3	1546.93	1537.82	1343.63	1389.64	1541.15	1519.15	1463.85	1501.31	1357.8	1507.12	1692.68	10.471	10.5952	10.5867	10.3919	10.4405	10.5898	10.569	10.5156	10.552	10.4071	10.5576	10.7251	10.5509	10.4741	10.5455	10.5632	-0.0768702	-0.00540366	0.0123053	0.35227	0.909172	0.91073
CCT5	P80316	>sp|P80316|TCPE_MOUSE T-complex protein 1 subunit epsilon OS=Mus musculus GN=Cct5 PE=1 SV=1	13	717.325	764.047	701.529	788.006	747.905	727.983	793.612	752.443	670.235	784.853	752.453	740.892	9.48648	9.57752	9.45436	9.62206	9.54671	9.50776	9.63229	9.55544	9.38852	9.61628	9.55546	9.53312	9.50612	9.55884	9.52542	9.56829	0.0527249	0.0192965	0.0621651	0.350425	0.826828	0.244112
CCT6A	P80317	>sp|P80317|TCPZ_MOUSE T-complex protein 1 subunit zeta OS=Mus musculus GN=Cct6a PE=1 SV=3	13	1482.98	1462.04	1591.06	1348.27	1384.32	1572.64	1462.12	1367.04	1431.58	1211.88	1546.85	1447.05	10.5343	10.5138	10.6358	10.3969	10.435	10.619	10.5138	10.4168	10.4834	10.243	10.5951	10.4989	10.5613	10.4836	10.4714	10.4457	-0.0776661	-0.089918	-0.115593	0.39182	0.135572	0.389823
CCT7	P80313	>sp|P80313|TCPH_MOUSE T-complex protein 1 subunit eta OS=Mus musculus GN=Cct7 PE=1 SV=1	14	705.183	733.496	693.97	674.185	636.907	623.825	688.708	656.021	621.888	604.769	657.895	649.321	9.46185	9.51865	9.43873	9.397	9.31494	9.285	9.42775	9.3576	9.28051	9.24024	9.36171	9.34279	9.47308	9.33231	9.35529	9.31491	-0.140764	-0.11779	-0.158162	0.0312491	0.090533	0.031634
CCT8	P42932	>sp|P42932|TCPQ_MOUSE T-complex protein 1 subunit theta OS=Mus musculus GN=Cct8 PE=1 SV=3	25	1974.12	2144.83	2141.98	1863.21	1845.06	2155.81	2025.65	1963.31	1993.16	1797.14	2076.2	2192.53	10.947	11.0666	11.0647	10.8636	10.8495	11.074	10.9842	10.9391	10.9608	10.8115	11.0197	11.0984	11.0261	10.929	10.9614	10.9765	-0.0971092	-0.064763	-0.0495939	0.322741	0.238374	0.637489
CD200	E9PZI9;E9QMY1;O54901;Q05D16;Q80VX2	>tr|E9PZI9|E9PZI9_MOUSE Isoform of O54901, OX-2 membrane glycoprotein OS=Mus musculus GN=Cd200 PE=1 SV=1;>tr|E9QMY1|E9QMY1_MOUSE Isoform of O54901, OX-2 membrane glycoprotein OS=Mus musculus GN=Cd200 PE=1 SV=1;>sp|O54901|OX2G_MOUSE OX-2 membrane glycoprotein OS=Mus musculus GN=Cd200 PE=1 SV=1;>tr|Q05D16|Q05D16_MOUSE Isoform of O54901, Cd200 protein OS=Mus musculus GN=Cd200 PE=1 SV=1;>tr|Q80VX2|Q8…	3	74.7343	76.938	38.3683	85.6964	76.0512	63.7326	92.6561	78.1685	80.5496	97.2954	66.6173	91.436	6.2237	6.26562	5.26184	6.42116	6.2489	5.99396	6.53381	6.28852	6.33181	6.6043	6.05782	6.51469	5.91706	6.22134	6.38471	6.39227	0.304285	0.467656	0.475216	0.459	0.28786	0.288201
CD47	Q61735	>sp|Q61735|CD47_MOUSE Leukocyte surface antigen CD47 OS=Mus musculus GN=Cd47 PE=1 SV=2	3	67.895	72.4646	53.469	76.6725	76.0163	50.7185	70.4814	55.2225	56.907	83.0756	47.1115	55.676	6.08523	6.17921	5.74063	6.26064	6.24824	5.66444	6.13917	5.78719	5.83054	6.37635	5.55801	5.79898	6.00169	6.05777	5.91896	5.91112	0.0560817	-0.0827261	-0.0905747	0.826515	0.658912	0.76448
CD9	P40240	>sp|P40240|CD9_MOUSE CD9 antigen OS=Mus musculus GN=Cd9 PE=1 SV=2	1	15.0622	12.8305	8.48816	13.42	22.4212	23.8955	21.4223	17.3686	20.3188	20.0863	11.5486	15.1363	3.91286	3.6815	3.08545	3.74631	4.48679	4.57866	4.42104	4.11841	4.34475	4.32814	3.52965	3.91994	3.55994	4.27059	4.29473	3.92591	0.71065	0.734795	0.365973	0.12052	0.0824723	0.339404
CDC37	Q61081	>sp|Q61081|CDC37_MOUSE Hsp90 co-chaperone Cdc37 OS=Mus musculus GN=Cdc37 PE=2 SV=1	2	62.6451	51.7266	60.3671	53.3809	53.6073	62.2627	62.8021	52.1054	70.5545	55.8875	60.0958	59.2862	5.96913	5.69284	5.91569	5.73825	5.74436	5.9603	5.97274	5.70336	6.14067	5.80445	5.90919	5.88963	5.85922	5.8143	5.93892	5.86776	-0.044916	0.0797049	0.00853871	0.708727	0.633593	0.931712
CDC42	P60766	>sp|P60766|CDC42_MOUSE Cell division control protein 42 homolog OS=Mus musculus GN=Cdc42 PE=1 SV=2	5	328.371	309.215	300.103	327.217	315.865	337.26	373.347	335.388	337.938	346.032	307.465	324.89	8.35918	8.27247	8.22931	8.35411	8.30316	8.39772	8.54437	8.38969	8.40061	8.43476	8.26428	8.34381	8.28699	8.35166	8.44489	8.34762	0.0646743	0.157905	0.0606295	0.247359	0.0699136	0.38888
CDC5L	Q6A068	>sp|Q6A068|CDC5L_MOUSE Cell division cycle 5-like protein OS=Mus musculus GN=Cdc5l PE=1 SV=2	1	17.1832	23.3365	28.5476	31.5207	27.7663	20.5015	38.9155	26.5182	20.5564	38.1139	25.8519	39.5983	4.10292	4.54451	4.8353	4.97823	4.79526	4.35765	5.28227	4.72891	4.36151	5.25225	4.6922	5.30737	4.49424	4.71038	4.7909	5.08394	0.216138	0.296655	0.589691	0.486205	0.436912	0.111991
CDH2	D3YYT0;P15116	>tr|D3YYT0|D3YYT0_MOUSE Isoform of P15116, Cadherin-2 OS=Mus musculus GN=Cdh2 PE=1 SV=1;>sp|P15116|CADH2_MOUSE Cadherin-2 OS=Mus musculus GN=Cdh2 PE=1 SV=2	1	30.4819	27.7352	28.68	19.377	25.5656	31.6918	28.6304	26.2476	33.0087	35.0415	25.386	25.0004	4.92988	4.79365	4.84197	4.27627	4.67613	4.98604	4.83948	4.71411	5.04477	5.13099	4.66596	4.64388	4.85517	4.64615	4.86612	4.81361	-0.209019	0.010955	-0.0415544	0.416756	0.923746	0.821003
CDIPT	Q8VDP6	>sp|Q8VDP6|CDIPT_MOUSE CDP-diacylglycerol--inositol 3-phosphatidyltransferase OS=Mus musculus GN=Cdipt PE=1 SV=1	5	116.736	107.125	125.423	134.697	142.39	129.11	140.012	140.515	169.879	140.582	158.487	162.27	6.86711	6.74316	6.97066	7.07358	7.15371	7.01246	7.1294	7.13458	7.40837	7.13527	7.30822	7.34225	6.86031	7.07991	7.22412	7.26192	0.219605	0.363808	0.401605	0.0579857	0.0374619	0.0119507
CDK5	P49615	>sp|P49615|CDK5_MOUSE Cyclin-dependent-like kinase 5 OS=Mus musculus GN=Cdk5 PE=1 SV=1	3	94.1944	63.1489	80.1016	78.4185	86.6588	55.4112	89.8811	80.018	63.4284	75.8952	60.2049	80.1205	6.55757	5.98068	6.32376	6.29312	6.43727	5.79211	6.48995	6.32225	5.98706	6.24594	5.91181	6.3241	6.28734	6.17417	6.26642	6.16062	-0.113171	-0.0209196	-0.126722	0.683468	0.929971	0.580858
CDS2	A2AMQ5;Q99L43	>tr|A2AMQ5|A2AMQ5_MOUSE Isoform of Q99L43, Phosphatidate cytidylyltransferase OS=Mus musculus GN=Cds2 PE=1 SV=1;>sp|Q99L43|CDS2_MOUSE Phosphatidate cytidylyltransferase 2 OS=Mus musculus GN=Cds2 PE=1 SV=1	2	35.1377	26.0899	30.4022	34.5498	31.656	23.0954	34.8114	38.9617	27.1929	30.7487	20.6602	28.7145	5.13495	4.70542	4.92611	5.11061	4.9844	4.52954	5.12149	5.28398	4.76516	4.94245	4.36878	4.84371	4.92216	4.87485	5.05688	4.71831	-0.0473084	0.134718	-0.203842	0.83828	0.533386	0.404871
CELF1	P28659;P28659-2;P28659-3;P28659-4	>sp|P28659|CELF1_MOUSE CUGBP Elav-like family member 1 OS=Mus musculus GN=Celf1 PE=1 SV=2;>sp|P28659-2|CELF1_MOUSE Isoform of P28659, Isoform 2 of CUGBP Elav-like family member 1 OS=Mus musculus GN=Celf1;>sp|P28659-3|CELF1_MOUSE Isoform of P28659, Isoform 3 of CUGBP Elav-like family member 1 OS=Mus musculus GN=Celf1;>sp|P28659-4|CELF1_MOUSE Isoform of P28659, Isoform 4 of CUGBP Elav-like family m…	2	33.7065	30.7352	40.8388	31.4946	34.6833	43.545	41.714	30.1914	44.8494	43.9635	32.8182	55.3575	5.07496	4.94182	5.35187	4.97703	5.11617	5.44443	5.38246	4.91606	5.48702	5.45823	5.03642	5.79071	5.12288	5.17921	5.26185	5.42845	0.0563301	0.138965	0.305573	0.774811	0.55405	0.304935
CELF2	E9QA47;Q9Z0H4;Q9Z0H4-11;Q9Z0H4-2;Q9Z0H4-4;Q9Z0H4-5;Q9Z0H4-6;Q9Z0H4-7;Q9Z0H4-8;Q9Z0H4-9;S4R1S7;S4R2U7;V9GX43	>tr|E9QA47|E9QA47_MOUSE Isoform of Q9Z0H4, CUGBP Elav-like family member 2 OS=Mus musculus GN=Celf2 PE=1 SV=1;>sp|Q9Z0H4|CELF2_MOUSE CUGBP Elav-like family member 2 OS=Mus musculus GN=Celf2 PE=1 SV=1;>sp|Q9Z0H4-11|CELF2_MOUSE Isoform of Q9Z0H4, Isoform 11 of CUGBP Elav-like family member 2 OS=Mus musculus GN=Celf2;>sp|Q9Z0H4-2|CELF2_MOUSE Isoform of Q9Z0H4, Isoform 2 of CUGBP Elav-like family mem…	5	229.449	194.747	227.861	295.372	230.357	205.313	202.679	209.173	199.378	263.374	219.45	266.162	7.84203	7.60545	7.83201	8.20639	7.84773	7.68168	7.66305	7.70855	7.63936	8.04097	7.77775	8.05616	7.75983	7.91193	7.67032	7.95829	0.152101	-0.089509	0.198463	0.445355	0.366689	0.17211
CELF4	Q7TSY6;Q7TSY6-2;Q7TSY6-3;Q7TSY6-4;Q7TSY6-5;Q7TSY6-6	>sp|Q7TSY6|CELF4_MOUSE CUGBP Elav-like family member 4 OS=Mus musculus GN=Celf4 PE=1 SV=2;>sp|Q7TSY6-2|CELF4_MOUSE Isoform of Q7TSY6, Isoform 2 of CUGBP Elav-like family member 4 OS=Mus musculus GN=Celf4;>sp|Q7TSY6-3|CELF4_MOUSE Isoform of Q7TSY6, Isoform 3 of CUGBP Elav-like family member 4 OS=Mus musculus GN=Celf4;>sp|Q7TSY6-4|CELF4_MOUSE Isoform of Q7TSY6, Isoform 4 of CUGBP Elav-like family m…	1	49.7346	52.3087	56.5624	52.8002	57.2444	56.5368	47.0418	52.8838	56.3716	55.0761	56.0993	61.7991	5.63618	5.70898	5.82177	5.72247	5.83906	5.82112	5.55587	5.72475	5.8169	5.78335	5.80991	5.94951	5.72231	5.79422	5.69917	5.84759	0.0719072	-0.0231359	0.125283	0.338997	0.818176	0.168687
CENPV	Q9CXS4	>sp|Q9CXS4|CENPV_MOUSE Centromere protein V OS=Mus musculus GN=Cenpv PE=2 SV=2	3	73.0709	54.0083	69.9682	79.2024	56.4663	88.3434	92.2778	48.7162	77.1132	74.3268	59.6751	81.6594	6.19123	5.75511	6.12863	6.30747	5.81932	6.46505	6.52791	5.60633	6.26891	6.21581	5.89906	6.35155	6.02499	6.19728	6.13438	6.15547	0.172292	0.109395	0.130484	0.512416	0.745182	0.532174
CEP170	H7BX26;Q6A065	>tr|H7BX26|H7BX26_MOUSE Isoform of Q6A065, Centrosomal protein of 170 kDa OS=Mus musculus GN=Cep170 PE=1 SV=1;>sp|Q6A065|CE170_MOUSE Centrosomal protein of 170 kDa OS=Mus musculus GN=Cep170 PE=1 SV=2	1	21.195	29.205	14.2219	33.863	30.1142	42.6377	20.5693	26.9254	42.0927	26.2881	24.3384	42.1959	4.40566	4.86814	3.83004	5.08164	4.91237	5.41406	4.36242	4.75089	5.3955	4.71634	4.60516	5.39903	4.36795	5.13602	4.83627	4.90684	0.768074	0.468325	0.538898	0.108043	0.332679	0.241115
CFL1	P18760	>sp|P18760|COF1_MOUSE Cofilin-1 OS=Mus musculus GN=Cfl1 PE=1 SV=3	7	5290.45	5130.45	5265.61	5153.18	5242.22	5604.2	5038.8	5124.38	4774.47	4427.97	4894.28	2523.43	12.3692	12.3249	12.3624	12.3312	12.356	12.4523	12.2989	12.3232	12.2211	12.1124	12.2569	11.3012	12.3521	12.3798	12.281	11.8902	0.0276918	-0.0710928	-0.461982	0.541038	0.133	0.260421
CFL2	P45591	>sp|P45591|COF2_MOUSE Cofilin-2 OS=Mus musculus GN=Cfl2 PE=1 SV=1	4	235.267	216.077	227.741	200.419	225.189	213.094	209.251	204.547	190.459	187.196	210.5	91.7146	7.87816	7.7554	7.83125	7.64687	7.81499	7.73535	7.70909	7.67629	7.57334	7.54841	7.71768	6.51908	7.8216	7.7324	7.65291	7.26172	-0.0891978	-0.168695	-0.559882	0.219225	0.0369073	0.272986
CHCHD2;ZBED5	B2RPU8;D3Z5B1;Q9D1L0	>tr|B2RPU8|B2RPU8_MOUSE MCG130675 OS=Mus musculus GN=Zbed5 PE=2 SV=1;>tr|D3Z5B1|D3Z5B1_MOUSE Isoform of B2RPU8, Protein Zbed5 (Fragment) OS=Mus musculus GN=Zbed5 PE=4 SV=5;>sp|Q9D1L0|CHCH2_MOUSE Coiled-coil-helix-coiled-coil-helix domain-containing protein 2 OS=Mus musculus GN=Chchd2 PE=2 SV=1	1	32.6619	34.2496	34.7445	47.2095	38.3294	51.5162	46.2599	40.3402	28.611	45.3035	44.4466	33.6712	5.02954	5.09801	5.11871	5.561	5.26038	5.68695	5.53169	5.33415	4.8385	5.50155	5.474	5.07344	5.08209	5.50278	5.23478	5.34966	0.420692	0.152691	0.267577	0.0738904	0.536976	0.189014
CHCHD3	D3Z0L4;Q9CRB9;Q9D9P1	>tr|D3Z0L4|D3Z0L4_MOUSE Isoform of Q9CRB9, MICOS complex subunit Mic19 (Fragment) OS=Mus musculus GN=Chchd3 PE=1 SV=1;>sp|Q9CRB9|MIC19_MOUSE MICOS complex subunit Mic19 OS=Mus musculus GN=Chchd3 PE=1 SV=1;>tr|Q9D9P1|Q9D9P1_MOUSE Isoform of Q9CRB9, MICOS complex subunit Mic19 OS=Mus musculus GN=Chchd3 PE=1 SV=1	3	106.074	93.5698	93.7091	115.922	102.532	105.092	105.878	107.434	98.2112	102.672	102.066	104.956	6.72893	6.54797	6.55012	6.85701	6.67993	6.71551	6.72626	6.7473	6.61782	6.68189	6.67335	6.71365	6.60901	6.75082	6.69713	6.68963	0.141811	0.0881188	0.0806231	0.154667	0.297956	0.30977
CHMP1A	Q921W0	>sp|Q921W0|CHM1A_MOUSE Charged multivesicular body protein 1a OS=Mus musculus GN=Chmp1a PE=1 SV=1	1	9.98689	7.20862	11.5806	10.8842	9.22094	16.7499	10.8946	11.2585	14.4387	13.6313	13.7092	7.12195	3.32004	2.84972	3.53364	3.44416	3.20491	4.06608	3.44554	3.49295	3.85187	3.76885	3.77708	2.83227	3.23447	3.57172	3.59679	3.4594	0.337254	0.362321	0.224933	0.363121	0.217003	0.584206
CHMP1B2	Q9CQD4	>sp|Q9CQD4|CH1B2_MOUSE Charged multivesicular body protein 1b-2 OS=Mus musculus GN=Chmp1b2 PE=2 SV=2	1	7.88826	29.2151	32.7169	20.4623	30.1621	34.3651	14.4424	28.5499	32.2755	20.0418	26.3397	28.0514	2.97971	4.86864	5.03196	4.35489	4.91467	5.10287	3.85224	4.83541	5.01237	4.32494	4.71917	4.81	4.29344	4.79081	4.56667	4.61804	0.497373	0.273234	0.324597	0.536523	0.73936	0.674225
CHMP2A	Q9DB34	>sp|Q9DB34|CHM2A_MOUSE Charged multivesicular body protein 2a OS=Mus musculus GN=Chmp2a PE=1 SV=1	1	25.9412	25.4611	17.4407	26.3823	26.6987	20.0065	25.5517	20.2828	23.9403	23.0555	17.6478	16.8463	4.69717	4.67023	4.12439	4.7215	4.7387	4.3224	4.67535	4.34218	4.58137	4.52704	4.14142	4.07436	4.49726	4.5942	4.53297	4.2476	0.0969363	0.0357056	-0.249656	0.69809	0.876421	0.350097
CHMP7	Q8R1T1	>sp|Q8R1T1|CHMP7_MOUSE Charged multivesicular body protein 7 OS=Mus musculus GN=Chmp7 PE=1 SV=1	1	4.33747	14.7876	14.467	18.6133	18.9686	18.1155	15.7416	16.755	19.444	18.1522	21.7915	15.6483	2.11685	3.88631	3.85469	4.21827	4.24554	4.17916	3.97651	4.06652	4.28125	4.18207	4.4457	3.96794	3.28595	4.21432	4.1081	4.19857	0.928369	0.822144	0.912617	0.253131	0.293822	0.255883
CHP1	B0R091;P61022	>tr|B0R091|B0R091_MOUSE Isoform of P61022, Calcineurin B homologous protein 1 OS=Mus musculus GN=Chp1 PE=1 SV=1;>sp|P61022|CHP1_MOUSE Calcineurin B homologous protein 1 OS=Mus musculus GN=Chp1 PE=1 SV=2	2	26.655	21.4098	24.8839	21.1265	20.6292	18.3666	29.2829	33.1508	35.2704	26.7762	24.9641	24.2436	4.73633	4.4202	4.63714	4.40098	4.36662	4.19901	4.87199	5.05097	5.14038	4.74288	4.64178	4.59953	4.59789	4.3222	5.02111	4.6614	-0.275687	0.423222	0.0635054	0.0793016	0.0269076	0.58261
CIRBP	P60824	>sp|P60824|CIRBP_MOUSE Cold-inducible RNA-binding protein OS=Mus musculus GN=Cirbp PE=1 SV=1	1	107.956	95.4349	107.478	77.1604	89.5715	94.1301	86.9264	77.9956	69.083	63.5923	73.6197	16.9395	6.7543	6.57644	6.7479	6.26979	6.48497	6.55658	6.44172	6.28532	6.11026	5.99078	6.20202	4.08232	6.69288	6.43711	6.2791	5.42504	-0.255767	-0.41378	-1.26784	0.078573	0.029271	0.199957
CISD1	Q91WS0	>sp|Q91WS0|CISD1_MOUSE CDGSH iron-sulfur domain-containing protein 1 OS=Mus musculus GN=Cisd1 PE=1 SV=1	5	407.06	263.466	303.828	227.845	119.321	123.385	176.322	219.019	61.2182	150.594	219.465	34.0847	8.6691	8.04147	8.24711	7.83191	6.89871	6.94702	7.46207	7.77492	5.93589	7.23452	7.77785	5.09105	8.31923	7.22588	7.05762	6.70114	-1.09335	-1.2616	-1.61809	0.0476989	0.146637	0.182333
CKAP4	Q8BMK4	>sp|Q8BMK4|CKAP4_MOUSE Cytoskeleton-associated protein 4 OS=Mus musculus GN=Ckap4 PE=1 SV=2	9	236.092	251.545	245.393	288.461	243.706	290.208	349.89	249.14	308.785	283.176	240.414	260.596	7.8832	7.97468	7.93895	8.17223	7.929	8.18095	8.45076	7.96081	8.27046	8.14556	7.90938	8.02567	7.93228	8.09406	8.22734	8.02687	0.161782	0.295065	0.0945909	0.181094	0.17149	0.299264
CKB	Q04447	>sp|Q04447|KCRB_MOUSE Creatine kinase B-type OS=Mus musculus GN=Ckb PE=1 SV=1	17	3974.71	4747.96	4249.43	3789.01	5009.77	4784.79	3226.57	4006.01	3785.81	3479.95	4689.69	4552.92	11.9566	12.2131	12.0531	11.8876	12.2905	12.2242	11.6558	11.9679	11.8864	11.7649	12.1953	12.1526	12.0743	12.1341	11.8367	12.0376	0.0598646	-0.237554	-0.0366915	0.706107	0.121603	0.828765
CKMT1	P30275	>sp|P30275|KCRU_MOUSE Creatine kinase U-type, mitochondrial OS=Mus musculus GN=Ckmt1 PE=1 SV=1	4	206.657	220.158	224.205	253.856	246.462	172.369	215.641	233.652	251.579	215.734	205.666	194.315	7.69109	7.7824	7.80867	7.98787	7.94522	7.42936	7.75249	7.86822	7.97487	7.75311	7.68416	7.60225	7.76072	7.78748	7.86519	7.67984	0.0267619	0.104468	-0.0808798	0.896259	0.246561	0.226948
CLASP1	A0A087WNW8;A0A087WP42;A0A087WQ31;A0A087WQ95;A0A087WQF1;A0A087WRE8;A0A087WRK0;A0A087WS18;E9Q6L0;E9QKH0;E9QNY9;J3QP81;Q80TV8;Q80TV8-2	>tr|A0A087WNW8|A0A087WNW8_MOUSE Isoform of Q80TV8, CLIP-associating protein 1 OS=Mus musculus GN=Clasp1 PE=1 SV=1;>tr|A0A087WP42|A0A087WP42_MOUSE Isoform of Q80TV8, CLIP-associating protein 1 OS=Mus musculus GN=Clasp1 PE=1 SV=1;>tr|A0A087WQ31|A0A087WQ31_MOUSE Isoform of Q80TV8, CLIP-associating protein 1 OS=Mus musculus GN=Clasp1 PE=1 SV=1;>tr|A0A087WQ95|A0A087WQ95_MOUSE Isoform of Q80TV8, CLIP-a…	1	8.95994	12.3868	7.46977	9.37756	12.8908	9.09567	12.3913	13.6279	14.2976	11.9521	10.9451	9.76326	3.16349	3.63073	2.90106	3.22921	3.68827	3.18518	3.63126	3.76849	3.8377	3.57919	3.45221	3.28736	3.23176	3.36755	3.74581	3.43959	0.135793	0.514054	0.207829	0.639992	0.128765	0.44079
CLASP2	E9Q8N5;Q08EB6;Q8BRT1	>tr|E9Q8N5|E9Q8N5_MOUSE Isoform of Q8BRT1, CLIP-associating protein 2 OS=Mus musculus GN=Clasp2 PE=1 SV=1;>tr|Q08EB6|Q08EB6_MOUSE Isoform of Q8BRT1, CLIP associating protein 2 OS=Mus musculus GN=Clasp2 PE=1 SV=1;>sp|Q8BRT1|CLAP2_MOUSE CLIP-associating protein 2 OS=Mus musculus GN=Clasp2 PE=1 SV=1	11	211.242	200.035	227.972	222.134	201.037	201.976	219.361	199.248	208.79	238.613	195.033	222.965	7.72275	7.64411	7.83271	7.79529	7.65131	7.65804	7.77716	7.63842	7.70591	7.89853	7.60757	7.80068	7.73319	7.70155	7.70716	7.76893	-0.0316455	-0.0260289	0.0357343	0.683712	0.722236	0.745442
CLCN3	E9Q2I1;P51791;P51791-2;Q3TF45;Q8K4W8	>tr|E9Q2I1|E9Q2I1_MOUSE Isoform of P51791, Chloride channel protein OS=Mus musculus GN=Clcn3 PE=1 SV=1;>sp|P51791|CLCN3_MOUSE H(+)/Cl(-) exchange transporter 3 OS=Mus musculus GN=Clcn3 PE=1 SV=2;>sp|P51791-2|CLCN3_MOUSE Isoform of P51791, Isoform 2 of H(+)/Cl(-) exchange transporter 3 OS=Mus musculus GN=Clcn3;>tr|Q3TF45|Q3TF45_MOUSE Isoform of P51791, Chloride channel protein OS=Mus musculus GN=C…	1	29.8981	27.7562	21.8677	31.6751	38.0307	19.2892	34.7854	39.3703	33.3832	28.8776	20.3346	21.3827	4.90198	4.79474	4.45073	4.98528	5.24909	4.26972	5.12041	5.29904	5.06105	4.85188	4.34586	4.41837	4.71582	4.8347	5.16017	4.53871	0.118882	0.44435	-0.177111	0.738407	0.0623604	0.444515
CLCN6	A2A7F6;O35454	>tr|A2A7F6|A2A7F6_MOUSE Isoform of O35454, Chloride channel protein OS=Mus musculus GN=Clcn6 PE=1 SV=1;>sp|O35454|CLCN6_MOUSE Chloride transport protein 6 OS=Mus musculus GN=Clcn6 PE=1 SV=1	5	160.978	163.263	156.306	195.752	161.061	112.271	157.002	191.878	203.118	168.801	161.143	173.607	7.33072	7.35105	7.28823	7.61288	7.33146	6.81084	7.29464	7.58404	7.66617	7.39918	7.3322	7.43968	7.32333	7.25173	7.51495	7.39035	-0.0716021	0.19162	0.0670205	0.789639	0.228944	0.155865
CLINT1	Q5SUH6;Q5SUH7;Q99KN9;Q99KN9-2	>tr|Q5SUH6|Q5SUH6_MOUSE Isoform of Q99KN9, Clathrin interactor 1 OS=Mus musculus GN=Clint1 PE=1 SV=1;>tr|Q5SUH7|Q5SUH7_MOUSE Isoform of Q99KN9, Clathrin interactor 1 OS=Mus musculus GN=Clint1 PE=1 SV=1;>sp|Q99KN9|EPN4_MOUSE Clathrin interactor 1 OS=Mus musculus GN=Clint1 PE=1 SV=2;>sp|Q99KN9-2|EPN4_MOUSE Isoform of Q99KN9, Isoform 2 of Clathrin interactor 1 OS=Mus musculus GN=Clint1	1	14.2973	16.9562	12.9072	17.4524	14.9599	16.1033	12.5575	11.1665	7.35391	19.6321	12.6814	15.5017	3.83768	4.08374	3.6901	4.12535	3.90303	4.00929	3.65047	3.48111	2.87851	4.29514	3.66464	3.95436	3.8705	4.01256	3.3367	3.97138	0.142053	-0.533808	0.100878	0.356085	0.136112	0.668137
CLIP1	D3Z2Z1;D3Z3M7;F8WIA1	>tr|D3Z2Z1|D3Z2Z1_MOUSE Isoform of Q922J3, CAP-Gly domain-containing linker protein 1 OS=Mus musculus GN=Clip1 PE=1 SV=1;>tr|D3Z3M7|D3Z3M7_MOUSE Isoform of Q922J3, CAP-Gly domain-containing linker protein 1 OS=Mus musculus GN=Clip1 PE=1 SV=1;>tr|F8WIA1|F8WIA1_MOUSE Isoform of Q922J3, CAP-Gly domain-containing linker protein 1 OS=Mus musculus GN=Clip1 PE=1 SV=1	2	32.6186	29.6074	28.3586	35.815	34.2201	18.6583	36.6213	31.823	33.0349	36.5312	25.7644	33.6554	5.02762	4.88789	4.82572	5.16249	5.09677	4.22174	5.19461	4.992	5.04592	5.19106	4.68731	5.07277	4.91374	4.827	5.07751	4.98371	-0.086738	0.163767	0.0699694	0.803644	0.126505	0.701393
CLIP2	Q9Z0H8	>sp|Q9Z0H8|CLIP2_MOUSE CAP-Gly domain-containing linker protein 2 OS=Mus musculus GN=Clip2 PE=1 SV=2	6	128.196	116.251	130.437	116.686	113.985	110.492	145.596	143.115	146.584	161.247	102.538	114.828	7.00221	6.8611	7.02721	6.86648	6.83269	6.7878	7.18583	7.16104	7.19559	7.33313	6.68002	6.84333	6.96351	6.82899	7.18082	6.95216	-0.134514	0.217311	-0.0113476	0.105483	0.0474688	0.959935
CLPP	O88696	>sp|O88696|CLPP_MOUSE ATP-dependent Clp protease proteolytic subunit, mitochondrial OS=Mus musculus GN=Clpp PE=1 SV=1	2	31.8217	44.2303	25.0704	56.0973	50.0804	17.1194	38.9293	49.1255	25.9401	53.3737	33.7533	36.9569	4.99194	5.46696	4.64791	5.80986	5.64618	4.09756	5.28278	5.6184	4.69711	5.73806	5.07695	5.20777	5.0356	5.18453	5.19943	5.34093	0.148928	0.163826	0.305322	0.819974	0.672137	0.38426
CLPX	Q6P8N8;Q9JHS4	>tr|Q6P8N8|Q6P8N8_MOUSE Isoform of Q9JHS4, ATP-dependent Clp protease ATP-binding subunit clpX-like, mitochondrial OS=Mus musculus GN=Clpx PE=1 SV=1;>sp|Q9JHS4|CLPX_MOUSE ATP-dependent Clp protease ATP-binding subunit clpX-like, mitochondrial OS=Mus musculus GN=Clpx PE=1 SV=2	2	21.3763	34.315	31.3033	22.9713	28.0858	19.2004	27.6711	21.324	30.0286	41.0597	29.5327	33.6247	4.41794	5.10077	4.96824	4.52176	4.81177	4.26307	4.79031	4.4144	4.90827	5.35965	4.88424	5.07145	4.82898	4.5322	4.70433	5.10511	-0.296787	-0.124659	0.276129	0.325396	0.655145	0.341104
CLTA	B1AWD8;B1AWD9;O08585	>tr|B1AWD8|B1AWD8_MOUSE Isoform of O08585, Clathrin light chain A OS=Mus musculus GN=Clta PE=1 SV=1;>tr|B1AWD9|B1AWD9_MOUSE Isoform of O08585, Clathrin light chain A OS=Mus musculus GN=Clta PE=1 SV=1;>sp|O08585|CLCA_MOUSE Clathrin light chain A OS=Mus musculus GN=Clta PE=1 SV=2	4	165.198	210.131	183.722	148.72	198.405	186.672	134.854	199.266	192.674	162.022	232.823	197.487	7.36805	7.71515	7.52138	7.21645	7.63231	7.54437	7.07526	7.63855	7.59002	7.34004	7.86309	7.62561	7.53486	7.46438	7.43461	7.60958	-0.0704837	-0.100251	0.0747233	0.686221	0.658994	0.704672
CLTB	F7BHJ0;Q6IRU5;Q6IRU5-2;Q6IRU5-3	>tr|F7BHJ0|F7BHJ0_MOUSE Isoform of Q6IRU5, Clathrin light chain B (Fragment) OS=Mus musculus GN=Cltb PE=1 SV=1;>sp|Q6IRU5|CLCB_MOUSE Clathrin light chain B OS=Mus musculus GN=Cltb PE=1 SV=1;>sp|Q6IRU5-2|CLCB_MOUSE Isoform of Q6IRU5, Isoform 2 of Clathrin light chain B OS=Mus musculus GN=Cltb;>sp|Q6IRU5-3|CLCB_MOUSE Isoform of Q6IRU5, Isoform 3 of Clathrin light chain B OS=Mus musculus GN=Cltb	1	21.0658	24.2628	18.5232	19.9771	19.231	12.5268	17.9834	23.3794	22.8355	6.54154	6.46897	21.8891	4.39683	4.60067	4.21126	4.32028	4.26536	3.64694	4.16859	4.54717	4.51321	2.70963	2.69354	4.45214	4.40292	4.07753	4.40966	3.2851	-0.325395	0.00673433	-1.11782	0.273312	0.969435	0.191869
CLTC	Q5SXR6;Q68FD5	>tr|Q5SXR6|Q5SXR6_MOUSE Isoform of Q68FD5, Clathrin heavy chain OS=Mus musculus GN=Cltc PE=1 SV=1;>sp|Q68FD5|CLH1_MOUSE Clathrin heavy chain 1 OS=Mus musculus GN=Cltc PE=1 SV=3	71	6238.33	6474.8	6595.04	6727.23	6343.23	5134.9	6459.4	6624.55	7196.7	7019.77	6833.18	7291.97	12.6069	12.6606	12.6872	12.7158	12.631	12.3261	12.6572	12.6936	12.8131	12.7772	12.7383	12.8321	12.6516	12.5576	12.7213	12.7825	-0.0939372	0.0697275	0.130971	0.51246	0.278993	0.0227687
CMAS	Q99KK2	>sp|Q99KK2|NEUA_MOUSE N-acylneuraminate cytidylyltransferase OS=Mus musculus GN=Cmas PE=1 SV=2	3	110.863	119.39	113.337	87.3894	103.71	82.4148	91.3329	96.5818	83.9723	87.2357	94.8975	129.705	6.79263	6.89954	6.82448	6.44939	6.69641	6.36483	6.51306	6.59368	6.39184	6.44685	6.5683	7.01909	6.83888	6.50354	6.49953	6.67808	-0.335338	-0.339355	-0.160805	0.0664378	0.0137895	0.454197
CMPK1	Q9DBP5	>sp|Q9DBP5|KCY_MOUSE UMP-CMP kinase OS=Mus musculus GN=Cmpk1 PE=1 SV=1	6	542.193	481.725	591.129	602.167	567.377	677.962	553.538	436.977	656.804	460.172	576	506.019	9.08266	8.91207	9.20733	9.23402	9.14816	9.40506	9.11254	8.77141	9.35932	8.84603	9.16993	8.98305	9.06735	9.26241	9.08109	8.99967	0.195062	0.0137378	-0.0676849	0.163707	0.947184	0.62259
CNDP2	Q9D1A2	>sp|Q9D1A2|CNDP2_MOUSE Cytosolic non-specific dipeptidase OS=Mus musculus GN=Cndp2 PE=1 SV=1	4	128.95	149.45	148.823	124.832	159.341	151.656	128.64	147.817	142.896	122.702	136.198	125.709	7.01067	7.22352	7.21746	6.96384	7.31597	7.24466	7.0072	7.20767	7.15882	6.93902	7.08956	6.97395	7.15055	7.17482	7.12456	7.00084	0.0242776	-0.0259852	-0.149705	0.860493	0.792761	0.158963
CNN3	Q9DAW9	>sp|Q9DAW9|CNN3_MOUSE Calponin-3 OS=Mus musculus GN=Cnn3 PE=1 SV=1	2	66.629	68.3957	62.4407	69.5875	93.0217	94.4984	87.8097	75.3952	79.9219	76.5061	80.134	63.2711	6.05808	6.09583	5.96441	6.12076	6.53949	6.56222	6.45631	6.2364	6.32052	6.2575	6.32434	5.98347	6.03944	6.40749	6.33774	6.18844	0.368048	0.298301	0.148997	0.11571	0.023733	0.287682
CNPY2	Q9QXT0	>sp|Q9QXT0|CNPY2_MOUSE Protein canopy homolog 2 OS=Mus musculus GN=Cnpy2 PE=1 SV=1	2	69.11	65.5925	67.623	68.5261	73.1651	83.5095	62.0958	64.0949	59.3385	59.8578	68.8525	33.9094	6.11082	6.03546	6.07944	6.09858	6.19308	6.38387	5.95642	6.00214	5.8909	5.90347	6.10544	5.08361	6.07524	6.22518	5.94982	5.69751	0.149936	-0.125422	-0.377736	0.210771	0.0389148	0.350093
CNRIP1	F7C0H6;Q5M8N0	>tr|F7C0H6|F7C0H6_MOUSE Isoform of Q5M8N0, CB1 cannabinoid receptor-interacting protein 1 (Fragment) OS=Mus musculus GN=Cnrip1 PE=1 SV=1;>sp|Q5M8N0|CNRP1_MOUSE CB1 cannabinoid receptor-interacting protein 1 OS=Mus musculus GN=Cnrip1 PE=1 SV=1	2	183.353	175.974	190.071	147.335	168.823	177.422	168.101	177.441	172.62	176.914	154.09	111.091	7.51848	7.45922	7.5704	7.20295	7.39937	7.47104	7.39318	7.47119	7.43145	7.4669	7.26763	6.7956	7.51603	7.35779	7.43194	7.17671	-0.158245	-0.084088	-0.339319	0.177108	0.106649	0.228237
CNTN1	P12960	>sp|P12960|CNTN1_MOUSE Contactin-1 OS=Mus musculus GN=Cntn1 PE=1 SV=1	5	138.488	130.817	102.959	130.35	64.5365	82.7549	149.362	162.396	117.268	182.007	75.0979	102.063	7.11361	7.03141	6.68592	7.02625	6.01204	6.37077	7.22267	7.34337	6.87367	7.50785	6.2307	6.67331	6.94365	6.46969	7.14657	6.80396	-0.473958	0.202922	-0.139692	0.248144	0.351253	0.752442
COA3	Q9D2R6	>sp|Q9D2R6|COA3_MOUSE Cytochrome c oxidase assembly factor 3 homolog, mitochondrial OS=Mus musculus GN=Coa3 PE=3 SV=1	2	84.5497	53.5649	41.6659	42.6801	36.6641	34.4612	42.0461	44.2158	11.823	35.7867	40.4111	12.4594	6.40173	5.74322	5.3808	5.41549	5.19629	5.1069	5.3939	5.46649	3.56353	5.16135	5.33668	3.63916	5.84191	5.23956	4.80797	4.7124	-0.60235	-1.03394	-1.12952	0.173389	0.23506	0.160574
COA7	Q921H9	>sp|Q921H9|COA7_MOUSE Cytochrome c oxidase assembly factor 7 OS=Mus musculus GN=Coa7 PE=2 SV=1	1	16.3937	16.912	13.8268	18.3705	21.6665	19.1011	19.0254	17.0098	22.2548	23.3588	20.9607	19.3727	4.03507	4.07997	3.7894	4.19932	4.4374	4.25559	4.24986	4.08829	4.47604	4.5459	4.38961	4.27595	3.96815	4.29744	4.2714	4.40382	0.329289	0.303252	0.435675	0.0489936	0.10657	0.0226182
COMT	D3Z227;O88587;O88587-2	>tr|D3Z227|D3Z227_MOUSE Isoform of O88587, Catechol O-methyltransferase (Fragment) OS=Mus musculus GN=Comt PE=1 SV=1;>sp|O88587|COMT_MOUSE Catechol O-methyltransferase OS=Mus musculus GN=Comt PE=1 SV=2;>sp|O88587-2|COMT_MOUSE Isoform of O88587, Isoform Soluble of Catechol O-methyltransferase OS=Mus musculus GN=Comt	1	6.11287	4.26426	5.20053	5.56782	6.72101	11.5129	9.14921	5.28475	8.34059	9.96484	10.1994	6.87323	2.61185	2.0923	2.37866	2.47711	2.74868	3.52518	3.19365	2.40184	3.06015	3.31685	3.35041	2.78099	2.36093	2.91699	2.88521	3.14941	0.556056	0.524276	0.78848	0.212548	0.156459	0.0313666
COMTD1	H3BJ37;Q8BIG7	>tr|H3BJ37|H3BJ37_MOUSE Isoform of Q8BIG7, Catechol O-methyltransferase domain-containing protein 1 OS=Mus musculus GN=Comtd1 PE=1 SV=1;>sp|Q8BIG7|CMTD1_MOUSE Catechol O-methyltransferase domain-containing protein 1 OS=Mus musculus GN=Comtd1 PE=2 SV=1	1	12.4302	11.4483	5.11965	17.0879	9.17946	6.74041	14.1483	13.5992	5.13198	14.9884	5.38562	11.4781	3.63577	3.51706	2.35605	4.0949	3.19841	2.75284	3.82256	3.76545	2.35952	3.90577	2.42911	3.52081	3.16963	3.34872	3.31584	3.28523	0.17909	0.146216	0.115607	0.768237	0.827844	0.857092
COPA	F8WHL2;Q8CIE6	>tr|F8WHL2|F8WHL2_MOUSE Isoform of Q8CIE6, Coatomer subunit alpha OS=Mus musculus GN=Copa PE=1 SV=1;>sp|Q8CIE6|COPA_MOUSE Coatomer subunit alpha OS=Mus musculus GN=Copa PE=1 SV=2	10	277.494	318.898	334.42	269.899	283.623	290.472	258.275	297.585	318.2	276.311	304.644	346.092	8.11631	8.31695	8.38552	8.07628	8.14783	8.18225	8.01277	8.21716	8.31379	8.11015	8.25098	8.43501	8.27293	8.13545	8.18124	8.26538	-0.137471	-0.0916875	-0.00754387	0.224799	0.487731	0.954462
COPB1	Q9JIF7	>sp|Q9JIF7|COPB_MOUSE Coatomer subunit beta OS=Mus musculus GN=Copb1 PE=1 SV=1	3	39.5115	40.416	40.5758	27.3158	34.4171	52.6401	29.5253	50.5373	47.6787	22.3653	33.647	41.3317	5.3042	5.33685	5.34255	4.77166	5.10505	5.71809	4.88388	5.65928	5.57527	4.48319	5.0724	5.36918	5.32787	5.19827	5.37281	4.97492	-0.129598	0.044942	-0.352943	0.686185	0.871789	0.307925
COPB2	O55029	>sp|O55029|COPB2_MOUSE Coatomer subunit beta' OS=Mus musculus GN=Copb2 PE=2 SV=2	4	155.791	151.587	135.55	135.598	145.721	131.199	121.131	155.607	152.814	101.562	160.21	166.794	7.28347	7.244	7.08268	7.08319	7.18706	7.03562	6.92042	7.28176	7.25564	6.66622	7.32382	7.38192	7.20338	7.10196	7.15261	7.12399	-0.101427	-0.050776	-0.0793968	0.258921	0.724989	0.766456
COPE	O89079	>sp|O89079|COPE_MOUSE Coatomer subunit epsilon OS=Mus musculus GN=Cope PE=2 SV=3	1	42.9305	44.9968	35.8535	34.6638	35.8745	37.8005	40.7419	39.9766	38.6219	33.1931	42.7516	50.2096	5.42393	5.49175	5.16404	5.11536	5.16489	5.24033	5.34844	5.32108	5.27135	5.05281	5.41791	5.64989	5.35991	5.17353	5.31362	5.37354	-0.186382	-0.046284	0.0136271	0.194908	0.691879	0.949834
COPG1	Q9QZE5	>sp|Q9QZE5|COPG1_MOUSE Coatomer subunit gamma-1 OS=Mus musculus GN=Copg1 PE=2 SV=1	4	123.498	108.503	123.498	73.7502	86.2857	110.226	111.117	108.352	109.805	93.8797	105.319	103.226	6.94835	6.76159	6.94834	6.20457	6.43105	6.78432	6.79593	6.75958	6.7788	6.55274	6.71863	6.68966	6.88609	6.47331	6.7781	6.65368	-0.412777	-0.107988	-0.232414	0.121476	0.222547	0.0468349
COPS3	O88543	>sp|O88543|CSN3_MOUSE COP9 signalosome complex subunit 3 OS=Mus musculus GN=Cops3 PE=1 SV=3	2	77.1922	74.808	64.7279	75.0108	75.6248	78.914	73.0462	72.2151	65.4031	60.3631	63.9334	87.4991	6.27038	6.22512	6.01632	6.22903	6.24079	6.30221	6.19074	6.17423	6.03129	5.91559	5.9985	6.4512	6.17061	6.25734	6.13208	6.12176	0.0867335	-0.0385229	-0.0488439	0.384644	0.703881	0.808653
COPS4	O88544	>sp|O88544|CSN4_MOUSE COP9 signalosome complex subunit 4 OS=Mus musculus GN=Cops4 PE=1 SV=1	6	114.981	126.326	96.7924	105.668	111.421	110.21	104.812	94.7693	83.4898	111.785	88.1517	99.1038	6.84525	6.98101	6.59682	6.72339	6.79987	6.78411	6.71166	6.56635	6.38353	6.80459	6.46192	6.63087	6.8077	6.76913	6.55385	6.63246	-0.0385697	-0.253849	-0.175237	0.766752	0.161697	0.307994
COPS5	O35864	>sp|O35864|CSN5_MOUSE COP9 signalosome complex subunit 5 OS=Mus musculus GN=Cops5 PE=1 SV=3	2	28.6852	20.6584	30.4134	33.9147	34.308	27.7209	34.3364	24.4575	28.4157	29.6207	37.6359	45.3749	4.84223	4.36866	4.92664	5.08384	5.10047	4.7929	5.10167	4.6122	4.82861	4.88853	5.23404	5.50382	4.71251	4.99241	4.8475	5.2088	0.279897	0.134987	0.49629	0.25156	0.580603	0.116772
COPS6	D3Z0F5;O88545	>tr|D3Z0F5|D3Z0F5_MOUSE Isoform of O88545, COP9 signalosome complex subunit 6 OS=Mus musculus GN=Cops6 PE=1 SV=1;>sp|O88545|CSN6_MOUSE COP9 signalosome complex subunit 6 OS=Mus musculus GN=Cops6 PE=1 SV=1	3	87.1606	95.8283	102.37	92.317	102.005	92.4973	87.135	81.57	86.4495	88.6693	90.6943	89.9763	6.4456	6.58238	6.67765	6.52852	6.6725	6.53134	6.44518	6.34997	6.43379	6.47036	6.50294	6.49147	6.56854	6.57745	6.40964	6.48826	0.00890937	-0.1589	-0.0802851	0.91968	0.127756	0.355201
COPS7A	D3YVI6;D3Z440;Q9CZ04;Q9CZ04-2	>tr|D3YVI6|D3YVI6_MOUSE Isoform of Q9CZ04, COP9 signalosome complex subunit 7a (Fragment) OS=Mus musculus GN=Cops7a PE=1 SV=1;>tr|D3Z440|D3Z440_MOUSE Isoform of Q9CZ04, COP9 signalosome complex subunit 7a (Fragment) OS=Mus musculus GN=Cops7a PE=1 SV=5;>sp|Q9CZ04|CSN7A_MOUSE COP9 signalosome complex subunit 7a OS=Mus musculus GN=Cops7a PE=1 SV=2;>sp|Q9CZ04-2|CSN7A_MOUSE Isoform of Q9CZ04, Isoform …	2	47.8025	44.7874	48.1341	36.6657	30.8298	42.7565	32.369	39.0442	39.2369	51.5809	51.6697	45.9244	5.57901	5.48502	5.58899	5.19636	4.94625	5.41807	5.01654	5.28704	5.29414	5.68877	5.69125	5.52119	5.55101	5.18689	5.19924	5.63373	-0.364112	-0.351768	0.0827276	0.108886	0.0481545	0.288665
COPS8	A0A087WPM5;Q8VBV7	>tr|A0A087WPM5|A0A087WPM5_MOUSE Isoform of Q8VBV7, COP9 signalosome complex subunit 8 (Fragment) OS=Mus musculus GN=Cops8 PE=1 SV=3;>sp|Q8VBV7|CSN8_MOUSE COP9 signalosome complex subunit 8 OS=Mus musculus GN=Cops8 PE=1 SV=1	1	45.4967	45.5887	34.2447	37.331	42.6487	35.1841	38.4335	42.3475	44.9586	42.6553	40.4122	41.949	5.50769	5.51061	5.09781	5.2223	5.41443	5.13685	5.26429	5.4042	5.49052	5.41465	5.33672	5.39056	5.37204	5.25786	5.38634	5.38064	-0.114174	0.0143051	0.00860944	0.522581	0.931249	0.955988
COQ9	F6SFF5;Q8K1Z0	>tr|F6SFF5|F6SFF5_MOUSE Isoform of Q8K1Z0, Ubiquinone biosynthesis protein COQ9, mitochondrial (Fragment) OS=Mus musculus GN=Coq9 PE=1 SV=1;>sp|Q8K1Z0|COQ9_MOUSE Ubiquinone biosynthesis protein COQ9, mitochondrial OS=Mus musculus GN=Coq9 PE=1 SV=1	1	12.8276	8.63796	8.85552	9.30088	8.45735	13.8697	11.5395	10.2838	8.28261	14.1061	8.97716	6.87417	3.68118	3.11069	3.14658	3.21737	3.08021	3.79386	3.5285	3.3623	3.05009	3.81824	3.16626	2.78119	3.31281	3.36381	3.31363	3.25523	0.050998	0.000814172	-0.0575855	0.867406	0.997376	0.880371
CORO1A	O89053	>sp|O89053|COR1A_MOUSE Coronin-1A OS=Mus musculus GN=Coro1a PE=1 SV=5	4	225.422	232.004	194.203	195.359	181.447	151.715	249.546	234.247	195.279	238.166	179.717	201.357	7.81648	7.85801	7.60142	7.60999	7.50341	7.24522	7.96316	7.87189	7.60939	7.89583	7.48959	7.65361	7.75864	7.45287	7.81481	7.67968	-0.305769	0.0561753	-0.0789632	0.0911343	0.695098	0.612394
CORO1B	Q9WUM3	>sp|Q9WUM3|COR1B_MOUSE Coronin-1B OS=Mus musculus GN=Coro1b PE=1 SV=1	2	70.8454	72.2608	69.008	124.089	79.8064	68.9154	74.2251	70.0257	79.3343	52.5469	78.7934	62.6311	6.1466	6.17514	6.10869	6.95523	6.31843	6.10676	6.21383	6.12981	6.30987	5.71553	6.3	5.96881	6.14348	6.46014	6.21784	5.99478	0.31666	0.0743611	-0.148697	0.340001	0.287394	0.472672
CORO1C	Q9WUM4	>sp|Q9WUM4|COR1C_MOUSE Coronin-1C OS=Mus musculus GN=Coro1c PE=1 SV=2	3	219.674	216.623	205.298	189.991	218.981	191.444	229.507	209.328	190.209	202.453	217.674	194.956	7.77922	7.75904	7.68158	7.56979	7.77466	7.58078	7.84239	7.70962	7.57144	7.66144	7.76602	7.60701	7.73995	7.64174	7.70782	7.67816	-0.0982018	-0.0321272	-0.0617877	0.277507	0.730608	0.336918
COTL1	Q9CQI6	>sp|Q9CQI6|COTL1_MOUSE Coactosin-like protein OS=Mus musculus GN=Cotl1 PE=1 SV=3	2	207.71	147.322	185.623	108.782	104.192	146.569	102.58	139.69	55.6063	76.8084	157.766	14.5378	7.69842	7.20283	7.53623	6.76529	6.7031	7.19544	6.68061	7.12609	5.79718	6.26319	7.30164	3.86174	7.47916	6.88795	6.53463	5.80886	-0.591217	-0.944537	-1.67031	0.0500385	0.12397	0.241178
COX4I1	P19783	>sp|P19783|COX41_MOUSE Cytochrome c oxidase subunit 4 isoform 1, mitochondrial OS=Mus musculus GN=Cox4i1 PE=1 SV=2	8	818.299	620.715	665.069	560.619	397.965	457.69	426.398	525.25	222.783	338.663	609.894	93.4113	9.67648	9.27779	9.37736	9.13088	8.6365	8.83823	8.73606	9.03686	7.7995	8.40371	9.25241	6.54552	9.44388	8.86853	8.52414	8.06722	-0.575343	-0.919738	-1.37666	0.0386015	0.121542	0.225249
COX5A	P12787	>sp|P12787|COX5A_MOUSE Cytochrome c oxidase subunit 5A, mitochondrial OS=Mus musculus GN=Cox5a PE=1 SV=2	3	237.523	157.668	204.951	158.821	114.037	172.888	112.633	130.388	117.74	118.759	158.995	45.5944	7.89192	7.30075	7.67914	7.31126	6.83336	7.43369	6.81549	7.02667	6.87946	6.89189	7.31284	5.51079	7.62393	7.19277	6.9072	6.57184	-0.431165	-0.71673	-1.05209	0.162303	0.0408991	0.185213
COX5B	P19536;Q9D881	>sp|P19536|COX5B_MOUSE Cytochrome c oxidase subunit 5B, mitochondrial OS=Mus musculus GN=Cox5b PE=1 SV=1;>tr|Q9D881|Q9D881_MOUSE Isoform of P19536, Cytochrome c oxidase subunit 5B, mitochondrial OS=Mus musculus GN=Cox5b PE=1 SV=1	2	84.8944	104.991	93.5851	75.2112	25.3494	56.8397	54.5085	99.3342	35.3949	60.619	52.5919	8.4462	6.4076	6.71412	6.54821	6.23287	4.66388	5.82883	5.76841	6.63422	5.14547	5.9217	5.71677	3.0783	6.55664	5.57519	5.84937	4.90559	-0.981447	-0.707276	-1.65105	0.168289	0.240113	0.212191
COX6C	Q9CPQ1	>sp|Q9CPQ1|COX6C_MOUSE Cytochrome c oxidase subunit 6C OS=Mus musculus GN=Cox6c PE=1 SV=3	1	184.975	79.589	151.824	118.573	62.9229	79.1845	102.021	83.6148	36.5041	84.097	122.401	7.24831	7.53119	6.3145	7.24626	6.88964	5.97551	6.30715	6.67272	6.38569	5.18999	6.39398	6.93548	2.85764	7.03065	6.39076	6.0828	5.3957	-0.639882	-0.947848	-1.63495	0.238117	0.183022	0.328763
CPD	O89001	>sp|O89001|CBPD_MOUSE Carboxypeptidase D OS=Mus musculus GN=Cpd PE=1 SV=2	4	71.4475	105.618	105.782	88.0992	91.7351	59.7403	139.449	104.173	137.16	132.643	84.8698	123.686	6.15881	6.72271	6.72495	6.46106	6.5194	5.90063	7.12359	6.70284	7.09972	7.05141	6.40718	6.95054	6.53549	6.2937	6.97539	6.80304	-0.241792	0.439897	0.267554	0.425498	0.138428	0.385505
CPE	Q00493	>sp|Q00493|CBPE_MOUSE Carboxypeptidase E OS=Mus musculus GN=Cpe PE=1 SV=2	7	245.18	277.675	290.5	305.611	315.314	284.922	266.579	271.338	289.355	346.698	280.896	295.725	7.9377	8.11725	8.1824	8.25555	8.30064	8.15442	8.05842	8.08395	8.17669	8.43753	8.13389	8.20811	8.07912	8.23687	8.10635	8.25985	0.157758	0.0272379	0.180731	0.153437	0.760883	0.200868
CPLX2	P84086	>sp|P84086|CPLX2_MOUSE Complexin-2 OS=Mus musculus GN=Cplx2 PE=1 SV=1	1	16.181	28.696	29.4317	23.6256	22.6782	17.2499	10.9243	19.9211	7.71868	24.929	26.1911	3.63649	4.01623	4.84278	4.8793	4.56228	4.50324	4.10852	3.44946	4.31622	2.94835	4.63975	4.71101	1.86255	4.57944	4.39134	3.57135	3.73777	-0.188094	-1.00809	-0.84167	0.593856	0.116065	0.468506
CPNE1	Q8C166	>sp|Q8C166|CPNE1_MOUSE Copine-1 OS=Mus musculus GN=Cpne1 PE=1 SV=1	1	16.4437	20.9881	12.923	18.4115	17.4701	17.7992	20.0117	18.0673	13.3931	19.4949	15.5935	18.5967	4.03947	4.3915	3.69186	4.20254	4.12682	4.15374	4.32278	4.17531	3.74342	4.28502	3.96287	4.21697	4.04094	4.16103	4.0805	4.15496	0.12009	0.0395597	0.114013	0.613146	0.889318	0.647738
CPNE2	P59108	>sp|P59108|CPNE2_MOUSE Copine-2 OS=Mus musculus GN=Cpne2 PE=2 SV=1	3	85.7309	91.7328	87.8209	101.832	106.132	112.432	99.6027	102.81	114.968	83.4323	102.017	80.1261	6.42174	6.51937	6.45649	6.67005	6.72972	6.81291	6.63811	6.68384	6.84508	6.38253	6.67267	6.3242	6.46587	6.73756	6.72235	6.4598	0.27169	0.256479	-0.00606527	0.00794813	0.0381411	0.961011
CPNE4	Q8BLR2	>sp|Q8BLR2|CPNE4_MOUSE Copine-4 OS=Mus musculus GN=Cpne4 PE=1 SV=1	2	160.691	138.197	155.824	161.705	163.591	165.582	143.843	127.033	160.668	151.208	138.814	169.485	7.32814	7.11058	7.28377	7.33722	7.35395	7.3714	7.16835	6.98906	7.32794	7.24039	7.11701	7.40502	7.24083	7.35419	7.16179	7.25414	0.11336	-0.0790481	0.0133051	0.227927	0.545142	0.906987
CPNE5;CPNE8	Q8JZW4;Q9DC53	>sp|Q8JZW4|CPNE5_MOUSE Copine-5 OS=Mus musculus GN=Cpne5 PE=2 SV=1;>sp|Q9DC53|CPNE8_MOUSE Copine-8 OS=Mus musculus GN=Cpne8 PE=2 SV=3	1	13.1892	2.58953	10.3864	18.1226	5.27563	7.1516	4.11521	15.3109	12.7168	13.2194	8.38912	8.74471	3.72128	1.37269	3.37662	4.17972	2.39934	2.83827	2.04097	3.93649	3.66866	3.72458	3.06852	3.12841	2.82353	3.13911	3.21537	3.30717	0.315579	0.391841	0.48364	0.746985	0.699594	0.582258
CPNE7	Q0VE82	>sp|Q0VE82|CPNE7_MOUSE Copine-7 OS=Mus musculus GN=Cpne7 PE=2 SV=1	6	66.5418	91.2939	83.0329	98.8254	87.9484	64.5495	92.3301	87.8713	81.9568	69.302	65.2339	93.684	6.05619	6.51245	6.37561	6.62681	6.45858	6.01233	6.52873	6.45732	6.35679	6.11482	6.02755	6.54973	6.31475	6.36591	6.44761	6.2307	0.0511609	0.132865	-0.0840472	0.834206	0.435602	0.710821
CRAT	H7BX88;P47934	>tr|H7BX88|H7BX88_MOUSE Isoform of P47934, Carnitine O-acetyltransferase OS=Mus musculus GN=Crat PE=1 SV=1;>sp|P47934|CACP_MOUSE Carnitine O-acetyltransferase OS=Mus musculus GN=Crat PE=1 SV=3	2	27.258	41.8736	33.3934	35.404	44.4104	46.5217	55.8094	50.1647	46.6316	50.1811	43.8127	44.9854	4.76861	5.38797	5.06149	5.14584	5.47282	5.53983	5.80244	5.6486	5.54324	5.64907	5.45328	5.49138	5.07269	5.38616	5.66476	5.53125	0.313476	0.592069	0.458557	0.230101	0.0639078	0.112736
CRK	Q64010	>sp|Q64010|CRK_MOUSE Adapter molecule crk OS=Mus musculus GN=Crk PE=1 SV=1	4	118.145	94.4793	85.4211	102.642	125.86	106.536	88.6508	108.456	109.852	85.2804	101.962	90.8528	6.88442	6.56193	6.41652	6.68148	6.97567	6.7352	6.47006	6.76097	6.77942	6.41414	6.67189	6.50546	6.62096	6.79745	6.67015	6.5305	0.176496	0.0491931	-0.0904575	0.354433	0.788882	0.60486
CRKL	P47941	>sp|P47941|CRKL_MOUSE Crk-like protein OS=Mus musculus GN=Crkl PE=1 SV=2	2	75.9434	88.3978	92.1792	80.8222	99.6367	101.06	86.6346	81.6645	87.4368	87.5636	101.763	47.2322	6.24685	6.46594	6.52637	6.33668	6.6386	6.65906	6.43687	6.35164	6.45017	6.45226	6.66906	5.5617	6.41305	6.54478	6.41289	6.22767	0.131729	-0.000160814	-0.185379	0.384716	0.998711	0.643386
CRMP1	P97427	>sp|P97427|DPYL1_MOUSE Dihydropyrimidinase-related protein 1 OS=Mus musculus GN=Crmp1 PE=1 SV=1	26	7212.15	7925.4	7536.56	7931.26	7507.11	7932.69	8191.24	7604.19	8831.09	8010.25	7043.76	9166.89	12.8162	12.9523	12.8797	12.9533	12.874	12.9536	12.9999	12.8926	13.1084	12.9676	12.7821	13.1622	12.8827	12.927	13.0003	12.9707	0.0442663	0.117549	0.0879349	0.410023	0.198701	0.515144
CRNKL1	P63154	>sp|P63154|CRNL1_MOUSE Crooked neck-like protein 1 OS=Mus musculus GN=Crnkl1 PE=1 SV=1	1	95.3411	97.5281	65.9955	105.873	94.723	95.0436	121.23	91.2131	80.1978	118.99	68.5466	75.6616	6.57503	6.60775	6.0443	6.7262	6.56564	6.57052	6.9216	6.51117	6.32549	6.8947	6.09901	6.24149	6.40902	6.62079	6.58609	6.41173	0.211763	0.177065	0.00271169	0.366815	0.523703	0.993377
CROCC	Q8CJ40;Q8CJ40-2;Q8CJ40-3	>sp|Q8CJ40|CROCC_MOUSE Rootletin OS=Mus musculus GN=Crocc PE=1 SV=2;>sp|Q8CJ40-2|CROCC_MOUSE Isoform of Q8CJ40, Isoform 2 of Rootletin OS=Mus musculus GN=Crocc;>sp|Q8CJ40-3|CROCC_MOUSE Isoform of Q8CJ40, Isoform 3 of Rootletin OS=Mus musculus GN=Crocc	1	95.4494	100.893	80.2345	83.8934	119.636	113.016	88.8543	82.6202	80.4024	63.4956	86.714	84.7289	6.57666	6.65669	6.32615	6.39049	6.90251	6.82038	6.47337	6.36842	6.32917	5.98859	6.43819	6.40478	6.51983	6.70446	6.39032	6.27719	0.184626	-0.129515	-0.242647	0.390007	0.326051	0.247592
CRTAC1	Q8R555	>sp|Q8R555|CRAC1_MOUSE Cartilage acidic protein 1 OS=Mus musculus GN=Crtac1 PE=2 SV=1	2	71.8543	76.3708	68.155	89.1362	90.215	76.0099	72.1482	76.166	89.1908	69.084	62.8766	55.9334	6.167	6.25495	6.09075	6.47794	6.49529	6.24812	6.17289	6.25108	6.47882	6.11028	5.97445	5.80564	6.1709	6.40712	6.30093	5.96346	0.236217	0.13003	-0.207444	0.0774672	0.297229	0.127815
CRYM	O54983	>sp|O54983|CRYM_MOUSE Ketimine reductase mu-crystallin OS=Mus musculus GN=Crym PE=1 SV=1	13	1690.78	2034.77	1695.01	1993.91	2297.32	2227.81	1512.54	1805.26	1532.38	1925.53	1761.47	1769.84	10.7235	10.9907	10.7271	10.9614	11.1657	11.1214	10.5628	10.818	10.5816	10.911	10.7826	10.7894	10.8137	11.0828	10.6541	10.8277	0.269111	-0.159631	0.0139337	0.0747162	0.256922	0.896199
CRYZL1	D3Z6I4;Q921W4	>tr|D3Z6I4|D3Z6I4_MOUSE Isoform of Q921W4, Crystallin, zeta (Quinone reductase)-like 1, isoform CRA_h OS=Mus musculus GN=Cryzl1 PE=1 SV=1;>sp|Q921W4|QORL1_MOUSE Quinone oxidoreductase-like protein 1 OS=Mus musculus GN=Cryzl1 PE=2 SV=1	3	51.2451	59.8743	57.6561	71.5217	61.1161	77.3554	60.702	42.703	72.8069	71.4089	69.6376	61.0556	5.67934	5.90387	5.8494	6.16031	5.93348	6.27343	5.92367	5.41627	6.186	6.15803	6.12179	5.93205	5.81087	6.12241	5.84198	6.07063	0.311537	0.0311107	0.259757	0.0696396	0.905475	0.056023
CS	Q9CZU6	>sp|Q9CZU6|CISY_MOUSE Citrate synthase, mitochondrial OS=Mus musculus GN=Cs PE=1 SV=1	6	1521.7	1512.37	1498.4	1655.95	1516.84	1363.6	1444.6	1580.16	1655.93	1496.02	1476.87	1458.52	10.5715	10.5626	10.5492	10.6934	10.5669	10.4132	10.4965	10.6259	10.6934	10.5469	10.5283	10.5103	10.5611	10.5578	10.6052	10.5285	-0.00325668	0.0441561	-0.0325803	0.971639	0.525237	0.0707293
CSDE1	Q91W50	>sp|Q91W50|CSDE1_MOUSE Cold shock domain-containing protein E1 OS=Mus musculus GN=Csde1 PE=2 SV=1	1	24.6242	41.4694	29.6379	30.0635	22.2458	31.8344	38.5796	36.0622	28.2979	29.6247	27.7565	31.2278	4.62201	5.37397	4.88937	4.90994	4.47546	4.99251	5.26977	5.17242	4.82262	4.88873	4.79475	4.96476	4.96178	4.79264	5.08827	4.88275	-0.169145	0.126484	-0.0790373	0.571102	0.65517	0.756725
CSE1L	E9Q1T9;Q9ERK4	>tr|E9Q1T9|E9Q1T9_MOUSE Isoform of Q9ERK4, Exportin-2 OS=Mus musculus GN=Cse1l PE=1 SV=1;>sp|Q9ERK4|XPO2_MOUSE Exportin-2 OS=Mus musculus GN=Cse1l PE=2 SV=1	3	14405.1	8235.52	12479.3	6930.33	7760.83	12568.1	8449.05	9280.44	4528.48	6536.19	10837.2	2805.74	13.8143	13.0076	13.6072	12.7587	12.922	13.6175	13.0446	13.18	12.1448	12.6742	13.4037	11.4542	13.4764	13.0994	12.7898	12.5107	-0.377002	-0.686608	-0.965695	0.351548	0.171108	0.225874
CSK	P41241	>sp|P41241|CSK_MOUSE Tyrosine-protein kinase CSK OS=Mus musculus GN=Csk PE=1 SV=2	2	22.6605	29.5761	26.0878	29.7977	30.6897	26.9781	27.7918	28.0145	25.1118	31.0264	33.6869	21.2668	4.50211	4.88636	4.7053	4.89713	4.93968	4.75372	4.79659	4.8081	4.65029	4.95543	5.07412	4.41053	4.69792	4.86351	4.75166	4.81336	0.165585	0.0537372	0.115433	0.276377	0.691469	0.652781
CSL	Q80X68	>tr|Q80X68|Q80X68_MOUSE Citrate synthase OS=Mus musculus GN=Csl PE=1 SV=1	8	1046.77	1030.65	853.48	1076.32	1056.08	829.204	1001.77	1025.45	925.059	1098.32	956.346	880.353	10.0317	10.0093	9.73721	10.0719	10.0445	9.69558	9.96834	10.002	9.8534	10.1011	9.90139	9.78194	9.92609	9.93732	9.94126	9.92814	0.0112308	0.0151681	0.00204394	0.945463	0.894523	0.988455
CSNK1D	Q9DC28;Q9DC28-2	>sp|Q9DC28|KC1D_MOUSE Casein kinase I isoform delta OS=Mus musculus GN=Csnk1d PE=1 SV=2;>sp|Q9DC28-2|KC1D_MOUSE Isoform of Q9DC28, Isoform 2 of Casein kinase I isoform delta OS=Mus musculus GN=Csnk1d	2	25.5914	24.6117	46.4629	38.3892	30.2555	46.3911	31.5447	28.3435	69.3167	10.7665	44.3425	57.8245	4.67759	4.62127	5.53801	5.26263	4.91913	5.53578	4.97932	4.82495	6.11513	3.42848	5.47062	5.85361	4.94562	5.23918	5.30647	4.91757	0.293554	0.360846	-0.0280534	0.453835	0.516614	0.974819
CSNK2A1	Q60737	>sp|Q60737|CSK21_MOUSE Casein kinase II subunit alpha OS=Mus musculus GN=Csnk2a1 PE=1 SV=2	7	180.258	205.193	234.284	192.977	196.69	207.894	192.652	175.569	238.254	204.748	224.323	216.303	7.49392	7.68084	7.87211	7.59229	7.61978	7.6997	7.58985	7.45589	7.89635	7.6777	7.80944	7.75691	7.68229	7.63726	7.64737	7.74802	-0.0450331	-0.0349234	0.0657261	0.725532	0.847596	0.617182
CSNK2A2	O54833	>sp|O54833|CSK22_MOUSE Casein kinase II subunit alpha' OS=Mus musculus GN=Csnk2a2 PE=2 SV=1	4	83.8787	84.6322	64.6267	87.0027	97.1184	70.07	96.4813	96.4676	69.0937	95.6427	81.9237	68.2351	6.39023	6.40313	6.01406	6.44299	6.60167	6.13072	6.59218	6.59197	6.11048	6.57958	6.35621	6.09244	6.26914	6.3918	6.43154	6.34275	0.122653	0.162402	0.073603	0.550348	0.47481	0.718388
CSNK2B	G3UXG7;P67871	>tr|G3UXG7|G3UXG7_MOUSE Isoform of P67871, Casein kinase II subunit beta OS=Mus musculus GN=Csnk2b PE=1 SV=1;>sp|P67871|CSK2B_MOUSE Casein kinase II subunit beta OS=Mus musculus GN=Csnk2b PE=1 SV=1	2	45.7008	44.3492	47.4764	47.7865	43.5235	49.2448	50.8166	40.3076	36.5365	36.1104	48.471	46.0964	5.51415	5.47084	5.56914	5.57853	5.44372	5.6219	5.66723	5.33298	5.19127	5.17434	5.59905	5.52658	5.51804	5.54805	5.39716	5.43332	0.0300114	-0.120883	-0.084716	0.654615	0.4836	0.58754
CSTB	Q62426	>sp|Q62426|CYTB_MOUSE Cystatin-B OS=Mus musculus GN=Cstb PE=2 SV=1	1	25.5656	13.0392	13.0771	7.75663	8.03871	6.48828	9.00429	10.32	22.5767	19.092	9.61243	5.69335	4.67613	3.70479	3.70897	2.95543	3.00696	2.69784	3.17061	3.36737	4.49677	4.2549	3.2649	2.50928	4.02996	2.88674	3.67825	3.34303	-1.14322	-0.351713	-0.686936	0.0613281	0.54123	0.326298
CTBP1	O88712;O88712-2	>sp|O88712|CTBP1_MOUSE C-terminal-binding protein 1 OS=Mus musculus GN=Ctbp1 PE=1 SV=2;>sp|O88712-2|CTBP1_MOUSE Isoform of O88712, Isoform 2 of C-terminal-binding protein 1 OS=Mus musculus GN=Ctbp1	9	329.557	352.879	321.725	325.288	363.686	389.244	338.564	373.337	337.041	315.43	328.156	352.157	8.36438	8.46303	8.32968	8.34557	8.50655	8.60453	8.40329	8.54434	8.39678	8.30117	8.35824	8.46007	8.3857	8.48555	8.44813	8.37316	0.0998508	0.062434	-0.0125376	0.325822	0.376485	0.848088
CTBP2	P56546;P56546-2;Q91YZ2	>sp|P56546|CTBP2_MOUSE C-terminal-binding protein 2 OS=Mus musculus GN=Ctbp2 PE=1 SV=2;>sp|P56546-2|CTBP2_MOUSE Isoform of P56546, Isoform 2 of C-terminal-binding protein 2 OS=Mus musculus GN=Ctbp2;>tr|Q91YZ2|Q91YZ2_MOUSE Isoform of P56546, C-terminal binding protein 2, isoform CRA_b OS=Mus musculus GN=Ctbp2 PE=1 SV=1	1	6.40116	6.22898	4.65099	5.33059	7.71372	8.56448	9.4838	5.25832	7.06305	7.78085	8.89851	6.18274	2.67833	2.639	2.21754	2.4143	2.94743	3.09837	3.24546	2.3946	2.82029	2.95993	3.15356	2.62825	2.51162	2.82003	2.82012	2.91391	0.308408	0.308497	0.40229	0.298994	0.354401	0.131767
CTNNA1	P26231	>sp|P26231|CTNA1_MOUSE Catenin alpha-1 OS=Mus musculus GN=Ctnna1 PE=1 SV=1	1	42.9787	37.9136	30.5564	44.4024	36.2467	51.6604	43.9051	37.3315	39.5789	40.8831	47.1383	34.589	5.42555	5.24464	4.9334	5.47257	5.17978	5.69099	5.45632	5.22232	5.30666	5.35343	5.55883	5.11224	5.2012	5.44778	5.32843	5.3415	0.24658	0.127234	0.140303	0.2982	0.485093	0.508285
CTNNA2	Q61301;Q61301-2	>sp|Q61301|CTNA2_MOUSE Catenin alpha-2 OS=Mus musculus GN=Ctnna2 PE=1 SV=3;>sp|Q61301-2|CTNA2_MOUSE Isoform of Q61301, Isoform 2 of Catenin alpha-2 OS=Mus musculus GN=Ctnna2	13	334.396	310.941	323.269	380.055	383.835	305.464	323.515	371.305	377.63	386.408	312.354	300.954	8.38541	8.2805	8.33659	8.57006	8.58434	8.25486	8.33769	8.53646	8.56083	8.59398	8.28704	8.2334	8.33417	8.46975	8.47833	8.37147	0.135588	0.14416	0.0373058	0.334081	0.167208	0.775419
CTNNB1	Q02248	>sp|Q02248|CTNB1_MOUSE Catenin beta-1 OS=Mus musculus GN=Ctnnb1 PE=1 SV=1	8	203.451	205.435	264.797	255.982	231.992	223.294	214.531	250.345	261.072	238.952	214.675	236.724	7.66854	7.68254	8.04874	7.9999	7.85793	7.8028	7.74504	7.96778	8.0283	7.90058	7.74601	7.88706	7.79994	7.88688	7.91371	7.84455	0.0869369	0.113767	0.044611	0.574617	0.498909	0.763928
CTNND1	D3Z2H2;E9Q8Z4;E9Q8Z5;E9Q8Z6;E9Q8Z8;E9Q8Z9;E9Q901;E9Q903;E9Q904;G3X9V2;P30999;P30999-2;P30999-3	>tr|D3Z2H2|D3Z2H2_MOUSE Isoform of P30999, Catenin delta-1 OS=Mus musculus GN=Ctnnd1 PE=1 SV=1;>tr|E9Q8Z4|E9Q8Z4_MOUSE Isoform of P30999, Catenin delta-1 OS=Mus musculus GN=Ctnnd1 PE=1 SV=1;>tr|E9Q8Z5|E9Q8Z5_MOUSE Isoform of P30999, Catenin delta-1 OS=Mus musculus GN=Ctnnd1 PE=1 SV=1;>tr|E9Q8Z6|E9Q8Z6_MOUSE Isoform of P30999, Catenin delta-1 OS=Mus musculus GN=Ctnnd1 PE=1 SV=1;>tr|E9Q8Z8|E9Q8Z8_M…	2	56.7843	47.1994	55.2081	48.0826	48.2258	64.5606	40.7144	52.7123	65.7631	55.9527	55.131	55.5685	5.82742	5.5607	5.78681	5.58744	5.59173	6.01258	5.34747	5.72007	6.03921	5.80614	5.78479	5.79619	5.72498	5.73059	5.70225	5.79571	0.00561109	-0.0227278	0.0707325	0.974647	0.923747	0.483939
CTNND2	E9QKH8;O35927;O35927-2	>tr|E9QKH8|E9QKH8_MOUSE Isoform of O35927, Catenin delta-2 OS=Mus musculus GN=Ctnnd2 PE=1 SV=1;>sp|O35927|CTND2_MOUSE Catenin delta-2 OS=Mus musculus GN=Ctnnd2 PE=1 SV=1;>sp|O35927-2|CTND2_MOUSE Isoform of O35927, Isoform 2 of Catenin delta-2 OS=Mus musculus GN=Ctnnd2	1	33.6396	16.6335	10.0041	25.1913	24.3902	15.8632	27.699	26.382	18.9134	28.7104	11.2496	22.0194	5.07209	4.05602	3.32253	4.65485	4.60823	3.98761	4.79176	4.72148	4.24133	4.8435	3.49181	4.4607	4.15021	4.4169	4.58486	4.26534	0.266685	0.434647	0.115124	0.664912	0.488391	0.867924
CTSB	P10605	>sp|P10605|CATB_MOUSE Cathepsin B OS=Mus musculus GN=Ctsb PE=1 SV=2	4	461.811	456.963	306.328	404.294	465.657	459.47	406.691	502.782	349.905	344.034	444.794	358.875	8.85116	8.83594	8.25893	8.65926	8.86312	8.84383	8.66779	8.97379	8.45082	8.42641	8.79699	8.48734	8.64868	8.78874	8.69747	8.57025	0.140062	0.0487899	-0.0784297	0.554463	0.853591	0.750103
CTSD	P18242	>sp|P18242|CATD_MOUSE Cathepsin D OS=Mus musculus GN=Ctsd PE=1 SV=1	9	1259.31	1071.41	978.984	960.43	1120.07	1180.73	1023.51	1017.62	911.994	891.207	1190.73	860.616	10.2984	10.0653	9.93514	9.90754	10.1294	10.2055	9.99931	9.99099	9.83288	9.79962	10.2176	9.74923	10.0996	10.0808	9.94106	9.92216	-0.0188252	-0.158559	-0.177463	0.898885	0.276492	0.391344
CTTN	Q60598;Q921L6	>sp|Q60598|SRC8_MOUSE Src substrate cortactin OS=Mus musculus GN=Cttn PE=1 SV=2;>tr|Q921L6|Q921L6_MOUSE Isoform of Q60598, Cortactin, isoform CRA_a OS=Mus musculus GN=Cttn PE=1 SV=1	6	362.93	431.907	330.149	355.473	379.921	272.802	305.74	431.75	439.724	331.453	319.614	313.431	8.50355	8.75458	8.36697	8.4736	8.56956	8.09171	8.25616	8.75405	8.78045	8.37266	8.32019	8.292	8.5417	8.37829	8.59689	8.32829	-0.16341	0.0551899	-0.213414	0.429515	0.802812	0.196831
CTTNBP2	B9EJA2;B9EJA2-2;B9EJA2-3;B9EJA2-4;B9EJA2-5	>sp|B9EJA2|CTTB2_MOUSE Cortactin-binding protein 2 OS=Mus musculus GN=Cttnbp2 PE=1 SV=2;>sp|B9EJA2-2|CTTB2_MOUSE Isoform of B9EJA2, Isoform 2 of Cortactin-binding protein 2 OS=Mus musculus GN=Cttnbp2;>sp|B9EJA2-3|CTTB2_MOUSE Isoform of B9EJA2, Isoform 3 of Cortactin-binding protein 2 OS=Mus musculus GN=Cttnbp2;>sp|B9EJA2-4|CTTB2_MOUSE Isoform of B9EJA2, Isoform 4 of Cortactin-binding protein 2 OS…	1	24.0468	22.3848	21.223	24.1269	23.3141	15.4831	32.6499	19.3361	21.0904	29.4221	20.3787	13.9905	4.58777	4.48445	4.40756	4.59257	4.54313	3.95262	5.02901	4.27322	4.39851	4.87883	4.34899	3.80637	4.49326	4.36277	4.56691	4.34473	-0.130485	0.0736559	-0.148527	0.594745	0.785249	0.68055
CUL2	Q9D4H8	>sp|Q9D4H8|CUL2_MOUSE Cullin-2 OS=Mus musculus GN=Cul2 PE=1 SV=2	2	42.0121	61.1125	68.5768	52.1809	62.4664	60.5703	49.8977	54.9161	55.6401	72.223	55.9719	53.1057	5.39273	5.93339	6.09965	5.70545	5.96501	5.92054	5.6409	5.77916	5.79805	6.17439	5.80663	5.73079	5.80859	5.86367	5.73937	5.90394	0.0550735	-0.0692216	0.095345	0.827156	0.779343	0.729122
CUL3	Q9JLV5	>sp|Q9JLV5|CUL3_MOUSE Cullin-3 OS=Mus musculus GN=Cul3 PE=1 SV=1	5	62.1019	77.2208	59.0555	69.5643	53.8074	59.1883	70.8963	58.1939	73.9238	72.7366	59.7359	75.8134	5.95657	6.27092	5.884	6.12028	5.74973	5.88724	6.14764	5.8628	6.20797	6.18461	5.90053	6.24438	6.03716	5.91908	6.0728	6.10984	-0.118078	0.0356402	0.0726786	0.503333	0.834218	0.672019
CUL4B	A2A432;A2A432-2;E9PXY1	>sp|A2A432|CUL4B_MOUSE Cullin-4B OS=Mus musculus GN=Cul4b PE=1 SV=1;>sp|A2A432-2|CUL4B_MOUSE Isoform of A2A432, Isoform 2 of Cullin-4B OS=Mus musculus GN=Cul4b;>tr|E9PXY1|E9PXY1_MOUSE Isoform of A2A432, Cullin-4B OS=Mus musculus GN=Cul4b PE=1 SV=2	1	13.4086	7.27811	10.1231	8.80197	6.39658	3.21157	12.8082	8.27609	4.00149	13.904	8.5808	7.30071	3.74509	2.86356	3.33958	3.13783	2.6773	1.68328	3.679	3.04895	2.00054	3.79742	3.10111	2.86804	3.31608	2.49947	2.9095	3.25552	-0.816611	-0.406584	-0.0605551	0.19322	0.514495	0.880531
CUL5	E9PV12;E9Q6Z0;G3X914;Q9D5V5	>tr|E9PV12|E9PV12_MOUSE Isoform of Q9D5V5, Cullin-5 OS=Mus musculus GN=Cul5 PE=1 SV=1;>tr|E9Q6Z0|E9Q6Z0_MOUSE Isoform of Q9D5V5, Cullin-5 OS=Mus musculus GN=Cul5 PE=1 SV=1;>tr|G3X914|G3X914_MOUSE Isoform of Q9D5V5, Cullin 5 OS=Mus musculus GN=Cul5 PE=1 SV=1;>sp|Q9D5V5|CUL5_MOUSE Cullin-5 OS=Mus musculus GN=Cul5 PE=1 SV=3	3	57.8089	50.5839	42.3904	45.2844	47.4247	36.0176	56.5021	47.9153	65.3045	55.44	51.2312	66.5711	5.85322	5.66061	5.40567	5.50094	5.56757	5.17063	5.82023	5.58242	6.02911	5.79286	5.67895	6.05682	5.63983	5.41305	5.81059	5.84288	-0.226783	0.170756	0.203047	0.272959	0.403355	0.302647
CXADR	P97792	>sp|P97792|CXAR_MOUSE Coxsackievirus and adenovirus receptor homolog OS=Mus musculus GN=Cxadr PE=1 SV=1	6	1227.92	1244.49	1142.91	1114.69	1182.1	1006.31	1209.7	1202.48	1204.06	1274.64	1156.32	1196.42	10.262	10.2813	10.1585	10.1224	10.2071	9.97486	10.2404	10.2318	10.2337	10.3159	10.1753	10.2245	10.2339	10.1015	10.2353	10.2386	-0.132472	0.00136196	0.00462261	0.183046	0.974786	0.938335
CYB5A	G5E850;P56395	>tr|G5E850|G5E850_MOUSE Isoform of P56395, Cytochrome b-5, isoform CRA_a OS=Mus musculus GN=Cyb5a PE=1 SV=1;>sp|P56395|CYB5_MOUSE Cytochrome b5 OS=Mus musculus GN=Cyb5a PE=1 SV=2	4	133.205	134.492	143.245	126.776	128.477	201.712	120.74	139.039	56.1839	117.585	145.059	11.7049	7.0575	7.07138	7.16234	6.98613	7.00536	7.65616	6.91576	7.11934	5.81209	6.87756	7.18049	3.54904	7.09707	7.21588	6.61573	5.86903	0.118813	-0.481342	-1.22804	0.644946	0.357546	0.401816
CYB5B	Q9CQX2	>sp|Q9CQX2|CYB5B_MOUSE Cytochrome b5 type B OS=Mus musculus GN=Cyb5b PE=1 SV=1	3	65.2269	74.4152	87.9059	90.6319	77.4533	123.474	78.8021	69.7677	115.415	81.5264	61.256	109.635	6.02739	6.21753	6.45789	6.50195	6.27526	6.94806	6.30016	6.12449	6.85069	6.3492	5.93678	6.77657	6.23427	6.57509	6.42511	6.35418	0.340819	0.190843	0.119911	0.23096	0.500709	0.689866
CYB5R1	Q9DB73	>sp|Q9DB73|NB5R1_MOUSE NADH-cytochrome b5 reductase 1 OS=Mus musculus GN=Cyb5r1 PE=2 SV=1	4	78.4864	81.8782	88.9599	96.0118	75.027	57.5279	100.622	81.4151	88.7424	113.229	90.9017	99.6875	6.29437	6.35541	6.47508	6.58514	6.22934	5.84619	6.6528	6.34722	6.47155	6.8231	6.50624	6.63934	6.37495	6.22022	6.49053	6.65623	-0.154731	0.115571	0.281272	0.547412	0.338979	0.0718204
CYB5R3	F2Z456;Q9DCN2;Q9DCN2-2	>tr|F2Z456|F2Z456_MOUSE Isoform of Q9DCN2, NADH-cytochrome b5 reductase OS=Mus musculus GN=Cyb5r3 PE=1 SV=1;>sp|Q9DCN2|NB5R3_MOUSE NADH-cytochrome b5 reductase 3 OS=Mus musculus GN=Cyb5r3 PE=1 SV=3;>sp|Q9DCN2-2|NB5R3_MOUSE Isoform of Q9DCN2, Isoform 2 of NADH-cytochrome b5 reductase 3 OS=Mus musculus GN=Cyb5r3	9	602.01	618.65	602.502	726.304	690.371	678.59	760.275	654.96	692.625	796.215	653.988	672.296	9.23364	9.27298	9.23482	9.50443	9.43123	9.4064	9.57038	9.35526	9.43593	9.63701	9.35312	9.39295	9.24715	9.44735	9.45386	9.46103	0.200202	0.206707	0.21388	0.0107999	0.0755141	0.134735
CYC1	Q9D0M3;Q9D0M3-2	>sp|Q9D0M3|CY1_MOUSE Cytochrome c1, heme protein, mitochondrial OS=Mus musculus GN=Cyc1 PE=1 SV=1;>sp|Q9D0M3-2|CY1_MOUSE Isoform of Q9D0M3, Isoform 2 of Cytochrome c1, heme protein, mitochondrial OS=Mus musculus GN=Cyc1	4	287.215	296.415	294.446	296.306	285.96	288.316	310.746	318.057	298.987	282.631	305.567	304.378	8.16599	8.21147	8.20186	8.21094	8.15967	8.17151	8.27959	8.31314	8.22394	8.14277	8.25535	8.24972	8.19311	8.18071	8.27222	8.21595	-0.0124004	0.0791165	0.0228413	0.583202	0.0734529	0.606973
CYCS;GM10108	G3UWG1;P62897	>tr|G3UWG1|G3UWG1_MOUSE MCG115977 OS=Mus musculus GN=Gm10108 PE=3 SV=1;>sp|P62897|CYC_MOUSE Cytochrome c, somatic OS=Mus musculus GN=Cycs PE=1 SV=2	4	636.308	479.749	452.701	379.923	301.176	289.831	340.208	420.779	161.9	285.327	398.992	54.6453	9.31358	8.90614	8.82241	8.56956	8.23446	8.17907	8.41027	8.71692	7.33895	8.15647	8.64022	5.77203	9.01404	8.3277	8.15538	7.5229	-0.686347	-0.858661	-1.49114	0.0261905	0.166163	0.232303
CYFIP1	Q7TMB8	>sp|Q7TMB8|CYFP1_MOUSE Cytoplasmic FMR1-interacting protein 1 OS=Mus musculus GN=Cyfip1 PE=1 SV=1	12	442.832	412.374	464.494	510.969	484.326	438.293	475.807	476.803	536.025	444.094	403.645	393.911	8.79062	8.68781	8.85952	8.99709	8.91984	8.77575	8.89423	8.89725	9.06616	8.79472	8.65694	8.62173	8.77931	8.89756	8.95255	8.69113	0.118245	0.173231	-0.0881847	0.226432	0.0848541	0.291653
CYFIP2	Q5SQX6	>sp|Q5SQX6|CYFP2_MOUSE Cytoplasmic FMR1-interacting protein 2 OS=Mus musculus GN=Cyfip2 PE=1 SV=2	13	262.806	263.318	308.171	302.353	320.006	253.708	265.324	319.129	360.698	306.609	286.357	287.064	8.03785	8.04066	8.26759	8.24009	8.32196	7.98703	8.05161	8.318	8.49465	8.26026	8.16167	8.16523	8.11537	8.18302	8.28809	8.19572	0.067657	0.172718	0.0803513	0.622622	0.326097	0.410011
CYP46A1	Q9WVK8	>sp|Q9WVK8|CP46A_MOUSE Cholesterol 24-hydroxylase OS=Mus musculus GN=Cyp46a1 PE=2 SV=1	1	10.1423	12.8576	9.37126	17.5103	6.20447	5.73418	11.1238	14.1579	17.3381	14.39	8.06111	6.07869	3.34232	3.68455	3.22824	4.13013	2.63331	2.51959	3.47558	3.82353	4.11588	3.84699	3.01098	2.60376	3.41837	3.09434	3.805	3.15391	-0.324028	0.386626	-0.26446	0.600731	0.174552	0.554796
CYP51A1	Q8K0C4	>sp|Q8K0C4|CP51A_MOUSE Lanosterol 14-alpha demethylase OS=Mus musculus GN=Cyp51a1 PE=2 SV=1	2	81.2237	83.2426	112.912	131.75	106.523	91.9121	126.519	98.7429	127.629	112.313	83.6274	123.998	6.34383	6.37925	6.81905	7.04165	6.73502	6.52218	6.98321	6.62561	6.99581	6.81138	6.3859	6.95417	6.51404	6.76628	6.86821	6.71715	0.25224	0.354162	0.203107	0.305221	0.147435	0.425999
CYTH1;CYTH2;CYTH3	A2A517;D3YU95;D3YU96;G5E8Q4;O08967;P63034;P63034-2;P63034-3;Q3TZ02;Q99KH2;Q9QX11;Q9QX11-2	>tr|A2A517|A2A517_MOUSE Isoform of Q9QX11, Cytohesin-1 (Fragment) OS=Mus musculus GN=Cyth1 PE=1 SV=1;>tr|D3YU95|D3YU95_MOUSE Isoform of P63034, Cytohesin-2 OS=Mus musculus GN=Cyth2 PE=1 SV=1;>tr|D3YU96|D3YU96_MOUSE Isoform of P63034, Cytohesin-2 OS=Mus musculus GN=Cyth2 PE=1 SV=1;>tr|G5E8Q4|G5E8Q4_MOUSE Isoform of O08967, Cytohesin-3 OS=Mus musculus GN=Cyth3 PE=1 SV=1;>sp|O08967|CYH3_MOUSE Cytohe…	1	24.7199	29.5373	39.6006	33.9285	39.9801	36.8261	42.7668	32.8361	41.8991	32.8044	33.6371	34.7295	4.6276	4.88446	5.30745	5.08443	5.32121	5.20266	5.41842	5.03721	5.38885	5.03582	5.07198	5.11809	4.93984	5.20276	5.28149	5.0753	0.262925	0.341653	0.135457	0.315432	0.229982	0.565685
D10JHU81E	Q9D172	>sp|Q9D172|ES1_MOUSE ES1 protein homolog, mitochondrial OS=Mus musculus GN=D10Jhu81e PE=1 SV=1	4	205.414	200.227	183.171	239.376	237.577	195.268	207.896	228.282	229.272	224.381	216.491	190.503	7.68239	7.64549	7.51704	7.90314	7.89225	7.60931	7.69972	7.83467	7.84091	7.80981	7.75816	7.57367	7.61497	7.80157	7.79177	7.71388	0.186592	0.176793	0.0989048	0.183482	0.0606316	0.328138
DAD1	P61804	>sp|P61804|DAD1_MOUSE Dolichyl-diphosphooligosaccharide--protein glycosyltransferase subunit DAD1 OS=Mus musculus GN=Dad1 PE=3 SV=3	3	237.931	121.305	193.84	115.771	50.8873	90.4192	112.361	98.5316	29.4314	88.0345	168.852	16.8782	7.8944	6.9225	7.59873	6.85513	5.66923	6.49856	6.812	6.62251	4.87928	6.46	7.39962	4.07709	7.47188	6.34097	6.1046	5.9789	-1.1309	-1.36728	-1.49298	0.069855	0.142816	0.266944
DAK	Q8VC30	>sp|Q8VC30|DHAK_MOUSE Bifunctional ATP-dependent dihydroxyacetone kinase/FAD-AMP lyase (cyclizing) OS=Mus musculus GN=Dak PE=2 SV=1	1	14.1516	16.9562	18.4268	16.0002	14.6918	14.9511	19.1464	21.3334	19.6381	18.9411	15.3931	17.1641	3.82289	4.08374	4.20373	4.00002	3.87694	3.90218	4.259	4.41504	4.29558	4.24345	3.94422	4.10133	4.03679	3.92638	4.32321	4.09633	-0.110408	0.286419	0.0595424	0.434245	0.110649	0.697467
DAP3	G3X9M0;Q9ER88;Q9ER88-2	>tr|G3X9M0|G3X9M0_MOUSE Isoform of Q9ER88, 28S ribosomal protein S29, mitochondrial OS=Mus musculus GN=Dap3 PE=1 SV=1;>sp|Q9ER88|RT29_MOUSE 28S ribosomal protein S29, mitochondrial OS=Mus musculus GN=Dap3 PE=2 SV=1;>sp|Q9ER88-2|RT29_MOUSE Isoform of Q9ER88, Isoform 2 of 28S ribosomal protein S29, mitochondrial OS=Mus musculus GN=Dap3	2	52.7381	41.0917	37.5249	42.3071	41.473	20.4382	50.3424	46.0675	42.8323	49.2759	30.5575	43.6134	5.72077	5.36077	5.22978	5.40283	5.3741	4.3532	5.6537	5.52568	5.42063	5.62281	4.93345	5.4467	5.43711	5.04338	5.53334	5.33432	-0.393732	0.0962271	-0.102787	0.378605	0.595925	0.708101
DARS	Q922B2	>sp|Q922B2|SYDC_MOUSE Aspartate--tRNA ligase, cytoplasmic OS=Mus musculus GN=Dars PE=2 SV=2	9	445.139	438.899	395.769	445.246	445.935	478.199	445.998	376.666	365.106	398.216	401.194	463.827	8.79811	8.77775	8.62851	8.79846	8.80069	8.90147	8.80089	8.55714	8.51217	8.63741	8.64816	8.85744	8.73479	8.83354	8.6234	8.71434	0.0987479	-0.111388	-0.0204548	0.206541	0.358585	0.831057
DBI	P31786;Q4VWZ5	>sp|P31786|ACBP_MOUSE Acyl-CoA-binding protein OS=Mus musculus GN=Dbi PE=1 SV=2;>tr|Q4VWZ5|Q4VWZ5_MOUSE Isoform of P31786, Acyl-CoA-binding protein OS=Mus musculus GN=Dbi PE=1 SV=1	2	54.7576	32.4201	93.7256	17.7417	23.7308	49.3817	10.9066	14.9518	5.27009	6.38043	85.599	12.5704	5.77499	5.01881	6.55037	4.14907	4.56869	5.6259	3.44713	3.90225	2.39783	2.67365	6.41952	3.65195	5.78139	4.78122	3.24907	4.24838	-1.00017	-2.53232	-1.53301	0.183857	0.0156724	0.305159
DBN1	Q9QXS6;Q9QXS6-3	>sp|Q9QXS6|DREB_MOUSE Drebrin OS=Mus musculus GN=Dbn1 PE=1 SV=4;>sp|Q9QXS6-3|DREB_MOUSE Isoform of Q9QXS6, Isoform E2 of Drebrin OS=Mus musculus GN=Dbn1	13	1033.39	1067.13	995.036	1047.89	981.894	1036.19	1004.03	1058.26	1111.95	1024.57	1104	1176.4	10.0132	10.0595	9.9586	10.0333	9.93942	10.0171	9.97159	10.0475	10.1189	10.0008	10.1085	10.2002	10.0104	9.99659	10.046	10.1032	-0.0138422	0.0355476	0.0927284	0.753218	0.533087	0.247652
DBNL	Q62418;Q62418-2;Q62418-3	>sp|Q62418|DBNL_MOUSE Drebrin-like protein OS=Mus musculus GN=Dbnl PE=1 SV=2;>sp|Q62418-2|DBNL_MOUSE Isoform of Q62418, Isoform 2 of Drebrin-like protein OS=Mus musculus GN=Dbnl;>sp|Q62418-3|DBNL_MOUSE Isoform of Q62418, Isoform 3 of Drebrin-like protein OS=Mus musculus GN=Dbnl	2	57.2494	72.5882	59.4212	54.8116	52.3109	66.9968	52.2225	53.1505	62.4818	60.4856	64.7044	52.6098	5.83919	6.18166	5.89291	5.77641	5.70904	6.06602	5.7066	5.73201	5.96536	5.91852	6.01579	5.71726	5.97125	5.85049	5.80132	5.88386	-0.120763	-0.169928	-0.0873953	0.473165	0.279018	0.562005
DBT	P53395	>sp|P53395|ODB2_MOUSE Lipoamide acyltransferase component of branched-chain alpha-keto acid dehydrogenase complex, mitochondrial OS=Mus musculus GN=Dbt PE=1 SV=2	4	59.2996	63.6405	67.8006	78.4348	65.3794	86.5975	65.4921	60.5909	90.7206	78.4373	79.3728	85.9228	5.88995	5.99187	6.08323	6.29342	6.03076	6.43625	6.03325	5.92103	6.50336	6.29347	6.31057	6.42497	5.98835	6.25348	6.15255	6.343	0.26513	0.164195	0.354653	0.141612	0.459041	0.00863449
DCAKD	Q8BHC4	>sp|Q8BHC4|DCAKD_MOUSE Dephospho-CoA kinase domain-containing protein OS=Mus musculus GN=Dcakd PE=2 SV=1	6	103.911	114.766	153.237	127.846	151.78	189.38	149.881	139.072	143.462	126.748	107.525	179.365	6.69921	6.84255	7.25963	6.99826	7.24584	7.56514	7.22767	7.11968	7.16453	6.98582	6.74853	7.48675	6.9338	7.26974	7.17063	7.0737	0.33595	0.236833	0.139904	0.225926	0.292783	0.639264
DCLK1	Q9JLM8	>sp|Q9JLM8|DCLK1_MOUSE Serine/threonine-protein kinase DCLK1 OS=Mus musculus GN=Dclk1 PE=1 SV=1	19	1988.55	2002.59	2191.49	1736.16	1768.51	2063.49	2302.05	2092.68	2458.06	2104.77	2138.6	2105.28	10.9575	10.9677	11.0977	10.7617	10.7883	11.0109	11.1687	11.0311	11.2633	11.0394	11.0625	11.0398	11.0076	10.8536	11.1544	11.0472	-0.153995	0.146766	0.0396163	0.183924	0.15498	0.473736
DCLK2	Q6PGN3-3;Q6PGN3-4;Q6PGN3-5	>sp|Q6PGN3-3|DCLK2_MOUSE Isoform of Q6PGN3, Isoform 3 of Serine/threonine-protein kinase DCLK2 OS=Mus musculus GN=Dclk2;>sp|Q6PGN3-4|DCLK2_MOUSE Isoform of Q6PGN3, Isoform 4 of Serine/threonine-protein kinase DCLK2 OS=Mus musculus GN=Dclk2;>sp|Q6PGN3-5|DCLK2_MOUSE Isoform of Q6PGN3, Isoform 5 of Serine/threonine-protein kinase DCLK2 OS=Mus musculus GN=Dclk2	7	482.473	519.002	627.2	479.159	469.94	533.178	499.905	508.585	652.255	446.897	545.398	506.674	8.91431	9.0196	9.29278	8.90436	8.87633	9.05847	8.96551	8.99035	9.34929	8.8038	9.09117	8.98491	9.07556	8.94639	9.10172	8.95996	-0.129172	0.026156	-0.115601	0.382573	0.883618	0.460589
DCTN1	E9Q3M3;O08788	>tr|E9Q3M3|E9Q3M3_MOUSE Isoform of O08788, Dynactin subunit 1 OS=Mus musculus GN=Dctn1 PE=1 SV=1;>sp|O08788|DCTN1_MOUSE Dynactin subunit 1 OS=Mus musculus GN=Dctn1 PE=1 SV=3	8	268.214	253.125	229.584	270.315	237.738	206.034	248.532	246.283	257.963	254.795	216.564	224.303	8.06724	7.98371	7.84288	8.0785	7.89323	7.68674	7.95729	7.94417	8.01102	7.99319	7.75865	7.80931	7.96461	7.88616	7.97083	7.85372	-0.0784539	0.00621778	-0.110893	0.588206	0.934817	0.316109
DCTN2	Q99KJ8	>sp|Q99KJ8|DCTN2_MOUSE Dynactin subunit 2 OS=Mus musculus GN=Dctn2 PE=1 SV=3	10	651.723	683.419	632.277	662.632	648.321	663.341	680.821	663.863	698.526	590.635	677.234	621.287	9.34811	9.41663	9.30441	9.37206	9.34056	9.37361	9.41113	9.37474	9.44817	9.20612	9.40351	9.27912	9.35638	9.36208	9.41135	9.29625	0.00569443	0.0549633	-0.0601344	0.881252	0.241953	0.427666
DCTN3	E9Q919;Q9Z0Y1	>tr|E9Q919|E9Q919_MOUSE Isoform of Q9Z0Y1, Dynactin subunit 3 OS=Mus musculus GN=Dctn3 PE=1 SV=1;>sp|Q9Z0Y1|DCTN3_MOUSE Dynactin subunit 3 OS=Mus musculus GN=Dctn3 PE=2 SV=2	3	199.817	210.196	219.337	200.827	218.805	226.63	218.967	209.966	222.122	196.911	227.457	208.456	7.64254	7.71559	7.77701	7.64981	7.7735	7.82419	7.77457	7.71401	7.79521	7.6214	7.82945	7.7036	7.71171	7.74917	7.76126	7.71815	0.0374596	0.0495529	0.00643958	0.596203	0.351376	0.933646
DCTN4	Q8CBY8;Q8CBY8-2	>sp|Q8CBY8|DCTN4_MOUSE Dynactin subunit 4 OS=Mus musculus GN=Dctn4 PE=1 SV=1;>sp|Q8CBY8-2|DCTN4_MOUSE Isoform of Q8CBY8, Isoform 2 of Dynactin subunit 4 OS=Mus musculus GN=Dctn4	3	62.5824	62.7183	65.036	66.361	61.291	49.1741	54.3315	58.5641	56.2737	59.3746	48.3725	67.0246	5.96769	5.97081	6.02317	6.05226	5.9376	5.61983	5.76372	5.87194	5.81439	5.89177	5.59611	6.06662	5.98722	5.8699	5.81668	5.8515	-0.117325	-0.170538	-0.135719	0.460718	0.0155513	0.427452
DCTN5	H3BJ75;Q9QZB9	>tr|H3BJ75|H3BJ75_MOUSE Isoform of Q9QZB9, Dynactin subunit 5 OS=Mus musculus GN=Dctn5 PE=1 SV=1;>sp|Q9QZB9|DCTN5_MOUSE Dynactin subunit 5 OS=Mus musculus GN=Dctn5 PE=1 SV=1	1	12.604	7.68628	6.60797	14.2121	11.6114	11.1551	5.22556	13.836	29.7973	14.5243	7.42034	10.9466	3.65582	2.94229	2.72421	3.82905	3.53747	3.47964	2.38559	3.79036	4.89711	3.86039	2.89149	3.45241	3.10744	3.61539	3.69102	3.40143	0.50795	0.583582	0.293992	0.205186	0.516137	0.500619
DCUN1D1	Q9QZ73	>sp|Q9QZ73|DCNL1_MOUSE DCN1-like protein 1 OS=Mus musculus GN=Dcun1d1 PE=2 SV=1	1	16.9311	13.7147	5.21257	13.7988	15.5738	11.9677	16.1473	12.9025	7.061	20.744	14.2929	13.9982	4.0816	3.77765	2.38199	3.78647	3.96105	3.58108	4.01322	3.68958	2.81987	4.37463	3.83723	3.80717	3.41375	3.7762	3.50756	4.00634	0.362452	0.0938081	0.592593	0.562775	0.890281	0.377992
DCX	O88809;Q6PGI2;Q9CXL6	>sp|O88809|DCX_MOUSE Neuronal migration protein doublecortin OS=Mus musculus GN=Dcx PE=1 SV=1;>tr|Q6PGI2|Q6PGI2_MOUSE Isoform of O88809, Dcx protein OS=Mus musculus GN=Dcx PE=1 SV=1;>tr|Q9CXL6|Q9CXL6_MOUSE Isoform of O88809, Doublecortin, isoform CRA_a OS=Mus musculus GN=Dcx PE=1 SV=1	5	803.488	705.273	803.45	590.003	617.236	845.016	710.666	648.714	805.41	578.861	619.34	496.557	9.65013	9.46204	9.65006	9.20458	9.26968	9.72283	9.47303	9.34144	9.65358	9.17707	9.27459	8.95582	9.58741	9.39903	9.48935	9.13583	-0.188382	-0.0980628	-0.451586	0.371137	0.429071	0.0213576
DDAH1	Q9CWS0	>sp|Q9CWS0|DDAH1_MOUSE N(G),N(G)-dimethylarginine dimethylaminohydrolase 1 OS=Mus musculus GN=Ddah1 PE=1 SV=3	5	256.981	287.979	323.883	231.571	344.62	330.009	185.657	266.03	284.806	199.876	313.548	322.415	8.00552	8.16982	8.33933	7.85531	8.42886	8.36636	7.5365	8.05545	8.15383	7.64296	8.29254	8.33278	8.17156	8.21684	7.91526	8.08943	0.0452871	-0.256298	-0.0821292	0.839647	0.319023	0.760165
DDAH2	Q99LD8	>sp|Q99LD8|DDAH2_MOUSE N(G),N(G)-dimethylarginine dimethylaminohydrolase 2 OS=Mus musculus GN=Ddah2 PE=1 SV=1	3	241.488	268.942	247.347	231.847	246.77	312.893	226.493	230.595	251.098	214.601	234.509	240.424	7.91581	8.07115	7.95039	7.85703	7.94702	8.28953	7.82332	7.84922	7.9721	7.74551	7.8735	7.90944	7.97912	8.03119	7.88155	7.84282	0.0520754	-0.0975687	-0.136301	0.738971	0.212039	0.117685
DDB1	Q3U1J4	>sp|Q3U1J4|DDB1_MOUSE DNA damage-binding protein 1 OS=Mus musculus GN=Ddb1 PE=1 SV=2	9	413.02	414.001	451.079	402.281	407.838	373.333	372.976	414.088	412.569	331.69	466.517	451.449	8.69007	8.69349	8.81724	8.65206	8.67185	8.54432	8.54294	8.69379	8.68849	8.37369	8.86579	8.81842	8.7336	8.62274	8.64174	8.68597	-0.110856	-0.0918584	-0.0476324	0.126907	0.230845	0.793621
DDOST	O54734	>sp|O54734|OST48_MOUSE Dolichyl-diphosphooligosaccharide--protein glycosyltransferase 48 kDa subunit OS=Mus musculus GN=Ddost PE=1 SV=2	6	482.902	496.156	517.836	497.778	437.855	554.941	512.776	447.82	532.744	526.173	517.354	539.062	8.91559	8.95465	9.01635	8.95936	8.77431	9.11619	9.00218	8.80678	9.0573	9.03939	9.01501	9.07431	8.9622	8.94995	8.95542	9.0429	-0.0122442	-0.00677745	0.0807056	0.914831	0.939717	0.0920172
DDT	O35215	>sp|O35215|DOPD_MOUSE D-dopachrome decarboxylase OS=Mus musculus GN=Ddt PE=1 SV=3	2	34.7458	47.6868	64.6137	50.822	29.3618	47.3199	46.8529	37.8936	44.0125	26.2297	46.7845	36.5131	5.11877	5.57552	6.01377	5.66738	4.87587	5.56438	5.55007	5.24388	5.45984	4.71313	5.54796	5.19034	5.56935	5.36921	5.41793	5.15048	-0.200142	-0.151421	-0.418874	0.606429	0.626091	0.30236
DDX1	Q91VR5	>sp|Q91VR5|DDX1_MOUSE ATP-dependent RNA helicase DDX1 OS=Mus musculus GN=Ddx1 PE=1 SV=1	8	242.245	262.06	278.644	248.1	267.923	324.936	243.885	235.748	229.354	227.414	283.184	284.187	7.92032	8.03375	8.12228	7.95478	8.06567	8.34401	7.93006	7.8811	7.84143	7.82918	8.14559	8.1507	8.02545	8.12149	7.8842	8.04182	0.0960371	-0.141253	0.0163736	0.513398	0.122129	0.900926
DDX17	Q3U741;Q501J6	>tr|Q3U741|Q3U741_MOUSE Isoform of Q501J6, DEAD (Asp-Glu-Ala-Asp) box polypeptide 17, isoform CRA_a OS=Mus musculus GN=Ddx17 PE=1 SV=1;>sp|Q501J6|DDX17_MOUSE Probable ATP-dependent RNA helicase DDX17 OS=Mus musculus GN=Ddx17 PE=1 SV=1	13	1176.14	1152.53	1194.56	1139.93	1095.63	1252.8	1154.17	1030.82	1175.34	1112.9	1181.94	1401.18	10.1999	10.1706	10.2223	10.1547	10.0975	10.2909	10.1726	10.0096	10.1989	10.1201	10.2069	10.4524	10.1976	10.1811	10.127	10.2598	-0.0164989	-0.0705371	0.0622589	0.804096	0.355783	0.596789
DDX19A;DDX19B	Q61655;Q8BZY3;Q8R3C7	>sp|Q61655|DD19A_MOUSE ATP-dependent RNA helicase DDX19A OS=Mus musculus GN=Ddx19a PE=2 SV=2;>tr|Q8BZY3|Q8BZY3_MOUSE Protein Ddx19b OS=Mus musculus GN=Ddx19b PE=1 SV=1;>tr|Q8R3C7|Q8R3C7_MOUSE Isoform of Q8BZY3, DEAD (Asp-Glu-Ala-Asp) box polypeptide 19b OS=Mus musculus GN=Ddx19b PE=1 SV=1	1	18.5354	21.7567	6.44344	16.3467	15.2195	9.51179	17.0086	11.3317	10.381	12.4387	5.90171	20.334	4.21221	4.44339	2.68783	4.03093	3.92785	3.24972	4.08819	3.50229	3.37588	3.63677	2.56113	4.34582	3.78114	3.73616	3.65545	3.51458	-0.044978	-0.125691	-0.266567	0.945589	0.847491	0.742436
DDX39B	Q9Z1N5	>sp|Q9Z1N5|DX39B_MOUSE Spliceosome RNA helicase Ddx39b OS=Mus musculus GN=Ddx39b PE=1 SV=1	8	800.78	1099.25	1059.64	666.327	877.899	1151.02	758.167	894.118	861.631	589.985	983.26	1054.88	9.64526	10.1023	10.0494	9.38009	9.77791	10.1687	9.56637	9.80432	9.75093	9.20453	9.94143	10.0429	9.93231	9.77557	9.70721	9.72961	-0.156742	-0.225103	-0.202702	0.597408	0.259043	0.54756
DDX3X	Q62167	>sp|Q62167|DDX3X_MOUSE ATP-dependent RNA helicase DDX3X OS=Mus musculus GN=Ddx3x PE=1 SV=3	10	523.466	535.508	555.247	498.307	465.357	577.285	532.967	497.818	569.889	454.519	504.646	590.886	9.03195	9.06476	9.11699	8.96089	8.8622	9.17314	9.0579	8.95947	9.15454	8.8282	8.97913	9.20674	9.07123	8.99874	9.0573	9.00469	-0.0724919	-0.0139294	-0.0665465	0.516299	0.836651	0.610044
DDX42	Q810A7;Q810A7-2	>sp|Q810A7|DDX42_MOUSE ATP-dependent RNA helicase DDX42 OS=Mus musculus GN=Ddx42 PE=1 SV=3;>sp|Q810A7-2|DDX42_MOUSE Isoform of Q810A7, Isoform 2 of ATP-dependent RNA helicase DDX42 OS=Mus musculus GN=Ddx42	1	31.8361	31.7349	25.3898	33.3708	17.8002	31.9348	31.8728	32.6335	29.003	31.2923	24.637	38.4268	4.99259	4.988	4.66618	5.06052	4.15382	4.99706	4.99425	5.02828	4.85813	4.96774	4.62275	5.26404	4.88226	4.73713	4.96022	4.95151	-0.145125	0.0779662	0.0692541	0.678378	0.563674	0.766647
DDX5	Q61656;Q8BTS0	>sp|Q61656|DDX5_MOUSE Probable ATP-dependent RNA helicase DDX5 OS=Mus musculus GN=Ddx5 PE=1 SV=2;>tr|Q8BTS0|Q8BTS0_MOUSE Isoform of Q61656, DEAD (Asp-Glu-Ala-Asp) box polypeptide 5 OS=Mus musculus GN=Ddx5 PE=1 SV=1	6	553.592	558.676	504.555	562.798	534.518	547.053	536.264	440.981	470.87	557.583	521.969	571.371	9.11268	9.12587	8.97887	9.13647	9.06209	9.09554	9.0668	8.78457	8.87918	9.12304	9.02782	9.15828	9.07247	9.09803	8.91019	9.10305	0.0255625	-0.162286	0.0305768	0.656814	0.182431	0.643462
DDX6	P54823	>sp|P54823|DDX6_MOUSE Probable ATP-dependent RNA helicase DDX6 OS=Mus musculus GN=Ddx6 PE=1 SV=1	2	108.198	126.241	129.573	98.6245	113.319	143.557	107.546	114.544	138.76	86.3467	113.254	143.413	6.75753	6.98004	7.01762	6.62387	6.82425	7.16548	6.74881	6.83976	7.11645	6.43207	6.82341	7.16404	6.9184	6.8712	6.90167	6.80651	-0.0471949	-0.0167229	-0.11189	0.807856	0.909329	0.660311
DECR1	Q9CQ62	>sp|Q9CQ62|DECR_MOUSE 2,4-dienoyl-CoA reductase, mitochondrial OS=Mus musculus GN=Decr1 PE=1 SV=1	2	54.7052	54.4846	64.6669	77.9001	71.929	75.8798	75.717	64.7601	75.5556	73.0841	75.8761	75.9908	5.7736	5.76778	6.01496	6.28355	6.1685	6.24564	6.24255	6.01703	6.23947	6.19149	6.24557	6.24775	5.85211	6.23257	6.16635	6.22827	0.380454	0.314236	0.376159	0.0289383	0.0470802	0.0382163
DERL1	Q99J56	>sp|Q99J56|DERL1_MOUSE Derlin-1 OS=Mus musculus GN=Derl1 PE=1 SV=1	1	15.0548	13.3206	13.8458	17.9298	18.8721	14.7845	15.8836	17.6655	17.1608	9.82094	6.23866	22.3494	3.91215	3.73559	3.79137	4.16429	4.23818	3.88601	3.98947	4.14286	4.10105	3.29586	2.64124	4.48216	3.81304	4.09616	4.07779	3.47309	0.283121	0.264753	-0.339952	0.101208	0.0194076	0.593093
DGUOK	Q504N4;Q9QX60;Q9QX60-2	>tr|Q504N4|Q504N4_MOUSE Isoform of Q9QX60, Deoxyguanosine kinase, isoform CRA_c OS=Mus musculus GN=Dguok PE=1 SV=1;>sp|Q9QX60|DGUOK_MOUSE Deoxyguanosine kinase, mitochondrial OS=Mus musculus GN=Dguok PE=2 SV=3;>sp|Q9QX60-2|DGUOK_MOUSE Isoform of Q9QX60, Isoform 2 of Deoxyguanosine kinase, mitochondrial OS=Mus musculus GN=Dguok	1	38.5209	25.1292	28.7484	36.1778	34.6085	45.523	30.1763	32.8957	28.0837	29.7179	25.3291	26.7224	5.26757	4.65129	4.84541	5.17703	5.11306	5.50852	4.91534	5.03983	4.81166	4.89326	4.66272	4.73998	4.92143	5.2662	4.92228	4.76532	0.344778	0.000850638	-0.156105	0.200941	0.996817	0.489579
DHCR24	Q8VCH6	>sp|Q8VCH6|DHC24_MOUSE Delta(24)-sterol reductase OS=Mus musculus GN=Dhcr24 PE=2 SV=1	1	52.8216	49.606	54.4756	68.9168	63.098	47.7658	66.8548	72.3371	65.9963	64.0523	47.3961	51.1153	5.72305	5.63244	5.76754	6.10678	5.97952	5.5779	6.06296	6.17666	6.04431	6.00118	5.5667	5.67568	5.70768	5.88807	6.09465	5.74785	0.180391	0.386966	0.0401734	0.375713	0.00253169	0.792263
DHCR7	O88455	>sp|O88455|DHCR7_MOUSE 7-dehydrocholesterol reductase OS=Mus musculus GN=Dhcr7 PE=2 SV=1	3	114.88	103.718	86.3888	133.208	115.123	106.785	119.254	103.939	114.601	122.737	94.956	107.709	6.84398	6.69652	6.43277	7.05753	6.84703	6.73857	6.8979	6.69959	6.84047	6.93942	6.56919	6.75099	6.65776	6.88104	6.81265	6.7532	0.223284	0.154894	0.095443	0.220947	0.333593	0.585404
DHODH	O35435	>sp|O35435|PYRD_MOUSE Dihydroorotate dehydrogenase (quinone), mitochondrial OS=Mus musculus GN=Dhodh PE=2 SV=2	1	5.71039	3.19082	3.30633	12.8087	10.6982	8.42893	10.0052	14.2775	3.77711	17.1077	4.28752	7.74755	2.51359	1.67393	1.72523	3.67906	3.4193	3.07535	3.32268	3.83567	1.91728	4.09658	2.10014	2.95374	1.97092	3.39123	3.02521	3.05015	1.42032	1.0543	1.07924	0.016608	0.199787	0.194849
DHRS1	Q99L04	>sp|Q99L04|DHRS1_MOUSE Dehydrogenase/reductase SDR family member 1 OS=Mus musculus GN=Dhrs1 PE=2 SV=1	7	339.33	329.291	256.212	326.516	385.87	368.867	347.289	310.985	287.911	373.269	333.284	304.283	8.40655	8.36322	8.00119	8.35101	8.59197	8.52696	8.43999	8.2807	8.16948	8.54407	8.38061	8.24927	8.25699	8.48998	8.29672	8.39132	0.232994	0.0397378	0.134331	0.207742	0.807456	0.439762
DHRS13	Q5SS80;Q5SS84	>sp|Q5SS80|DHR13_MOUSE Dehydrogenase/reductase SDR family member 13 OS=Mus musculus GN=Dhrs13 PE=2 SV=1;>tr|Q5SS84|Q5SS84_MOUSE Isoform of Q5SS80, Dehydrogenase/reductase SDR family member 13 (Fragment) OS=Mus musculus GN=Dhrs13 PE=1 SV=1	1	8.93698	7.23566	7.3674	12.3278	12.973	17.189	5.95767	13.18	7.34886	11.8881	5.93795	9.21553	3.15979	2.85513	2.88115	3.62384	3.69744	4.10341	2.57475	3.72028	2.87752	3.57144	2.56997	3.20407	2.96536	3.80823	3.05752	3.11516	0.842875	0.0921616	0.149803	0.013011	0.817069	0.667284
DHX15	O35286	>sp|O35286|DHX15_MOUSE Pre-mRNA-splicing factor ATP-dependent RNA helicase DHX15 OS=Mus musculus GN=Dhx15 PE=1 SV=2	3	58.1763	59.8661	72.679	63.2294	59.1292	94.6267	72.5061	50.9945	89.4255	45.2213	93.1828	87.9148	5.86236	5.90367	6.18347	5.98252	5.8858	6.56418	6.18003	5.67227	6.48261	5.49893	6.54199	6.45803	5.98316	6.14417	6.11164	6.16632	0.161002	0.128474	0.183155	0.544044	0.654984	0.645312
DHX9	A0A087WPL5;E9QNN1	>tr|A0A087WPL5|A0A087WPL5_MOUSE Isoform of O70133, ATP-dependent RNA helicase A OS=Mus musculus GN=Dhx9 PE=1 SV=1;>tr|E9QNN1|E9QNN1_MOUSE Isoform of O70133, ATP-dependent RNA helicase A OS=Mus musculus GN=Dhx9 PE=1 SV=1	15	697.415	706.128	702.08	868.345	774.702	708.874	793.543	682.414	720.455	832.677	737.198	780.99	9.44587	9.46379	9.45549	9.76212	9.5975	9.46939	9.63217	9.4145	9.49276	9.70161	9.52591	9.60916	9.45505	9.60967	9.51314	9.61223	0.154619	0.058094	0.157177	0.209176	0.45795	0.0888373
DIP2B	Q3UH60	>sp|Q3UH60|DIP2B_MOUSE Disco-interacting protein 2 homolog B OS=Mus musculus GN=Dip2b PE=1 SV=1	1	45.4999	39.1384	46.7474	44.0961	43.1751	39.7046	45.7783	46.1858	53.6431	41.1842	44.9424	51.8295	5.50779	5.29051	5.54681	5.46258	5.43213	5.31123	5.51659	5.52938	5.74532	5.36402	5.49	5.6957	5.44837	5.40198	5.5971	5.51658	-0.0463923	0.148724	0.0682024	0.647231	0.244196	0.616147
DIRAS1	Q91Z61	>sp|Q91Z61|DIRA1_MOUSE GTP-binding protein Di-Ras1 OS=Mus musculus GN=Diras1 PE=2 SV=1	2	41.1593	33.3519	48.4729	42.4324	45.5477	43.6888	50.1133	39.28	39.9114	39.2415	27.3642	37.5983	5.36315	5.0597	5.59911	5.40709	5.5093	5.44919	5.64712	5.29572	5.31873	5.29431	4.77422	5.23259	5.34065	5.4552	5.42053	5.10037	0.114548	0.079876	-0.240275	0.541467	0.702126	0.348642
DIRAS2	Q5PR73	>sp|Q5PR73|DIRA2_MOUSE GTP-binding protein Di-Ras2 OS=Mus musculus GN=Diras2 PE=2 SV=1	4	56.1514	59.174	54.9843	53.6015	65.6269	49.8122	51.3733	50.3608	43.4193	63.4265	52.307	70.3424	5.81125	5.88689	5.78095	5.7442	6.03622	5.63843	5.68295	5.65423	5.44026	5.98701	5.70893	6.13632	5.82636	5.80628	5.59248	5.94409	-0.0200811	-0.233883	0.117726	0.883715	0.0764623	0.448761
DLAT	Q8BMF4	>sp|Q8BMF4|ODP2_MOUSE Dihydrolipoyllysine-residue acetyltransferase component of pyruvate dehydrogenase complex, mitochondrial OS=Mus musculus GN=Dlat PE=1 SV=2	10	647.969	594.631	588.793	674.463	614.171	577.919	660.177	580.872	605.667	694.529	635.524	694.408	9.33978	9.21585	9.20162	9.3976	9.2625	9.17472	9.36671	9.18208	9.24238	9.43989	9.3118	9.43964	9.25242	9.27827	9.26372	9.39711	0.0258556	0.0113065	0.144695	0.759887	0.879596	0.0773244
DLD	O08749	>sp|O08749|DLDH_MOUSE Dihydrolipoyl dehydrogenase, mitochondrial OS=Mus musculus GN=Dld PE=1 SV=2	13	1429.7	1414.54	1233.43	1500.9	1274.01	1299.2	1252.58	1464.02	1487.53	1425.62	1342.91	1330.6	10.4815	10.4661	10.2685	10.5516	10.3152	10.3434	10.2907	10.5157	10.5387	10.4774	10.3911	10.3779	10.4054	10.4034	10.4484	10.4155	-0.00196618	0.0430084	0.0101024	0.985452	0.702732	0.90242
DLG2	D3YUZ8;Q91XM9;Q91XM9-2;Q91XM9-3;Q91XM9-4;Q91XM9-6;Q91XM9-7	>tr|D3YUZ8|D3YUZ8_MOUSE Isoform of Q91XM9, Disks large homolog 2 OS=Mus musculus GN=Dlg2 PE=1 SV=1;>sp|Q91XM9|DLG2_MOUSE Disks large homolog 2 OS=Mus musculus GN=Dlg2 PE=1 SV=2;>sp|Q91XM9-2|DLG2_MOUSE Isoform of Q91XM9, Isoform 2 of Disks large homolog 2 OS=Mus musculus GN=Dlg2;>sp|Q91XM9-3|DLG2_MOUSE Isoform of Q91XM9, Isoform 3 of Disks large homolog 2 OS=Mus musculus GN=Dlg2;>sp|Q91XM9-4|DLG2_…	2	65.9905	70.0811	57.1919	92.6287	85.1088	86.8134	105.955	65.0617	100.215	85.6648	78.6279	60.4243	6.04419	6.13095	5.83774	6.53339	6.41124	6.43985	6.72731	6.02374	6.64695	6.42063	6.29697	5.91706	6.00429	6.46149	6.466	6.21155	0.457197	0.461707	0.207259	0.021411	0.162661	0.31628
DLG3	A2BEE9;P70175;Q52KF7	>tr|A2BEE9|A2BEE9_MOUSE Isoform of P70175, Disks large homolog 3 OS=Mus musculus GN=Dlg3 PE=1 SV=1;>sp|P70175|DLG3_MOUSE Disks large homolog 3 OS=Mus musculus GN=Dlg3 PE=1 SV=1;>tr|Q52KF7|Q52KF7_MOUSE Isoform of P70175, Disks large homolog 3 OS=Mus musculus GN=Dlg3 PE=1 SV=1	2	17.1635	23.1087	18.2096	18.5638	20.5202	18.7215	27.8467	26.2953	20.9934	23.5703	18.47	24.9526	4.10127	4.53037	4.18663	4.21442	4.35897	4.22663	4.79943	4.71673	4.39187	4.5589	4.20711	4.64112	4.27276	4.26667	4.63601	4.46904	-0.00608234	0.363255	0.196288	0.968377	0.115029	0.352773
DLGAP4	B1AZP2-2	>sp|B1AZP2-2|DLGP4_MOUSE Isoform of B1AZP2, Isoform 2 of Disks large-associated protein 4 OS=Mus musculus GN=Dlgap4	1	34.209	39.207	31.7926	39.1718	40.0573	22.1496	38.6923	37.513	39.4922	34.2681	42.1666	34.4406	5.0963	5.29304	4.99062	5.29174	5.32399	4.46921	5.27397	5.22932	5.3035	5.09879	5.39803	5.10604	5.12665	5.02831	5.26893	5.20095	-0.0983401	0.142276	0.0743005	0.764613	0.246127	0.605299
DLST	Q9D2G2	>sp|Q9D2G2|ODO2_MOUSE Dihydrolipoyllysine-residue succinyltransferase component of 2-oxoglutarate dehydrogenase complex, mitochondrial OS=Mus musculus GN=Dlst PE=1 SV=1	8	484.03	501.281	445.405	420.275	408.801	412.442	501.194	478.877	464.555	495.87	475.718	491.5	8.91895	8.96948	8.79897	8.71519	8.67525	8.68805	8.96923	8.90351	8.85971	8.95382	8.89396	8.94105	8.8958	8.69283	8.91081	8.92961	-0.202971	0.0150143	0.0338086	0.0503755	0.816136	0.581794
DMTN	Q9WV69;Q9WV69-2;Q9WV69-3;Q9WV69-4	>sp|Q9WV69|DEMA_MOUSE Dematin OS=Mus musculus GN=Dmtn PE=1 SV=1;>sp|Q9WV69-2|DEMA_MOUSE Isoform of Q9WV69, Isoform 2 of Dematin OS=Mus musculus GN=Dmtn;>sp|Q9WV69-3|DEMA_MOUSE Isoform of Q9WV69, Isoform 3 of Dematin OS=Mus musculus GN=Dmtn;>sp|Q9WV69-4|DEMA_MOUSE Isoform of Q9WV69, Isoform 4 of Dematin OS=Mus musculus GN=Dmtn	2	37.1671	38.1124	42.2897	39.6008	35.2723	27.5908	37.0744	32.876	49.254	37.1322	33.0047	41.5238	5.21595	5.25219	5.40223	5.30746	5.14047	4.78611	5.21235	5.03896	5.62217	5.2146	5.0446	5.37587	5.29013	5.07801	5.29116	5.21169	-0.212114	0.00103498	-0.0784368	0.300806	0.995898	0.528156
DMXL2	B0V2P5;Q8BPN8;Q8BPN8-2	>tr|B0V2P5|B0V2P5_MOUSE Isoform of Q8BPN8, DmX-like protein 2 OS=Mus musculus GN=Dmxl2 PE=1 SV=1;>sp|Q8BPN8|DMXL2_MOUSE DmX-like protein 2 OS=Mus musculus GN=Dmxl2 PE=1 SV=3;>sp|Q8BPN8-2|DMXL2_MOUSE Isoform of Q8BPN8, Isoform 2 of DmX-like protein 2 OS=Mus musculus GN=Dmxl2	1	8.1935	4.05425	5.02234	6.30752	7.55771	3.49304	12.8736	2.86437	8.00259	10.2086	3.02726	5.17754	3.03448	2.01944	2.32836	2.65707	2.91795	1.80448	3.68634	1.51822	3.00047	3.35172	1.59801	2.37227	2.46076	2.45984	2.73501	2.44067	-0.000922692	0.27425	-0.0200926	0.998466	0.725243	0.974805
DNAJA1	P63037	>sp|P63037|DNJA1_MOUSE DnaJ homolog subfamily A member 1 OS=Mus musculus GN=Dnaja1 PE=1 SV=1	5	158.867	149.385	126.991	151.575	140.529	159.62	153.899	140.25	159.157	125.448	156.017	142.643	7.31167	7.22289	6.98858	7.24389	7.13472	7.31849	7.26584	7.13186	7.31431	6.97094	7.28556	7.15627	7.17438	7.23237	7.23733	7.13759	0.0579854	0.0629515	-0.036793	0.633749	0.60761	0.795433
DNAJA2	Q9QYJ0	>sp|Q9QYJ0|DNJA2_MOUSE DnaJ homolog subfamily A member 2 OS=Mus musculus GN=Dnaja2 PE=1 SV=1	3	37.2033	54.1144	54.6202	38.4248	53.4668	48.358	51.3027	40.0227	55.4556	40.0726	44.4326	49.2692	5.21736	5.75794	5.77136	5.26396	5.74057	5.59568	5.68096	5.32275	5.79326	5.32454	5.47355	5.62261	5.58222	5.53341	5.59899	5.47357	-0.0488154	0.0167693	-0.108653	0.843347	0.945847	0.629418
DNAJA3	Q99M87;Q99M87-2;Q99M87-3	>sp|Q99M87|DNJA3_MOUSE DnaJ homolog subfamily A member 3, mitochondrial OS=Mus musculus GN=Dnaja3 PE=1 SV=1;>sp|Q99M87-2|DNJA3_MOUSE Isoform of Q99M87, Isoform 2 of DnaJ homolog subfamily A member 3, mitochondrial OS=Mus musculus GN=Dnaja3;>sp|Q99M87-3|DNJA3_MOUSE Isoform of Q99M87, Isoform 3 of DnaJ homolog subfamily A member 3, mitochondrial OS=Mus musculus GN=Dnaja3	1	16.1322	7.20809	9.26593	7.2679	2.83817	7.75412	12.3751	6.86177	13.0247	10.4736	8.42824	7.36767	4.01187	2.84962	3.21194	2.86154	1.50496	2.95496	3.62937	2.77858	3.70317	3.38868	3.07523	2.88121	3.35781	2.44049	3.37037	3.11504	-0.917322	0.0125651	-0.242767	0.1958	0.979262	0.566754
DNAJB1	Q9QYJ3	>sp|Q9QYJ3|DNJB1_MOUSE DnaJ homolog subfamily B member 1 OS=Mus musculus GN=Dnajb1 PE=2 SV=3	3	42.5006	35.9268	35.7309	42.7895	36.9673	38.4081	34.8313	30.3985	31.6968	43.5947	38.377	30.7874	5.40941	5.16699	5.1591	5.41919	5.20818	5.26334	5.12231	4.92593	4.98626	5.44608	5.26217	4.94427	5.24517	5.2969	5.0115	5.21751	0.0517339	-0.233664	-0.0276603	0.645494	0.0882352	0.879264
DNAJB11	Q99KV1	>sp|Q99KV1|DJB11_MOUSE DnaJ homolog subfamily B member 11 OS=Mus musculus GN=Dnajb11 PE=1 SV=1	3	79.5147	99.3309	89.4274	112.561	98.9423	106.331	101.22	78.1719	103.859	105.151	82.6475	104.069	6.31315	6.63417	6.48264	6.81456	6.62852	6.73242	6.66134	6.28858	6.69849	6.71631	6.3689	6.70139	6.47666	6.72517	6.54947	6.59554	0.248513	0.072814	0.118881	0.0975183	0.67584	0.464241
DNAJC11	Q5U458	>sp|Q5U458|DJC11_MOUSE DnaJ homolog subfamily C member 11 OS=Mus musculus GN=Dnajc11 PE=2 SV=2	3	40.0784	36.5251	59.4422	46.6311	50.6253	49.6711	60.8812	45.3315	48.5702	56.0712	56.4114	57.7208	5.32475	5.19082	5.89342	5.54322	5.66179	5.63434	5.92792	5.50244	5.602	5.80919	5.81791	5.85102	5.46966	5.61311	5.67746	5.82604	0.143453	0.207794	0.356379	0.575553	0.463613	0.23952
DNAJC3	Q91YW3	>sp|Q91YW3|DNJC3_MOUSE DnaJ homolog subfamily C member 3 OS=Mus musculus GN=Dnajc3 PE=1 SV=1	1	25.5778	19.8832	28.2114	28.0675	15.9296	26.3767	13.4496	23.754	27.5903	21.1495	28.331	21.319	4.67682	4.31348	4.81821	4.81083	3.99363	4.72119	3.74949	4.5701	4.78609	4.40255	4.82431	4.41407	4.60284	4.50855	4.36856	4.54698	-0.094283	-0.234276	-0.0558602	0.772086	0.552975	0.798379
DNAJC5	A2AUE1;G5E8T0;P60904	>tr|A2AUE1|A2AUE1_MOUSE Isoform of P60904, DnaJ homolog subfamily C member 5 (Fragment) OS=Mus musculus GN=Dnajc5 PE=1 SV=1;>tr|G5E8T0|G5E8T0_MOUSE Isoform of P60904, DnaJ (Hsp40) homolog, subfamily C, member 5, isoform CRA_b OS=Mus musculus GN=Dnajc5 PE=1 SV=1;>sp|P60904|DNJC5_MOUSE DnaJ homolog subfamily C member 5 OS=Mus musculus GN=Dnajc5 PE=1 SV=1	3	65.3976	73.3118	57.6676	73.9211	77.657	51.5383	60.869	61.8417	54.3215	72.1938	59.2444	68.9758	6.03117	6.19597	5.84969	6.20791	6.27904	5.68757	5.92764	5.95051	5.76345	6.1738	5.88861	6.10802	6.02561	6.05818	5.88053	6.05681	0.0325676	-0.145078	0.0312	0.887244	0.294005	0.825049
DNAJC6	Q80TZ3;Q80TZ3-2;Q80TZ3-3	>sp|Q80TZ3|AUXI_MOUSE Putative tyrosine-protein phosphatase auxilin OS=Mus musculus GN=Dnajc6 PE=2 SV=2;>sp|Q80TZ3-2|AUXI_MOUSE Isoform of Q80TZ3, Isoform 2 of Putative tyrosine-protein phosphatase auxilin OS=Mus musculus GN=Dnajc6;>sp|Q80TZ3-3|AUXI_MOUSE Isoform of Q80TZ3, Isoform 3 of Putative tyrosine-protein phosphatase auxilin OS=Mus musculus GN=Dnajc6	4	151.364	151.403	170.096	151.931	147.954	127.193	146.73	136.378	177.178	129.042	147.427	157.638	7.24188	7.24225	7.4102	7.24727	7.20901	6.99088	7.19702	7.09146	7.46906	7.0117	7.20386	7.30047	7.29811	7.14905	7.25251	7.17201	-0.14906	-0.0455974	-0.126103	0.20927	0.741273	0.29234
DNER	Q8JZM4	>sp|Q8JZM4|DNER_MOUSE Delta and Notch-like epidermal growth factor-related receptor OS=Mus musculus GN=Dner PE=1 SV=1	1	23.7066	19.6209	24.5346	21.6256	19.3404	8.1683	24.2112	12.9947	13.1355	16.3092	15.3271	21.3652	4.56722	4.29432	4.61674	4.43467	4.27354	3.03004	4.5976	3.69985	3.7154	4.02761	3.93801	4.41719	4.49276	3.91275	4.00428	4.12761	-0.580012	-0.488476	-0.365154	0.320252	0.236287	0.118826
DNM1	P39053;P39053-4;P39053-5	>sp|P39053|DYN1_MOUSE Dynamin-1 OS=Mus musculus GN=Dnm1 PE=1 SV=2;>sp|P39053-4|DYN1_MOUSE Isoform of P39053, Isoform 4 of Dynamin-1 OS=Mus musculus GN=Dnm1;>sp|P39053-5|DYN1_MOUSE Isoform of P39053, Isoform 5 of Dynamin-1 OS=Mus musculus GN=Dnm1	24	999.5	1096.88	1177.66	1011.36	1007.86	851.487	1089.82	1064.83	1158.36	1029.54	942.422	1022.54	9.96506	10.0992	10.2017	9.98208	9.97708	9.73384	10.0899	10.0564	10.1779	10.0078	9.88023	9.99795	10.0887	9.89767	10.108	9.96199	-0.190986	0.019398	-0.126665	0.150486	0.81834	0.203359
DNM1L	Q8K1M6	>sp|Q8K1M6|DNM1L_MOUSE Dynamin-1-like protein OS=Mus musculus GN=Dnm1l PE=1 SV=2	16	671.088	673.355	716.379	587.944	615.067	635.958	702.948	703.752	776.231	609.727	703.642	707.046	9.39036	9.39522	9.48458	9.19954	9.2646	9.31279	9.45727	9.45892	9.60034	9.25202	9.4587	9.46566	9.42339	9.25897	9.50551	9.39213	-0.164412	0.0821266	-0.0312599	0.0217051	0.230848	0.712594
DNM2	F8WIV5;G3X9G4;P39054;P39054-2;Q3T9X3;Q3TCR7	>tr|F8WIV5|F8WIV5_MOUSE Isoform of P39054, Dynamin-2 OS=Mus musculus GN=Dnm2 PE=1 SV=2;>tr|G3X9G4|G3X9G4_MOUSE Isoform of P39054, Dynamin-2 OS=Mus musculus GN=Dnm2 PE=1 SV=1;>sp|P39054|DYN2_MOUSE Dynamin-2 OS=Mus musculus GN=Dnm2 PE=1 SV=2;>sp|P39054-2|DYN2_MOUSE Isoform of P39054, Isoform 2 of Dynamin-2 OS=Mus musculus GN=Dnm2;>tr|Q3T9X3|Q3T9X3_MOUSE Isoform of P39054, Dynamin-2 OS=Mus musculus …	2	95.0456	94.4464	70.6172	96.3831	81.1755	63.3092	95.6197	83.2778	90.4726	92.0586	65.3043	76.2946	6.57055	6.56142	6.14195	6.59071	6.34297	5.98434	6.57924	6.37986	6.49941	6.52448	6.02911	6.25351	6.42464	6.30601	6.48617	6.26903	-0.118632	0.0615282	-0.155608	0.62825	0.717366	0.482528
DNM3	E9QLL2;Q8BZ98;Q8BZ98-2	>tr|E9QLL2|E9QLL2_MOUSE Isoform of Q8BZ98, Dynamin-3 OS=Mus musculus GN=Dnm3 PE=1 SV=1;>sp|Q8BZ98|DYN3_MOUSE Dynamin-3 OS=Mus musculus GN=Dnm3 PE=1 SV=1;>sp|Q8BZ98-2|DYN3_MOUSE Isoform of Q8BZ98, Isoform 2 of Dynamin-3 OS=Mus musculus GN=Dnm3	2	96.0794	100.059	102.727	86.467	90.2961	95.7494	81.2182	93.216	106.623	90.9013	109.016	82.91	6.58616	6.64471	6.68268	6.43408	6.49659	6.58119	6.34373	6.54251	6.73638	6.50623	6.7684	6.37347	6.63785	6.50395	6.54087	6.54937	-0.133892	-0.0969753	-0.0884786	0.0679688	0.485284	0.528684
DNPEP	Q3TVK3;Q9Z2W0	>tr|Q3TVK3|Q3TVK3_MOUSE Isoform of Q9Z2W0, Aspartyl aminopeptidase OS=Mus musculus GN=Dnpep PE=1 SV=1;>sp|Q9Z2W0|DNPEP_MOUSE Aspartyl aminopeptidase OS=Mus musculus GN=Dnpep PE=2 SV=2	3	100.207	158.791	137.306	145.291	138.088	162.698	103.363	145.21	156.841	107.179	152.856	152.625	6.64684	7.31099	7.10125	7.1828	7.10945	7.34605	6.69158	7.18199	7.29316	6.74388	7.25603	7.25384	7.01969	7.21277	7.05558	7.08458	0.193077	0.0358848	0.0648927	0.434107	0.900485	0.815215
DPM1	O70152	>sp|O70152|DPM1_MOUSE Dolichol-phosphate mannosyltransferase subunit 1 OS=Mus musculus GN=Dpm1 PE=2 SV=1	2	20.641	41.3846	46.7273	27.8716	47.84	31.5082	50.7122	23.1896	37.7921	40.1365	31.6607	38.8124	4.36744	5.37102	5.5462	4.80072	5.58015	4.97766	5.66426	4.53541	5.24001	5.32684	4.98462	5.27845	5.09489	5.11951	5.14656	5.19664	0.0246205	0.0516719	0.10175	0.958162	0.921656	0.81189
DPP10	D3Z5I7;E9QN98;Q6NXK7	>tr|D3Z5I7|D3Z5I7_MOUSE Isoform of Q6NXK7, Inactive dipeptidyl peptidase 10 OS=Mus musculus GN=Dpp10 PE=1 SV=2;>tr|E9QN98|E9QN98_MOUSE Isoform of Q6NXK7, Inactive dipeptidyl peptidase 10 OS=Mus musculus GN=Dpp10 PE=1 SV=1;>sp|Q6NXK7|DPP10_MOUSE Inactive dipeptidyl peptidase 10 OS=Mus musculus GN=Dpp10 PE=1 SV=1	3	83.4717	77.9346	92.2949	84.1994	83.5296	88.3109	72.7017	81.186	96.1343	76.1563	74.7667	73.5526	6.38322	6.28419	6.52818	6.39574	6.38422	6.46452	6.18392	6.34316	6.58698	6.25089	6.22432	6.2007	6.39853	6.41482	6.37135	6.22531	0.016295	-0.0271769	-0.173223	0.844837	0.854343	0.129165
DPP3	Q99KK7	>sp|Q99KK7|DPP3_MOUSE Dipeptidyl peptidase 3 OS=Mus musculus GN=Dpp3 PE=2 SV=2	1	23.0352	25.4829	22.9616	21.4454	26.1504	22.5493	29.4924	25.5625	23.201	21.1376	20.5058	17.2198	4.52577	4.67146	4.52115	4.4226	4.70876	4.49501	4.88227	4.67596	4.53611	4.40174	4.35796	4.106	4.57279	4.54212	4.69812	4.28856	-0.0306697	0.125323	-0.284228	0.776008	0.346918	0.0710535
DPP6	E9PWX1;Q5U4C2;Q80VM5;Q9Z218	>tr|E9PWX1|E9PWX1_MOUSE Isoform of Q9Z218, Dipeptidyl aminopeptidase-like protein 6 OS=Mus musculus GN=Dpp6 PE=1 SV=1;>tr|Q5U4C2|Q5U4C2_MOUSE Isoform of Q9Z218, Dipeptidyl aminopeptidase-like protein 6 OS=Mus musculus GN=Dpp6 PE=1 SV=1;>tr|Q80VM5|Q80VM5_MOUSE Isoform of Q9Z218, Dipeptidyl aminopeptidase-like protein 6 OS=Mus musculus GN=Dpp6 PE=1 SV=1;>sp|Q9Z218|DPP6_MOUSE Dipeptidyl aminopeptida…	5	158.328	153.287	146.894	216.33	178.801	146.965	158.201	154.449	168.827	167.076	168.451	176.572	7.30677	7.26009	7.19864	7.75709	7.48221	7.19933	7.30561	7.27099	7.3994	7.38436	7.39618	7.46412	7.25517	7.47954	7.32533	7.41489	0.224377	0.0701683	0.15972	0.296706	0.23213	0.0178686
DPYSL2	O08553	>sp|O08553|DPYL2_MOUSE Dihydropyrimidinase-related protein 2 OS=Mus musculus GN=Dpysl2 PE=1 SV=2	30	10782.6	13077.3	11552	12828.6	12132	12213.7	11594.3	11689.8	12945.8	12530.8	10681.4	14469.6	13.3964	13.6748	13.4959	13.6471	13.5665	13.5762	13.5011	13.513	13.6602	13.6132	13.3828	13.8207	13.5223	13.5966	13.5581	13.6056	0.0742567	0.035748	0.0832366	0.46273	0.732311	0.614222
DPYSL3	E9PWE8	>tr|E9PWE8|E9PWE8_MOUSE Isoform of Q62188, Dihydropyrimidinase-related protein 3 OS=Mus musculus GN=Dpysl3 PE=1 SV=1	39	13721.9	15888.2	15356.2	15688.6	15190	15694	15390	14989.6	17857.7	16025.8	14134.6	17706.7	13.7442	13.9557	13.9065	13.9374	13.8908	13.9379	13.9097	13.8717	14.1243	13.9681	13.7869	14.112	13.8688	13.9221	13.9685	13.9557	0.0532679	0.0997504	0.0868911	0.495125	0.382751	0.492694
DPYSL4	O35098;O35098-2;Q3TMU8	>sp|O35098|DPYL4_MOUSE Dihydropyrimidinase-related protein 4 OS=Mus musculus GN=Dpysl4 PE=1 SV=1;>sp|O35098-2|DPYL4_MOUSE Isoform of O35098, Isoform 2 of Dihydropyrimidinase-related protein 4 OS=Mus musculus GN=Dpysl4;>tr|Q3TMU8|Q3TMU8_MOUSE Isoform of O35098, Dihydropyrimidinase-like 4 OS=Mus musculus GN=Dpysl4 PE=1 SV=1	20	1035.07	1384.26	1110.95	1248.75	1362.68	1206.94	1098.52	1283.53	1236.96	1105.47	1193.57	1338.02	10.0155	10.4349	10.1176	10.2863	10.4122	10.2371	10.1013	10.3259	10.2726	10.1104	10.2211	10.3859	10.1893	10.3119	10.2333	10.2391	0.122546	0.0439449	0.0498026	0.443315	0.778757	0.758621
DPYSL5	Q9EQF6	>sp|Q9EQF6|DPYL5_MOUSE Dihydropyrimidinase-related protein 5 OS=Mus musculus GN=Dpysl5 PE=1 SV=1	32	4768.55	5472.13	4747.42	4444.69	4495.55	4933.35	5432.54	5282.29	5085.46	4917.56	4064.37	5542.33	12.2193	12.4179	12.2129	12.1179	12.1343	12.2684	12.4074	12.3669	12.3122	12.2637	11.9888	12.4363	12.2834	12.1735	12.3622	12.2296	-0.109882	0.0787903	-0.053777	0.260636	0.367081	0.738189
DRG1	P32233	>sp|P32233|DRG1_MOUSE Developmentally-regulated GTP-binding protein 1 OS=Mus musculus GN=Drg1 PE=1 SV=1	2	23.016	34.7783	34.9641	24.9363	27.3067	33.7835	31.9468	31.2507	40.8626	19.4902	30.1813	36.5066	4.52456	5.12011	5.1278	4.64018	4.77118	5.07825	4.9976	4.96582	5.35271	4.28468	4.91558	5.19008	4.92416	4.82987	5.10538	4.79678	-0.0942919	0.181215	-0.127379	0.715646	0.491777	0.724056
DRG2	Q9QXB9	>sp|Q9QXB9|DRG2_MOUSE Developmentally-regulated GTP-binding protein 2 OS=Mus musculus GN=Drg2 PE=1 SV=1	3	59.4385	91.8462	68.3594	53.8183	74.4213	94.6605	64.3755	52.1113	87.5988	87.9263	68.6364	93.6959	5.89333	6.52115	6.09507	5.75002	6.21764	6.56469	6.00844	5.70352	6.45284	6.45822	6.1009	6.54991	6.16985	6.17745	6.05493	6.36968	0.00760593	-0.114913	0.199832	0.981049	0.708509	0.438265
DSTN	Q9R0P5	>sp|Q9R0P5|DEST_MOUSE Destrin OS=Mus musculus GN=Dstn PE=1 SV=3	8	770.208	672.884	617.707	622.078	589.671	714.414	677.488	639.885	396.84	606.839	624.887	126.924	9.5891	9.39421	9.27078	9.28095	9.20377	9.48062	9.40405	9.32167	8.63241	9.24517	9.28745	6.98782	9.41803	9.32178	9.11938	8.50681	-0.0962554	-0.298655	-0.911219	0.481673	0.348999	0.352894
DTD1	Q9DD18;Q9DD18-2	>sp|Q9DD18|DTD1_MOUSE D-tyrosyl-tRNA(Tyr) deacylase 1 OS=Mus musculus GN=Dtd1 PE=1 SV=2;>sp|Q9DD18-2|DTD1_MOUSE Isoform of Q9DD18, Isoform 2 of D-tyrosyl-tRNA(Tyr) deacylase 1 OS=Mus musculus GN=Dtd1	1	29.0268	41.5416	34.0878	35.2606	44.5335	44.1619	36.6203	41.7171	35.0535	33.4558	39.3464	41.5059	4.85931	5.37649	5.09118	5.13998	5.47682	5.46473	5.19457	5.38257	5.13149	5.06418	5.29816	5.37525	5.10899	5.36051	5.23621	5.24586	0.251516	0.127213	0.136869	0.253103	0.503547	0.488801
DTNA	Q8CFR5;Q9D2N4;Q9D2N4-2;Q9D2N4-3;Q9D2N4-4;Q9D2N4-7	>tr|Q8CFR5|Q8CFR5_MOUSE Isoform of Q9D2N4, Dystrobrevin OS=Mus musculus GN=Dtna PE=1 SV=1;>sp|Q9D2N4|DTNA_MOUSE Dystrobrevin alpha OS=Mus musculus GN=Dtna PE=1 SV=2;>sp|Q9D2N4-2|DTNA_MOUSE Isoform of Q9D2N4, Isoform 2 of Dystrobrevin alpha OS=Mus musculus GN=Dtna;>sp|Q9D2N4-3|DTNA_MOUSE Isoform of Q9D2N4, Isoform 3 of Dystrobrevin alpha OS=Mus musculus GN=Dtna;>sp|Q9D2N4-4|DTNA_MOUSE Isoform of Q…	1	16.6189	16.6191	18.282	20.8502	22.0146	13.7321	22.7302	18.8213	18.7907	27.6092	23.1161	24.3862	4.05475	4.05477	4.19235	4.38199	4.46039	3.77948	4.50654	4.23429	4.23194	4.78708	4.53083	4.60799	4.10062	4.20729	4.32426	4.64197	0.106663	0.223634	0.541342	0.672062	0.117517	0.00673292
DTYMK	P97930	>sp|P97930|KTHY_MOUSE Thymidylate kinase OS=Mus musculus GN=Dtymk PE=2 SV=2	1	15.705	10.8661	9.97494	13.6699	6.50207	7.61458	14.6996	9.41138	6.45363	9.20102	10.0761	9.34129	3.97315	3.44176	3.31831	3.77293	2.7009	2.92877	3.87771	3.23441	2.69011	3.20179	3.33287	3.22362	3.57774	3.1342	3.26741	3.25276	-0.443542	-0.310332	-0.32498	0.323141	0.488435	0.244432
DUSP3	B1AQF4;Q9D7X3	>tr|B1AQF4|B1AQF4_MOUSE Isoform of Q9D7X3, Dual-specificity protein phosphatase 3 OS=Mus musculus GN=Dusp3 PE=1 SV=1;>sp|Q9D7X3|DUS3_MOUSE Dual specificity protein phosphatase 3 OS=Mus musculus GN=Dusp3 PE=1 SV=1	1	12.1044	13.0043	16.8282	17.4043	21.3366	15.3866	14.3204	23.2259	16.6627	16.3416	15.8034	12.9232	3.59746	3.70091	4.07281	4.12137	4.41526	3.94361	3.84	4.53766	4.05855	4.03047	3.98216	3.6919	3.79039	4.16008	4.1454	3.90151	0.369685	0.355009	0.111118	0.137462	0.238831	0.571069
DYNC1H1	Q9JHU4	>sp|Q9JHU4|DYHC1_MOUSE Cytoplasmic dynein 1 heavy chain 1 OS=Mus musculus GN=Dync1h1 PE=1 SV=2	24	1102.16	607.506	688.608	616.13	564.201	618.717	997.819	675.985	758.27	575.255	1046.52	773.637	10.1061	9.24675	9.42754	9.26709	9.14007	9.27314	9.96263	9.40085	9.56657	9.16806	10.0314	9.59551	9.59347	9.22676	9.64335	9.59832	-0.366704	0.0498815	0.0048506	0.294829	0.881337	0.989933
DYNC1I1	D3Z0M6;O88485;O88485-2;Q3TYJ3	>tr|D3Z0M6|D3Z0M6_MOUSE Isoform of O88485, Cytoplasmic dynein 1 intermediate chain 1 OS=Mus musculus GN=Dync1i1 PE=1 SV=1;>sp|O88485|DC1I1_MOUSE Cytoplasmic dynein 1 intermediate chain 1 OS=Mus musculus GN=Dync1i1 PE=1 SV=2;>sp|O88485-2|DC1I1_MOUSE Isoform of O88485, Isoform 1B of Cytoplasmic dynein 1 intermediate chain 1 OS=Mus musculus GN=Dync1i1;>tr|Q3TYJ3|Q3TYJ3_MOUSE Isoform of O88485, Cytop…	1	58.7191	85.1495	71.6223	62.6954	78.9737	59.0784	55.2356	74.5332	63.7534	61.678	60.7168	76.1328	5.87576	6.41193	6.16234	5.97029	6.3033	5.88456	5.78753	6.21981	5.99443	5.94669	5.92402	6.25045	6.15001	6.05272	6.00059	6.04039	-0.097292	-0.149418	-0.109622	0.65416	0.496144	0.59372
DYNC1I2	A2BFF5;A2BFF8;A2BFF9;O88487;Q3TPJ8	>tr|A2BFF5|A2BFF5_MOUSE Isoform of O88487, Cytoplasmic dynein 1 intermediate chain 2 OS=Mus musculus GN=Dync1i2 PE=1 SV=1;>tr|A2BFF8|A2BFF8_MOUSE Isoform of O88487, Cytoplasmic dynein 1 intermediate chain 2 OS=Mus musculus GN=Dync1i2 PE=1 SV=1;>tr|A2BFF9|A2BFF9_MOUSE Isoform of O88487, Cytoplasmic dynein 1 intermediate chain 2 OS=Mus musculus GN=Dync1i2 PE=1 SV=1;>sp|O88487|DC1I2_MOUSE Cytoplasmi…	3	87.5981	96.7484	66.5206	75.2742	94.1556	73.4581	67.1535	79.4135	73.1597	67.3994	79.8189	76.0601	6.45283	6.59617	6.05573	6.23408	6.55698	6.19885	6.06939	6.31131	6.19298	6.07466	6.31866	6.24907	6.36824	6.32997	6.19123	6.21413	-0.0382719	-0.177014	-0.154111	0.856992	0.395606	0.453111
DYNC1LI1	Q8R1Q8	>sp|Q8R1Q8|DC1L1_MOUSE Cytoplasmic dynein 1 light intermediate chain 1 OS=Mus musculus GN=Dync1li1 PE=1 SV=1	6	267.279	290.752	307.082	300.699	295.998	290.173	303.508	305.773	360.258	302.917	313.773	319.322	8.0622	8.18365	8.26248	8.23218	8.20944	8.18077	8.24559	8.25632	8.49289	8.24278	8.29358	8.31887	8.16944	8.20746	8.3316	8.28507	0.038021	0.162156	0.115633	0.585162	0.185601	0.175807
DYNC1LI2	Q6PDL0	>sp|Q6PDL0|DC1L2_MOUSE Cytoplasmic dynein 1 light intermediate chain 2 OS=Mus musculus GN=Dync1li2 PE=1 SV=2	3	112.697	122.652	133.754	140.136	145.839	119.906	138.599	130.406	141.973	130.69	132.438	133.602	6.81631	6.93842	7.06344	7.13069	7.18823	6.90576	7.11478	7.02687	7.14947	7.03001	7.04917	7.06179	6.93939	7.07489	7.09704	7.04699	0.135503	0.157649	0.107602	0.294641	0.144446	0.269484
DYNLL2	Q9D0M5	>sp|Q9D0M5|DYL2_MOUSE Dynein light chain 2, cytoplasmic OS=Mus musculus GN=Dynll2 PE=1 SV=1	1	20.7616	15.9145	22.3557	16.2318	10.9125	8.30796	7.94547	18.4484	1.79648	14.0566	14.7438	2.77357	4.37585	3.99227	4.48257	4.02075	3.44791	3.05449	2.99013	4.20543	0.845175	3.81317	3.88203	1.47174	4.28356	3.50772	2.68024	3.05565	-0.775843	-1.60332	-1.22791	0.0910328	0.242518	0.259161
DYNLRB1	P62627	>sp|P62627|DLRB1_MOUSE Dynein light chain roadblock-type 1 OS=Mus musculus GN=Dynlrb1 PE=1 SV=3	2	89.6786	59.4278	80.0402	27.2961	16.0718	15.4531	18.2723	36.0099	7.64099	23.9913	46.773	17.4603	6.48669	5.89307	6.32265	4.77062	4.00646	3.94983	4.19158	5.17032	2.93376	4.58444	5.5476	4.126	6.23414	4.2423	4.09855	4.75268	-1.99183	-2.13558	-1.48145	0.00518389	0.0718485	0.0550567
DYNLT1	P51807	>sp|P51807|DYLT1_MOUSE Dynein light chain Tctex-type 1 OS=Mus musculus GN=Dynlt1 PE=1 SV=1	1	15.0772	10.3278	7.63087	9.46935	9.42748	2.47406	7.31434	9.13595	2.32183	7.98926	10.6572	3.00449	3.9143	3.36846	2.93185	3.24326	3.23687	1.30688	2.87073	3.19155	1.21526	2.99806	3.41376	1.58712	3.40487	2.59567	2.42585	2.66631	-0.809194	-0.979019	-0.738553	0.340635	0.248267	0.32054
ECHS1	Q8BH95	>sp|Q8BH95|ECHM_MOUSE Enoyl-CoA hydratase, mitochondrial OS=Mus musculus GN=Echs1 PE=1 SV=1	9	347.358	384.408	271.349	403.517	374.611	316.813	390.267	374.211	291.44	361.455	307.898	299.95	8.44028	8.58649	8.084	8.65648	8.54925	8.30749	8.60832	8.54771	8.18706	8.49767	8.26631	8.22858	8.37026	8.50441	8.44769	8.33085	0.134147	0.077435	-0.0394063	0.505488	0.717162	0.832173
ECI1	P42125	>sp|P42125|ECI1_MOUSE Enoyl-CoA delta isomerase 1, mitochondrial OS=Mus musculus GN=Eci1 PE=1 SV=2	2	57.6707	42.4929	37.0107	52.2192	56.3206	52.3551	38.5492	49.8537	27.0192	44.5264	53.7614	53.5738	5.84977	5.40915	5.20987	5.70651	5.81559	5.71026	5.26863	5.63963	4.75592	5.47659	5.7485	5.74346	5.4896	5.74412	5.22139	5.65618	0.254524	-0.268205	0.166586	0.309366	0.450839	0.486845
ECI2	Q3TCD4;Q9WUR2;Q9WUR2-2	>tr|Q3TCD4|Q3TCD4_MOUSE Isoform of Q9WUR2, Enoyl-CoA delta isomerase 2, mitochondrial OS=Mus musculus GN=Eci2 PE=1 SV=1;>sp|Q9WUR2|ECI2_MOUSE Enoyl-CoA delta isomerase 2, mitochondrial OS=Mus musculus GN=Eci2 PE=1 SV=2;>sp|Q9WUR2-2|ECI2_MOUSE Isoform of Q9WUR2, Isoform 2 of Enoyl-CoA delta isomerase 2, mitochondrial OS=Mus musculus GN=Eci2	2	50.5888	41.9628	54.7606	54.5912	51.0325	64.5228	48.3578	50.0831	55.7186	37.8071	58.4345	41.5703	5.66074	5.39104	5.77507	5.7706	5.67334	6.01174	5.59568	5.64625	5.80009	5.24059	5.86875	5.37748	5.60895	5.81856	5.68067	5.4956	0.20961	0.0717225	-0.113345	0.240777	0.617108	0.642349
EDF1	Q9JMG1	>sp|Q9JMG1|EDF1_MOUSE Endothelial differentiation-related factor 1 OS=Mus musculus GN=Edf1 PE=1 SV=1	1	26.1754	29.8379	12.0192	12.9667	20.2476	2.2729	19.8201	18.2876	3.99088	14.4977	21.2118	3.11826	4.71014	4.89907	3.58727	3.69674	4.33968	1.18453	4.30889	4.19279	1.99671	3.85775	4.40679	1.64074	4.39883	3.07365	3.49947	3.30176	-1.32518	-0.899361	-1.09706	0.303451	0.368721	0.330157
EDIL3	O35474;Q8C4U8	>sp|O35474|EDIL3_MOUSE EGF-like repeat and discoidin I-like domain-containing protein 3 OS=Mus musculus GN=Edil3 PE=1 SV=2;>tr|Q8C4U8|Q8C4U8_MOUSE Isoform of O35474, EGF-like repeat and discoidin I-like domain-containing protein 3 OS=Mus musculus GN=Edil3 PE=1 SV=1	3	107.74	115.901	145.178	107.83	96.1905	132.284	131.211	121.143	135.702	118.967	128.609	109.729	6.75141	6.85675	7.18168	6.75262	6.58782	7.04749	7.03574	6.92057	7.0843	6.89442	7.00685	6.7778	6.92995	6.79598	7.01354	6.89302	-0.133973	0.0835862	-0.0369249	0.512675	0.595013	0.816054
EEF1A1	P10126	>sp|P10126|EF1A1_MOUSE Elongation factor 1-alpha 1 OS=Mus musculus GN=Eef1a1 PE=1 SV=3	13	9469	9596.79	9718.71	10165.3	10088.2	8895.82	9959.08	9128.95	9783.72	9398.08	8696.73	10691.5	13.209	13.2283	13.2465	13.3114	13.3004	13.1189	13.2818	13.1562	13.2562	13.1982	13.0863	13.3842	13.228	13.2436	13.2314	13.2229	0.0155904	0.00343815	-0.0051007	0.827354	0.938069	0.9587
EEF1A2	P62631	>sp|P62631|EF1A2_MOUSE Elongation factor 1-alpha 2 OS=Mus musculus GN=Eef1a2 PE=1 SV=1	3	136.573	182.399	174.507	168.211	179.9	160.258	157.437	153.836	187.157	147.695	163.02	196.672	7.09353	7.51096	7.44714	7.39413	7.49105	7.32425	7.29863	7.26525	7.54811	7.20648	7.3489	7.61965	7.35054	7.40314	7.37066	7.39168	0.0526003	0.0201213	0.0411352	0.733595	0.905277	0.828238
EEF1B;EEF1B2	A0A087WS46;O70251	>tr|A0A087WS46|A0A087WS46_MOUSE Isoform of O70251, Elongation factor 1-beta OS=Mus musculus GN=Eef1b2 PE=1 SV=1;>sp|O70251|EF1B_MOUSE Elongation factor 1-beta OS=Mus musculus GN=Eef1b PE=1 SV=5	4	408.543	433.67	421.493	342.922	389.281	466.196	330.873	363.984	466.925	298.211	513.773	493.928	8.67434	8.76045	8.71937	8.42174	8.60467	8.86479	8.37013	8.50773	8.86705	8.22019	9.00499	8.94816	8.71805	8.6304	8.58164	8.72444	-0.0876545	-0.136417	0.00639006	0.567901	0.455203	0.982167
EEF1D	E9QN08;P57776;Q80T06	>tr|E9QN08|E9QN08_MOUSE Isoform of P57776, Elongation factor 1-delta (Fragment) OS=Mus musculus GN=Eef1d PE=1 SV=1;>sp|P57776|EF1D_MOUSE Elongation factor 1-delta OS=Mus musculus GN=Eef1d PE=1 SV=3;>tr|Q80T06|Q80T06_MOUSE Isoform of P57776, Elongation factor 1-delta OS=Mus musculus GN=Eef1d PE=1 SV=1	6	404.384	385.418	436.304	362.519	361.753	438.174	343.394	351.893	358.481	338.198	417.267	448.006	8.65958	8.59028	8.76919	8.50191	8.49886	8.77536	8.42372	8.45899	8.48575	8.40172	8.70483	8.80737	8.67302	8.59204	8.45616	8.63797	-0.0809719	-0.21686	-0.0350415	0.495627	0.0413171	0.810179
EEF1E1	Q9D1M4	>sp|Q9D1M4|MCA3_MOUSE Eukaryotic translation elongation factor 1 epsilon-1 OS=Mus musculus GN=Eef1e1 PE=2 SV=1	1	23.6269	24.5329	25.2821	25.7137	21.7437	19.293	23.8105	21.3874	18.6166	24.2657	20.7331	29.664	4.56236	4.61665	4.66004	4.68446	4.44253	4.27001	4.57353	4.41869	4.21852	4.60085	4.37387	4.89064	4.61302	4.46567	4.40358	4.62179	-0.147351	-0.20944	0.00876793	0.344616	0.171405	0.958985
EEF1G	Q9D8N0	>sp|Q9D8N0|EF1G_MOUSE Elongation factor 1-gamma OS=Mus musculus GN=Eef1g PE=1 SV=3	9	793.157	828.115	739.79	686.963	668.754	771.908	716.773	709.175	685.044	679.336	795.913	844.289	9.63146	9.69369	9.53097	9.42409	9.38533	9.59228	9.48537	9.47	9.42005	9.40798	9.63647	9.72159	9.61871	9.46724	9.45847	9.58868	-0.151472	-0.160233	-0.0300267	0.134319	0.0612097	0.793633
EEF2	P58252	>sp|P58252|EF2_MOUSE Elongation factor 2 OS=Mus musculus GN=Eef2 PE=1 SV=2	26	2764.41	3076.21	3251.12	2868.83	2961.43	3155.99	3207.89	2908.42	3282	2984.93	3256.88	3200.27	11.4328	11.5869	11.6667	11.4862	11.5321	11.6239	11.6474	11.506	11.6804	11.5435	11.6693	11.644	11.5621	11.5474	11.6113	11.6189	-0.0147368	0.0491255	0.0567737	0.864289	0.604305	0.520585
EFHD2	Q8C845	>tr|Q8C845|Q8C845_MOUSE Isoform of Q9D8Y0, EF-hand domain-containing protein D2 OS=Mus musculus GN=Efhd2 PE=1 SV=1	3	46.6699	59.726	44.2775	53.2903	54.2743	56.6887	50.3389	55.3622	53.2547	48.8744	19.5551	55.9603	5.54442	5.90029	5.4685	5.7358	5.7622	5.82499	5.6536	5.79083	5.73484	5.61101	4.28947	5.80633	5.63774	5.77433	5.72642	5.2356	0.136593	0.0886867	-0.402132	0.413414	0.579772	0.491516
EFTUD2	A2AH85;G3UZ34;O08810	>tr|A2AH85|A2AH85_MOUSE Isoform of O08810, 116 kDa U5 small nuclear ribonucleoprotein component OS=Mus musculus GN=Eftud2 PE=1 SV=1;>tr|G3UZ34|G3UZ34_MOUSE Isoform of O08810, 116 kDa U5 small nuclear ribonucleoprotein component OS=Mus musculus GN=Eftud2 PE=1 SV=1;>sp|O08810|U5S1_MOUSE 116 kDa U5 small nuclear ribonucleoprotein component OS=Mus musculus GN=Eftud2 PE=2 SV=1	4	522.154	513.723	560.132	537.407	555.711	575.753	578.263	522.028	534.923	473.207	552.953	507.794	9.02833	9.00485	9.12962	9.06987	9.11819	9.16931	9.17558	9.02798	9.06319	8.88633	9.11101	8.9881	9.05427	9.11912	9.08892	8.99515	0.0648565	0.0346504	-0.0591212	0.251954	0.587442	0.486291
EHD1	Q9WVK4	>sp|Q9WVK4|EHD1_MOUSE EH domain-containing protein 1 OS=Mus musculus GN=Ehd1 PE=1 SV=1	4	45.6964	37.3295	45.7617	55.952	34.0953	42.4025	70.6854	54.0226	59.5501	49.5813	32.8983	41.0458	5.51401	5.22224	5.51607	5.80612	5.0915	5.40608	6.14334	5.75549	5.89603	5.63172	5.03994	5.35916	5.41744	5.43456	5.93162	5.34361	0.0171242	0.514181	-0.0738317	0.945248	0.0272882	0.731322
EHD3	Q9QXY6	>sp|Q9QXY6|EHD3_MOUSE EH domain-containing protein 3 OS=Mus musculus GN=Ehd3 PE=1 SV=2	6	169.094	184.984	225.49	219.574	215.762	208.387	213.897	207.724	275.767	208.518	199.904	184.889	7.40168	7.53126	7.81692	7.77856	7.7533	7.70312	7.74078	7.69852	8.10731	7.70403	7.64316	7.53052	7.58329	7.74499	7.84887	7.6259	0.161706	0.265583	0.0426176	0.317195	0.211396	0.7717
EIF2B3	B1AUN2;B1AUN3;Q3UKV0	>tr|B1AUN2|B1AUN2_MOUSE MCG14442 OS=Mus musculus GN=Eif2b3 PE=1 SV=1;>tr|B1AUN3|B1AUN3_MOUSE Isoform of B1AUN2, Protein Eif2b3 OS=Mus musculus GN=Eif2b3 PE=1 SV=1;>tr|Q3UKV0|Q3UKV0_MOUSE Isoform of B1AUN2, Protein Eif2b3 OS=Mus musculus GN=Eif2b3 PE=1 SV=1	2	43.9152	57.5941	57.8028	41.7112	30.5756	57.5564	29.8234	39.8841	56.4928	39.9305	39.2731	50.5363	5.45665	5.84785	5.85307	5.38236	4.93431	5.84691	4.89838	5.31774	5.81999	5.31942	5.29547	5.65925	5.71919	5.38786	5.34537	5.42471	-0.331329	-0.373817	-0.294475	0.343868	0.299458	0.170796
EIF2B4	D3Z780;Q61749;Q61749-2	>tr|D3Z780|D3Z780_MOUSE Isoform of Q61749, Translation initiation factor eIF-2B subunit delta OS=Mus musculus GN=Eif2b4 PE=1 SV=1;>sp|Q61749|EI2BD_MOUSE Translation initiation factor eIF-2B subunit delta OS=Mus musculus GN=Eif2b4 PE=2 SV=2;>sp|Q61749-2|EI2BD_MOUSE Isoform of Q61749, Isoform 2 of Translation initiation factor eIF-2B subunit delta OS=Mus musculus GN=Eif2b4	2	19.8552	33.5419	26.1101	27.469	17.4222	32.5743	31.6359	32.6277	33.146	16.7165	26.0118	34.5967	4.31145	5.06789	4.70653	4.77973	4.12286	5.02566	4.98349	5.02803	5.05076	4.0632	4.7011	5.11256	4.69529	4.64275	5.02076	4.62562	-0.052541	0.325469	-0.0696703	0.887238	0.274186	0.862676
EIF2B5	Q8CHW4	>sp|Q8CHW4|EI2BE_MOUSE Translation initiation factor eIF-2B subunit epsilon OS=Mus musculus GN=Eif2b5 PE=1 SV=1	2	67.4674	66.4598	58.7943	55.5255	69.9103	55.5687	55.2198	65.0124	62.9331	52.2928	48.603	52.8654	6.07612	6.05441	5.8776	5.79508	6.12743	5.7962	5.78711	6.02264	5.97575	5.70854	5.60297	5.72425	6.00271	5.90624	5.9285	5.67859	-0.0964739	-0.074209	-0.324123	0.500659	0.481541	0.0177642
EIF2S1	Q6ZWX6	>sp|Q6ZWX6|IF2A_MOUSE Eukaryotic translation initiation factor 2 subunit 1 OS=Mus musculus GN=Eif2s1 PE=1 SV=3	1	41.2512	44.8355	48.7708	44.1968	38.2609	52.4675	48.5838	41.8125	35.1148	46.871	45.9727	55.6082	5.36636	5.48657	5.60795	5.46587	5.2578	5.71335	5.6024	5.38586	5.13401	5.55062	5.52271	5.79723	5.48696	5.47901	5.37409	5.62352	-0.00795282	-0.112869	0.136559	0.960747	0.512386	0.291527
EIF2S2	Q99L45	>sp|Q99L45|IF2B_MOUSE Eukaryotic translation initiation factor 2 subunit 2 OS=Mus musculus GN=Eif2s2 PE=1 SV=1	2	45.6133	65.3303	61.4385	45.8256	54.0822	71.569	59.5355	47.8851	58.1772	43.6938	54.3284	79.4024	5.51138	6.02968	5.94107	5.51808	5.75708	6.16126	5.89568	5.58151	5.86238	5.44936	5.76364	6.31111	5.82738	5.81214	5.77986	5.84137	-0.0152361	-0.0475228	0.0139897	0.953783	0.815689	0.96523
EIF2S3X	Q9Z0N1	>sp|Q9Z0N1|IF2G_MOUSE Eukaryotic translation initiation factor 2 subunit 3, X-linked OS=Mus musculus GN=Eif2s3x PE=1 SV=2	3	60.1936	59.7351	57.9587	60.2676	60.7385	56.0473	63.2628	56.7746	57.2621	52.6388	64.3093	63.7222	5.91154	5.90051	5.85695	5.91331	5.92454	5.80857	5.98328	5.82717	5.83951	5.71806	6.00696	5.99372	5.88967	5.88214	5.88332	5.90625	-0.0075256	-0.00634409	0.0165785	0.865342	0.913567	0.877494
EIF3A	P23116	>sp|P23116|EIF3A_MOUSE Eukaryotic translation initiation factor 3 subunit A OS=Mus musculus GN=Eif3a PE=1 SV=5	3	90.7476	77.9553	84.0785	72.4515	66.3239	93.718	86.3942	62.729	74.9459	66.5017	79.6192	109.725	6.50379	6.28457	6.39366	6.17894	6.05146	6.55025	6.43286	5.97106	6.22778	6.05532	6.31504	6.77775	6.39401	6.26022	6.21057	6.3827	-0.133791	-0.183442	-0.0113053	0.476736	0.306828	0.963141
EIF3B	Q8JZQ9	>sp|Q8JZQ9|EIF3B_MOUSE Eukaryotic translation initiation factor 3 subunit B OS=Mus musculus GN=Eif3b PE=1 SV=1	4	104.75	102.339	103.624	104.967	97.0378	102.957	100.559	102.543	93.5382	93.1038	123.972	127.505	6.71081	6.67721	6.69521	6.7138	6.60048	6.68589	6.6519	6.68008	6.54748	6.54077	6.95387	6.99441	6.69441	6.66672	6.62649	6.82968	-0.0276887	-0.0679212	0.135271	0.50644	0.230278	0.449277
EIF3C	Q8R1B4	>sp|Q8R1B4|EIF3C_MOUSE Eukaryotic translation initiation factor 3 subunit C OS=Mus musculus GN=Eif3c PE=1 SV=1	4	119.214	118.438	136.077	112.292	115.463	128.033	120.783	128.005	133.769	101.053	130.874	145.982	6.8974	6.88798	7.08828	6.81111	6.85128	7.00038	6.91628	7.00005	7.0636	6.65897	7.03204	7.18965	6.95789	6.88759	6.99331	6.96022	-0.0703002	0.0354204	0.00233124	0.465129	0.676704	0.990038
EIF3D	O70194	>sp|O70194|EIF3D_MOUSE Eukaryotic translation initiation factor 3 subunit D OS=Mus musculus GN=Eif3d PE=1 SV=2	2	105.889	108.456	94.1609	94.7102	81.2496	122.032	97.9884	94.0443	99.8657	90.372	101.656	107.806	6.72641	6.76096	6.55706	6.56545	6.34429	6.93111	6.61454	6.55527	6.64192	6.4978	6.66755	6.75229	6.68148	6.61362	6.60391	6.63921	-0.0678593	-0.0775668	-0.042263	0.738675	0.346772	0.688561
EIF3E	P60229	>sp|P60229|EIF3E_MOUSE Eukaryotic translation initiation factor 3 subunit E OS=Mus musculus GN=Eif3e PE=1 SV=1	5	113.964	129.817	114.986	101.128	92.5888	98.6692	95.6286	117.148	104.03	98.1179	130.862	117.037	6.83244	7.02033	6.84532	6.66005	6.53277	6.62453	6.57937	6.87218	6.70085	6.61645	7.0319	6.87082	6.89936	6.60578	6.71747	6.83972	-0.293583	-0.181893	-0.0596424	0.0209866	0.163768	0.689629
EIF3F	Q9DCH4	>sp|Q9DCH4|EIF3F_MOUSE Eukaryotic translation initiation factor 3 subunit F OS=Mus musculus GN=Eif3f PE=1 SV=2	4	185.5	179.837	227.471	142.341	165.302	232.914	159.627	171.048	198.878	145.585	224.125	244.098	7.53527	7.49055	7.82954	7.15321	7.36896	7.86365	7.31856	7.41826	7.63574	7.18572	7.80816	7.93131	7.61845	7.46194	7.45752	7.64173	-0.156511	-0.160932	0.0232774	0.554651	0.3204	0.933135
EIF3G	Q9Z1D1	>sp|Q9Z1D1|EIF3G_MOUSE Eukaryotic translation initiation factor 3 subunit G OS=Mus musculus GN=Eif3g PE=1 SV=2	2	35.2045	43.7327	39.2062	38.2249	45.8062	44.3169	33.5139	37.4577	18.6329	36.0937	38.9152	54.3542	5.13769	5.45064	5.29301	5.25644	5.51747	5.46979	5.06669	5.22719	4.21978	5.17367	5.28226	5.76432	5.29378	5.41457	4.83789	5.40675	0.120786	-0.455893	0.112972	0.37482	0.279348	0.617075
EIF3I	Q9QZD9	>sp|Q9QZD9|EIF3I_MOUSE Eukaryotic translation initiation factor 3 subunit I OS=Mus musculus GN=Eif3i PE=1 SV=1	2	100.725	106.095	89.0607	83.0085	103.153	105.567	91.359	86.9471	90.6375	79.5777	95.7792	94.8592	6.65428	6.72921	6.47672	6.37519	6.68865	6.72202	6.51347	6.44207	6.50204	6.31429	6.58164	6.56772	6.62007	6.59528	6.48586	6.48788	-0.0247861	-0.134211	-0.132187	0.862863	0.208896	0.314598
EIF3J1;EIF3J2	Q3UGC7;Q66JS6	>sp|Q3UGC7|EI3JA_MOUSE Eukaryotic translation initiation factor 3 subunit J-A OS=Mus musculus GN=Eif3j1 PE=2 SV=1;>sp|Q66JS6|EI3JB_MOUSE Eukaryotic translation initiation factor 3 subunit J-B OS=Mus musculus GN=Eif3j2 PE=1 SV=1	1	38.9318	37.7602	29.9716	27.2267	26.6026	26.6812	30.0519	35.4526	32.868	32.0534	42.9788	39.1217	5.28288	5.23879	4.90552	4.76695	4.73349	4.73775	4.90939	5.14782	5.03861	5.00241	5.42555	5.2899	5.1424	4.74607	5.03194	5.23929	-0.396332	-0.110458	0.0968876	0.0785682	0.477443	0.60435
EIF3K	Q9DBZ5	>sp|Q9DBZ5|EIF3K_MOUSE Eukaryotic translation initiation factor 3 subunit K OS=Mus musculus GN=Eif3k PE=1 SV=1	1	40.9306	40.0653	34.8418	37.7796	33.9263	34.1052	40.2083	40.4054	40.7819	34.8075	36.4484	52.7356	5.35511	5.32428	5.12275	5.23954	5.08433	5.09192	5.32942	5.33648	5.34986	5.12132	5.18778	5.72071	5.26738	5.1386	5.33858	5.34327	-0.128781	0.0712062	0.0758934	0.228368	0.431617	0.737342
EIF3L	Q8QZY1	>sp|Q8QZY1|EIF3L_MOUSE Eukaryotic translation initiation factor 3 subunit L OS=Mus musculus GN=Eif3l PE=1 SV=1	5	98.3523	114.995	124.545	93.7487	102.51	93.2638	102.105	104.332	74.1756	80.3648	121.323	99.8143	6.61989	6.84543	6.96052	6.55073	6.67962	6.54324	6.67391	6.70503	6.21287	6.32849	6.92271	6.64117	6.80861	6.5912	6.5306	6.63079	-0.217415	-0.278007	-0.177818	0.149165	0.225996	0.432566
EIF4A1	P60843	>sp|P60843|IF4A1_MOUSE Eukaryotic initiation factor 4A-I OS=Mus musculus GN=Eif4a1 PE=1 SV=1	7	382.493	485.871	421.733	407.378	418.341	485.379	415.171	426.155	405.58	353.98	436.727	455.293	8.57929	8.92443	8.72019	8.67022	8.70853	8.92297	8.69756	8.73523	8.66384	8.46753	8.77059	8.83065	8.7413	8.76724	8.69888	8.68959	0.0259397	-0.0424232	-0.0517141	0.849094	0.715791	0.748739
EIF4A2	P10630;P10630-2	>sp|P10630|IF4A2_MOUSE Eukaryotic initiation factor 4A-II OS=Mus musculus GN=Eif4a2 PE=2 SV=2;>sp|P10630-2|IF4A2_MOUSE Isoform of P10630, Isoform 2 of Eukaryotic initiation factor 4A-II OS=Mus musculus GN=Eif4a2	12	1342.68	1523.03	1633.21	1158.43	1234.07	1723.5	1277.21	1323.36	1291.15	1091.5	1442.32	1614.45	10.3909	10.5727	10.6735	10.1779	10.2692	10.7511	10.3188	10.37	10.3344	10.0921	10.4942	10.6568	10.5457	10.3994	10.3411	10.4144	-0.146281	-0.204639	-0.131343	0.512853	0.127453	0.534567
EIF4A3;GM8994	E9PV04;Q91VC3	>tr|E9PV04|E9PV04_MOUSE Protein Gm8994 OS=Mus musculus GN=Gm8994 PE=3 SV=2;>sp|Q91VC3|IF4A3_MOUSE Eukaryotic initiation factor 4A-III OS=Mus musculus GN=Eif4a3 PE=2 SV=3	3	228.229	227.099	145.518	245.473	185.736	175.794	214.75	223.903	141.606	230.813	135.803	151.987	7.83434	7.82718	7.18505	7.93942	7.53711	7.45774	7.74651	7.80673	7.14574	7.85058	7.08538	7.24781	7.61552	7.64476	7.56633	7.39459	0.0292345	-0.0491957	-0.220937	0.917108	0.87827	0.524473
EIF4B	Q8BGD9	>sp|Q8BGD9|IF4B_MOUSE Eukaryotic translation initiation factor 4B OS=Mus musculus GN=Eif4b PE=1 SV=1	1	28.6846	47.4507	45.6801	31.2961	44.1618	3.06423	35.1863	44.6842	55.5202	38.3885	48.3334	34.2193	4.84221	5.56836	5.51349	4.96791	5.46473	1.61552	5.13694	5.48169	5.79494	5.2626	5.59495	5.09674	5.30802	4.01605	5.47119	5.3181	-1.29196	0.163173	0.0100776	0.397516	0.617661	0.972894
EIF4E	P63073	>sp|P63073|IF4E_MOUSE Eukaryotic translation initiation factor 4E OS=Mus musculus GN=Eif4e PE=1 SV=1	1	12.3696	7.96486	5.05115	4.74517	12.7971	8.06855	8.51154	8.40943	6.41577	14.915	11.9798	8.11065	3.62872	2.99365	2.33661	2.24646	3.67775	3.01231	3.08942	3.07201	2.68162	3.89869	3.58253	3.01982	2.98633	2.97884	2.94768	3.50034	-0.00748958	-0.0386447	0.514017	0.98992	0.929548	0.327257
EIF4G2	F7CBP1;G3XA17;Q62448;Q62448-2	>tr|F7CBP1|F7CBP1_MOUSE Isoform of Q62448, Eukaryotic translation initiation factor 4 gamma 2 OS=Mus musculus GN=Eif4g2 PE=1 SV=1;>tr|G3XA17|G3XA17_MOUSE Isoform of Q62448, Eukaryotic translation initiation factor 4 gamma 2 OS=Mus musculus GN=Eif4g2 PE=1 SV=1;>sp|Q62448|IF4G2_MOUSE Eukaryotic translation initiation factor 4 gamma 2 OS=Mus musculus GN=Eif4g2 PE=1 SV=2;>sp|Q62448-2|IF4G2_MOUSE Isof…	4	119.24	113.299	117.784	133.811	122.887	128.68	122.127	133.755	124.227	124.801	122.926	116.148	6.89772	6.82399	6.88	7.06405	6.94119	7.00764	6.93224	7.06345	6.95683	6.96349	6.94164	6.85983	6.86724	7.00429	6.98417	6.92165	0.137056	0.116937	0.0544153	0.039681	0.0814248	0.238932
EIF4H	Q9WUK2;Q9WUK2-2	>sp|Q9WUK2|IF4H_MOUSE Eukaryotic translation initiation factor 4H OS=Mus musculus GN=Eif4h PE=1 SV=3;>sp|Q9WUK2-2|IF4H_MOUSE Isoform of Q9WUK2, Isoform Short of Eukaryotic translation initiation factor 4H OS=Mus musculus GN=Eif4h	2	82.3444	86.8108	64.3288	77.0745	80.0559	83.4972	82.9528	86.6982	86.1388	85.8722	54.1829	80.6094	6.3636	6.4398	6.00739	6.26818	6.32294	6.38366	6.37422	6.43793	6.42859	6.42412	5.75977	6.33288	6.27027	6.32492	6.41358	6.17225	0.0546595	0.143315	-0.0980115	0.725342	0.394845	0.715046
EIF5	P59325	>sp|P59325|IF5_MOUSE Eukaryotic translation initiation factor 5 OS=Mus musculus GN=Eif5 PE=1 SV=1	2	61.0864	64.0191	67.6848	56.2206	59.3998	68.7191	47.9047	57.5817	63.4781	63.7727	62.4997	65.7174	5.93278	6.00043	6.08076	5.81303	5.89239	6.10264	5.58209	5.84754	5.98819	5.99487	5.96578	6.0382	6.00466	5.93602	5.80594	5.99962	-0.0686399	-0.198717	-0.00504112	0.529073	0.231498	0.92263
EIF5A	P63242	>sp|P63242|IF5A1_MOUSE Eukaryotic translation initiation factor 5A-1 OS=Mus musculus GN=Eif5a PE=1 SV=2	2	114.008	140.527	190.498	71.3282	116.202	145.174	107.361	123.043	89.5312	84.938	176.102	23.4145	6.83299	7.1347	7.57363	6.1564	6.86049	7.18164	6.74633	6.94302	6.48432	6.40834	7.46026	4.54933	7.18044	6.73285	6.72456	6.13931	-0.447596	-0.455886	-1.04113	0.301131	0.15981	0.345494
EIF6	O55135	>sp|O55135|IF6_MOUSE Eukaryotic translation initiation factor 6 OS=Mus musculus GN=Eif6 PE=1 SV=2	1	54.9234	67.4521	54.518	42.9056	66.258	63.2156	42.8819	51.8069	51.2792	49.4875	59.0343	60.0773	5.77935	6.07579	5.76866	5.42309	6.05002	5.98221	5.4223	5.69507	5.6803	5.62899	5.88348	5.90875	5.8746	5.81844	5.59922	5.80707	-0.0561598	-0.275378	-0.0675269	0.817367	0.110311	0.642534
ELAVL1	P70372	>sp|P70372|ELAV1_MOUSE ELAV-like protein 1 OS=Mus musculus GN=Elavl1 PE=1 SV=2	6	447.783	427.957	482.711	478.038	437.036	518.027	430.596	359.93	468.652	430.879	476.681	511.188	8.80666	8.74132	8.91501	8.90098	8.77161	9.01688	8.75019	8.49157	8.87237	8.75114	8.89688	8.99771	8.821	8.89649	8.70471	8.88191	0.0754939	-0.116286	0.0609128	0.439652	0.419618	0.529431
ELAVL2	B1AXZ0;B1AXZ6;Q80UJ0	>tr|B1AXZ0|B1AXZ0_MOUSE Isoform of Q60899, ELAV-like protein OS=Mus musculus GN=Elavl2 PE=1 SV=1;>tr|B1AXZ6|B1AXZ6_MOUSE Isoform of Q60899, ELAV-like protein OS=Mus musculus GN=Elavl2 PE=1 SV=1;>tr|Q80UJ0|Q80UJ0_MOUSE Isoform of Q60899, ELAV-like protein OS=Mus musculus GN=Elavl2 PE=1 SV=2	1	97.7642	89.3479	85.8496	99.9599	93.3535	104.231	89.4109	78.7084	86.1109	92.5377	85.1781	99.2713	6.61123	6.48136	6.42374	6.64328	6.54463	6.70364	6.48238	6.29845	6.42812	6.53197	6.41241	6.6333	6.50545	6.63052	6.40298	6.52589	0.125072	-0.102462	0.0204497	0.160796	0.258202	0.821014
ELAVL3	Q60900;Q60900-2	>sp|Q60900|ELAV3_MOUSE ELAV-like protein 3 OS=Mus musculus GN=Elavl3 PE=1 SV=1;>sp|Q60900-2|ELAV3_MOUSE Isoform of Q60900, Isoform HuC-S of ELAV-like protein 3 OS=Mus musculus GN=Elavl3	3	241.385	215.864	244.592	206.141	210.102	247.371	235.969	205.163	234.057	223.82	244.696	238.723	7.91519	7.75398	7.93424	7.68749	7.71495	7.95053	7.88246	7.68063	7.87072	7.80619	7.93485	7.89919	7.8678	7.78432	7.81127	7.88008	-0.0834809	-0.0565361	0.0122749	0.46133	0.551278	0.868334
ELAVL4	A2A9R6;A2A9R8;A2A9S0;A2A9S2;Q61701;Q8BVA9	>tr|A2A9R6|A2A9R6_MOUSE Isoform of Q61701, ELAV-like protein OS=Mus musculus GN=Elavl4 PE=1 SV=1;>tr|A2A9R8|A2A9R8_MOUSE Isoform of Q61701, ELAV-like protein OS=Mus musculus GN=Elavl4 PE=1 SV=1;>tr|A2A9S0|A2A9S0_MOUSE Isoform of Q61701, ELAV-like protein OS=Mus musculus GN=Elavl4 PE=1 SV=1;>tr|A2A9S2|A2A9S2_MOUSE Isoform of Q61701, ELAV-like protein OS=Mus musculus GN=Elavl4 PE=1 SV=1;>sp|Q61701|…	5	411.951	378.338	432.042	353.614	326.051	448.632	386.83	333.921	417.999	376.902	443.152	452.875	8.68633	8.56353	8.75503	8.46603	8.34895	8.80939	8.59556	8.38336	8.70736	8.55805	8.79166	8.82297	8.6683	8.54146	8.56209	8.72422	-0.126839	-0.106205	0.0559279	0.465065	0.401812	0.61193
EMC1	Q8C7X2	>sp|Q8C7X2|EMC1_MOUSE ER membrane protein complex subunit 1 OS=Mus musculus GN=Emc1 PE=1 SV=1	6	151.365	152.983	174.877	168.526	163.642	167.358	170.683	160.638	185.293	179.258	183.447	205.616	7.24189	7.25723	7.4502	7.39683	7.3544	7.38679	7.41517	7.32767	7.53367	7.4859	7.51922	7.68381	7.31644	7.37934	7.4255	7.56297	0.0629025	0.109065	0.246537	0.448207	0.291942	0.0536415
EMC2	Q9CRD2	>sp|Q9CRD2|EMC2_MOUSE ER membrane protein complex subunit 2 OS=Mus musculus GN=Emc2 PE=2 SV=1	3	50.6329	65.9126	49.2362	57.087	43.3962	46.7163	69.6966	54.9491	62.3946	83.9696	42.632	76.3342	5.662	6.04248	5.62165	5.83509	5.4395	5.54585	6.12302	5.78002	5.96335	6.3918	5.41387	6.25426	5.77538	5.60681	5.95546	6.01997	-0.168565	0.180085	0.244595	0.399783	0.345636	0.521243
EMC4	Q9CZX9	>sp|Q9CZX9|EMC4_MOUSE ER membrane protein complex subunit 4 OS=Mus musculus GN=Emc4 PE=2 SV=1	1	12.8348	9.39703	7.73616	7.55995	7.95998	5.44033	12.3761	10.0851	6.68371	11.4989	8.90267	7.22255	3.68199	3.2322	2.95162	2.91838	2.99277	2.4437	3.62948	3.33415	2.74065	3.52343	3.15424	2.85251	3.28861	2.78495	3.23476	3.17672	-0.50366	-0.0538441	-0.111881	0.142527	0.881097	0.717521
EMC7	Q9EP72	>sp|Q9EP72|EMC7_MOUSE ER membrane protein complex subunit 7 OS=Mus musculus GN=Emc7 PE=2 SV=1	1	10.5677	21.5607	21.1496	29.1466	22.9924	33.6999	30.8863	26.5675	22.3869	35.7894	23.2658	25.9189	3.40159	4.43033	4.40256	4.86525	4.52309	5.07467	4.9489	4.73159	4.48458	5.16146	4.54014	4.69593	4.07816	4.821	4.72169	4.79918	0.742845	0.643532	0.721019	0.146161	0.188627	0.155541
EMC8	M0QWP2;M0QWY0;O70378	>tr|M0QWP2|M0QWP2_MOUSE Isoform of O70378, ER membrane protein complex subunit 8 (Fragment) OS=Mus musculus GN=Emc8 PE=1 SV=1;>tr|M0QWY0|M0QWY0_MOUSE Isoform of O70378, ER membrane protein complex subunit 8 (Fragment) OS=Mus musculus GN=Emc8 PE=1 SV=1;>sp|O70378|EMC8_MOUSE ER membrane protein complex subunit 8 OS=Mus musculus GN=Emc8 PE=1 SV=1	1	26.5136	26.8461	27.5452	37.4117	30.2589	33.8148	34.2303	30.1706	23.6189	27.5313	29.4816	29.3947	4.72866	4.74664	4.78373	5.22542	4.91929	5.07958	5.0972	4.91507	4.56187	4.783	4.88174	4.87748	4.75301	5.07476	4.85805	4.84741	0.321753	0.105038	0.094399	0.0634981	0.573284	0.0805761
EML2	D3YWS2;E9QK48;Q7TNG5;Q7TNG5-2	>tr|D3YWS2|D3YWS2_MOUSE Isoform of Q7TNG5, Echinoderm microtubule-associated protein-like 2 OS=Mus musculus GN=Eml2 PE=1 SV=1;>tr|E9QK48|E9QK48_MOUSE Isoform of Q7TNG5, Echinoderm microtubule-associated protein-like 2 OS=Mus musculus GN=Eml2 PE=1 SV=1;>sp|Q7TNG5|EMAL2_MOUSE Echinoderm microtubule-associated protein-like 2 OS=Mus musculus GN=Eml2 PE=2 SV=1;>sp|Q7TNG5-2|EMAL2_MOUSE Isoform of Q7TNG…	2	55.9609	49.9433	49.4697	48.9218	54.2145	49.2584	45.1116	54.1958	62.2929	48.1937	59.6913	45.0721	5.80635	5.64222	5.62847	5.6124	5.76061	5.6223	5.49543	5.76011	5.961	5.59077	5.89945	5.49416	5.69235	5.6651	5.73884	5.66146	-0.0272427	0.0464974	-0.0308863	0.733735	0.773807	0.834437
ENO1	P17182	>sp|P17182|ENOA_MOUSE Alpha-enolase OS=Mus musculus GN=Eno1 PE=1 SV=3	24	3606.84	3779.76	3932.31	3337.55	4076.75	3897.13	3399.62	3774.88	3596.58	3618.62	4063.73	3229.1	11.8165	11.8841	11.9412	11.7046	11.9932	11.9282	11.7312	11.8822	11.8124	11.8212	11.9886	11.6569	11.8806	11.8753	11.8086	11.8222	-0.00526302	-0.0719927	-0.0583447	0.959519	0.274549	0.614683
ENO2	P17183	>sp|P17183|ENOG_MOUSE Gamma-enolase OS=Mus musculus GN=Eno2 PE=1 SV=2	8	284.09	296.622	288.677	240.257	268.472	261.102	255.153	254.162	289.672	274.114	295.147	301.816	8.1502	8.21248	8.17331	7.90844	8.06863	8.02847	7.99522	7.9896	8.17827	8.09863	8.20529	8.23753	8.17867	8.00184	8.05436	8.18048	-0.176821	-0.1243	0.00181675	0.0525579	0.17527	0.971043
ENOPH1	Q8BGB7;Q8BGB7-2	>sp|Q8BGB7|ENOPH_MOUSE Enolase-phosphatase E1 OS=Mus musculus GN=Enoph1 PE=2 SV=1;>sp|Q8BGB7-2|ENOPH_MOUSE Isoform of Q8BGB7, Isoform 2 of Enolase-phosphatase E1 OS=Mus musculus GN=Enoph1	2	32.5851	34.4579	41.8288	31.5008	41.5956	31.7246	35.9225	43.3831	34.7244	24.193	36.713	32.3579	5.02614	5.10676	5.38642	4.97732	5.37836	4.98753	5.16682	5.43906	5.11788	4.59652	5.19822	5.01605	5.17311	5.1144	5.24125	4.93693	-0.0587079	0.0681422	-0.236181	0.749642	0.669276	0.333368
ENTPD2	O55026	>sp|O55026|ENTP2_MOUSE Ectonucleoside triphosphate diphosphohydrolase 2 OS=Mus musculus GN=Entpd2 PE=1 SV=2	1	24.2765	18.6329	16.5206	22.215	22.7598	19.3577	15.0261	17.4485	13.4577	15.5078	18.1838	21.392	4.60149	4.21978	4.04619	4.47346	4.50842	4.27483	3.9094	4.12503	3.75036	3.95492	4.18458	4.419	4.28915	4.4189	3.92827	4.18616	0.12975	-0.360889	-0.10299	0.526037	0.15128	0.653139
ENTPD6	Q3U0P5	>tr|Q3U0P5|Q3U0P5_MOUSE Ectonucleoside triphosphate diphosphohydrolase 6, isoform CRA_a OS=Mus musculus GN=Entpd6 PE=1 SV=1	1	17.2974	15.1078	13.1929	24.33	14.9503	16.8268	27.4866	17.0035	18.0192	25.2863	18.414	18.7232	4.11248	3.91723	3.72169	4.60467	3.9021	4.07269	4.78066	4.08776	4.17146	4.66028	4.20273	4.22676	3.91713	4.19315	4.34663	4.36326	0.27602	0.429493	0.446127	0.331787	0.178979	0.0798074
EPB4.1L1	A2AUK5	>tr|A2AUK5|A2AUK5_MOUSE Isoform of Q9Z2H5, Band 4.1-like protein 1 OS=Mus musculus GN=Epb4.1l1 PE=1 SV=1	12	408.709	435.287	427.554	481.693	435.619	360.352	486.972	460.229	493.604	492.707	410.105	412.375	8.67493	8.76582	8.73996	8.91197	8.76692	8.49326	8.92769	8.84621	8.94721	8.94459	8.67985	8.68781	8.72691	8.72405	8.90704	8.77075	-0.00285475	0.180131	0.0438441	0.98378	0.012309	0.67081
EPB41L3	Q9WV92;Q9WV92-2;Q9WV92-3;Q9WV92-4;Q9WV92-5;Q9WV92-6;Q9WV92-8	>sp|Q9WV92|E41L3_MOUSE Band 4.1-like protein 3 OS=Mus musculus GN=Epb41l3 PE=1 SV=1;>sp|Q9WV92-2|E41L3_MOUSE Isoform of Q9WV92, Isoform 2 of Band 4.1-like protein 3 OS=Mus musculus GN=Epb41l3;>sp|Q9WV92-3|E41L3_MOUSE Isoform of Q9WV92, Isoform 3 of Band 4.1-like protein 3 OS=Mus musculus GN=Epb41l3;>sp|Q9WV92-4|E41L3_MOUSE Isoform of Q9WV92, Isoform 4 of Band 4.1-like protein 3 OS=Mus musculus GN…	4	81.9669	76.2912	88.8781	69.0389	74.396	67.3028	63.682	64.8545	80.1717	83.6975	60.9409	77.7397	6.35697	6.25344	6.47376	6.10934	6.21715	6.0726	5.99281	6.01913	6.32502	6.38711	5.92934	6.28058	6.36139	6.13303	6.11232	6.19901	-0.228361	-0.249067	-0.162379	0.0483847	0.131084	0.369084
EPDR1	Q99M71	>sp|Q99M71|EPDR1_MOUSE Mammalian ependymin-related protein 1 OS=Mus musculus GN=Epdr1 PE=2 SV=1	1	46.6469	50.1984	29.0751	32.7774	43.78	47.9733	30.4699	44.1917	38.7435	45.7386	57.1497	37.3462	5.54371	5.64957	4.86171	5.03463	5.4522	5.58416	4.92931	5.4657	5.27588	5.51534	5.83667	5.22289	5.35166	5.357	5.22363	5.52497	0.00533386	-0.12803	0.173305	0.986661	0.688086	0.601945
EPHA4	Q03137	>sp|Q03137|EPHA4_MOUSE Ephrin type-A receptor 4 OS=Mus musculus GN=Epha4 PE=1 SV=2	5	75.5814	81.1387	86.5101	151.065	87.2766	81.8009	88.8553	96.2157	91.0566	100.395	81.7524	74.9456	6.23996	6.34232	6.4348	7.23903	6.44752	6.35405	6.47339	6.5882	6.50869	6.64954	6.35319	6.22777	6.33902	6.6802	6.52343	6.41017	0.341174	0.184401	0.0711438	0.347821	0.0608015	0.642346
EPHX1	E9PWK1;Q9D379	>tr|E9PWK1|E9PWK1_MOUSE Isoform of Q9D379, Epoxide hydrolase 1 OS=Mus musculus GN=Ephx1 PE=1 SV=1;>sp|Q9D379|HYEP_MOUSE Epoxide hydrolase 1 OS=Mus musculus GN=Ephx1 PE=1 SV=2	2	30.8864	30.7355	27.6952	28.7775	26.3647	22.3968	37.2095	32.7325	36.9974	37.9622	24.8441	25.4228	4.9489	4.94184	4.79156	4.84687	4.72054	4.48522	5.2176	5.03265	5.20935	5.24649	4.63483	4.66805	4.8941	4.68421	5.1532	4.84979	-0.209889	0.259101	-0.0443076	0.176166	0.0319035	0.846885
EPM2AIP1	Q8VEH5	>sp|Q8VEH5|EPMIP_MOUSE EPM2A-interacting protein 1 OS=Mus musculus GN=Epm2aip1 PE=2 SV=1	3	98.3293	96.802	101.259	100.276	91.3285	124.985	90.0242	88.605	96.1454	81.9192	100.724	102.125	6.61955	6.59697	6.66191	6.64783	6.51299	6.96561	6.49224	6.46932	6.58715	6.35613	6.65427	6.6742	6.62614	6.70881	6.51623	6.56153	0.0826712	-0.109907	-0.0646096	0.601794	0.0732095	0.596213
EPN1	Q80VP1;Q80VP1-2	>sp|Q80VP1|EPN1_MOUSE Epsin-1 OS=Mus musculus GN=Epn1 PE=1 SV=3;>sp|Q80VP1-2|EPN1_MOUSE Isoform of Q80VP1, Isoform 2 of Epsin-1 OS=Mus musculus GN=Epn1	1	36.4554	32.1235	18.8335	24.8807	27.9466	22.2547	23.0509	21.7652	20.9902	30.4271	21.2914	34.3947	5.18806	5.00556	4.23523	4.63695	4.8046	4.47604	4.52675	4.44395	4.39164	4.92729	4.4122	5.10412	4.80961	4.6392	4.45412	4.81453	-0.170417	-0.355498	0.00491942	0.625966	0.347249	0.989768
EPN3	Q91W69	>sp|Q91W69|EPN3_MOUSE Epsin-3 OS=Mus musculus GN=Epn3 PE=2 SV=1	1	16.8941	14.2342	11.5257	16.4198	16.1971	18.2818	20.0994	12.884	15.6805	17.3919	14.8633	14.8185	4.07845	3.83129	3.52678	4.03736	4.01767	4.19234	4.32908	3.68751	3.9709	4.12034	3.89368	3.88933	3.81217	4.08245	3.99583	3.96778	0.27028	0.183659	0.155609	0.226514	0.495652	0.446354
EPRS	Q8CGC7	>sp|Q8CGC7|SYEP_MOUSE Bifunctional glutamate/proline--tRNA ligase OS=Mus musculus GN=Eprs PE=1 SV=4	12	247.62	272.272	267.459	232.63	252.257	271.332	239.301	250.126	281.179	255.43	282.873	295.98	7.95198	8.0889	8.06317	7.8619	7.97875	8.08392	7.90268	7.96651	8.13534	7.99679	8.14401	8.20935	8.03469	7.97485	8.00151	8.11672	-0.0598313	-0.0331717	0.0820318	0.485159	0.7078	0.347151
EPS15L1	Q60902;Q60902-2;Q60902-4	>sp|Q60902|EP15R_MOUSE Epidermal growth factor receptor substrate 15-like 1 OS=Mus musculus GN=Eps15l1 PE=1 SV=3;>sp|Q60902-2|EP15R_MOUSE Isoform of Q60902, Isoform 2 of Epidermal growth factor receptor substrate 15-like 1 OS=Mus musculus GN=Eps15l1;>sp|Q60902-4|EP15R_MOUSE Isoform of Q60902, Isoform 4 of Epidermal growth factor receptor substrate 15-like 1 OS=Mus musculus GN=Eps15l1	1	22.7795	22.2064	17.2039	27.5968	22.091	24.5262	22.4355	22.7291	25.0633	25.658	17.3904	17.3555	4.50967	4.4729	4.10466	4.78643	4.46539	4.61625	4.48771	4.50647	4.64751	4.68133	4.12022	4.11732	4.36241	4.62269	4.54723	4.30629	0.260279	0.184817	-0.056118	0.184511	0.287892	0.818973
EPS8	D3Z5I5;D3Z7F4;Q08509;Q3UGL1	>tr|D3Z5I5|D3Z5I5_MOUSE Isoform of Q08509, Epidermal growth factor receptor kinase substrate 8 (Fragment) OS=Mus musculus GN=Eps8 PE=1 SV=1;>tr|D3Z7F4|D3Z7F4_MOUSE Isoform of Q08509, Epidermal growth factor receptor kinase substrate 8 (Fragment) OS=Mus musculus GN=Eps8 PE=1 SV=1;>sp|Q08509|EPS8_MOUSE Epidermal growth factor receptor kinase substrate 8 OS=Mus musculus GN=Eps8 PE=1 SV=2;>tr|Q3UGL1|…	1	17.4203	16.3966	18.5399	17.7832	21.0412	5.56294	13.4349	23.8052	30.5097	24.0002	24.7803	20.8569	4.1227	4.03532	4.21256	4.15245	4.39514	2.47585	3.74791	4.5732	4.9312	4.58497	4.63112	4.38245	4.12353	3.67448	4.41744	4.53285	-0.449048	0.29391	0.409323	0.534667	0.490691	0.0151779
ERC1	F8VPM7;Q99MI1;Q99MI1-2;V9GWT6;V9GXH3	>tr|F8VPM7|F8VPM7_MOUSE Isoform of Q99MI1, ELKS/Rab6-interacting/CAST family member 1 OS=Mus musculus GN=Erc1 PE=1 SV=1;>sp|Q99MI1|RB6I2_MOUSE ELKS/Rab6-interacting/CAST family member 1 OS=Mus musculus GN=Erc1 PE=1 SV=1;>sp|Q99MI1-2|RB6I2_MOUSE Isoform of Q99MI1, Isoform 2 of ELKS/Rab6-interacting/CAST family member 1 OS=Mus musculus GN=Erc1;>tr|V9GWT6|V9GWT6_MOUSE Isoform of Q99MI1, ELKS/Rab6-in…	12	350.235	317.858	290.164	368.785	345.679	234.083	380.72	374.41	340.269	360.027	264.955	263.181	8.45218	8.31224	8.18072	8.52664	8.43329	7.87087	8.57259	8.54847	8.41053	8.49196	8.04961	8.03991	8.31505	8.27693	8.51053	8.19383	-0.0381131	0.195483	-0.12122	0.874772	0.115835	0.523302
ERGIC1	Q9DC16	>sp|Q9DC16|ERGI1_MOUSE Endoplasmic reticulum-Golgi intermediate compartment protein 1 OS=Mus musculus GN=Ergic1 PE=1 SV=1	6	296.977	304.65	292.148	300.05	291.886	343.023	335.773	297.844	310.365	341.514	303.628	337.401	8.21421	8.25101	8.19055	8.22906	8.18926	8.42216	8.39134	8.21841	8.27782	8.4158	8.24616	8.39832	8.21859	8.28016	8.29586	8.35343	0.0615695	0.0772695	0.134836	0.484977	0.263693	0.118264
ERH	P84089	>sp|P84089|ERH_MOUSE Enhancer of rudimentary homolog OS=Mus musculus GN=Erh PE=1 SV=1	1	105.552	71.1693	116.067	45.6059	32.5264	38.311	27.8067	52.9205	16.5355	43.2284	83.1667	2.55177	6.7218	6.15318	6.85881	5.51115	5.02354	5.25969	4.79736	5.72575	4.04749	5.43391	6.37793	1.3515	6.57793	5.26479	4.85687	4.38778	-1.31314	-1.72106	-2.19015	0.010413	0.0537767	0.290521
ERI3	Q8C460;Q8C460-2;Q8C460-3	>sp|Q8C460|ERI3_MOUSE ERI1 exoribonuclease 3 OS=Mus musculus GN=Eri3 PE=1 SV=1;>sp|Q8C460-2|ERI3_MOUSE Isoform of Q8C460, Isoform 2 of ERI1 exoribonuclease 3 OS=Mus musculus GN=Eri3;>sp|Q8C460-3|ERI3_MOUSE Isoform of Q8C460, Isoform 3 of ERI1 exoribonuclease 3 OS=Mus musculus GN=Eri3	1	78.3505	70.2107	79.8005	69.865	84.0869	80.4787	82.7182	68.7552	87.0532	81.7322	77.2693	68.2084	6.29187	6.13362	6.31833	6.1265	6.39381	6.33054	6.37013	6.1034	6.44383	6.35283	6.27182	6.09188	6.24794	6.28361	6.30579	6.23884	0.0356755	0.0578471	-0.00909388	0.738975	0.657296	0.929645
ERLEC1	Q8VEH8	>sp|Q8VEH8|ERLEC_MOUSE Endoplasmic reticulum lectin 1 OS=Mus musculus GN=Erlec1 PE=2 SV=1	1	20.4522	14.1516	23.6435	18.6814	17.0537	9.39233	20.2281	24.7514	18.221	29.2557	20.6365	16.9934	4.35419	3.8229	4.56337	4.22353	4.09201	3.23148	4.33829	4.62944	4.18753	4.87065	4.36712	4.08691	4.24682	3.84901	4.38509	4.44156	-0.39781	0.138267	0.19474	0.361619	0.623731	0.573471
ERLIN2	Q8BFZ9	>sp|Q8BFZ9|ERLN2_MOUSE Erlin-2 OS=Mus musculus GN=Erlin2 PE=1 SV=1	8	308.864	283.081	301.907	349.722	299.951	356.984	325.58	297.17	305.22	315.445	296.659	329.627	8.27083	8.14507	8.23796	8.45006	8.22858	8.47972	8.34687	8.21515	8.25371	8.30125	8.21266	8.36469	8.21795	8.38612	8.27191	8.29287	0.168168	0.0539545	0.0749133	0.155581	0.376586	0.267505
ERMP1	Q3UVK0	>sp|Q3UVK0|ERMP1_MOUSE Endoplasmic reticulum metallopeptidase 1 OS=Mus musculus GN=Ermp1 PE=2 SV=2	1	18.3822	17.8321	16.4004	8.31367	10.6697	9.41585	12.7849	18.7671	10.9951	12.6761	10.7795	15.7206	4.20023	4.1564	4.03566	3.05549	3.41545	3.23509	3.67637	4.23014	3.45879	3.66403	3.43022	3.97459	4.13077	3.23534	3.78843	3.68961	-0.895423	-0.342331	-0.441151	0.00524792	0.27225	0.0965321
ERP29	P57759	>sp|P57759|ERP29_MOUSE Endoplasmic reticulum resident protein 29 OS=Mus musculus GN=Erp29 PE=1 SV=2	5	527.392	513.911	578.759	659.386	593.52	514.144	545.454	594.295	629.849	588.906	561.771	496.083	9.04273	9.00537	9.17682	9.36498	9.21315	9.00603	9.09131	9.21504	9.29886	9.20189	9.13384	8.95444	9.07498	9.19472	9.20174	9.09672	0.119745	0.126761	0.021747	0.38036	0.188191	0.822814
ERP44	Q9D1Q6	>sp|Q9D1Q6|ERP44_MOUSE Endoplasmic reticulum resident protein 44 OS=Mus musculus GN=Erp44 PE=1 SV=1	4	96.3539	101.508	115.943	105.838	113.701	91.1555	96.1859	106.392	114.345	109.634	124.72	91.4666	6.59027	6.66544	6.85728	6.72572	6.8291	6.51026	6.58775	6.73325	6.83725	6.77656	6.96254	6.51517	6.70433	6.68836	6.71942	6.75143	-0.0159704	0.0150842	0.047094	0.903157	0.895238	0.775397
ESD	H3BJL6;H3BJP2;H3BKH6;H3BLJ9;Q9R0P3	>tr|H3BJL6|H3BJL6_MOUSE Isoform of Q9R0P3, S-formylglutathione hydrolase OS=Mus musculus GN=Esd PE=1 SV=1;>tr|H3BJP2|H3BJP2_MOUSE Isoform of Q9R0P3, S-formylglutathione hydrolase (Fragment) OS=Mus musculus GN=Esd PE=1 SV=1;>tr|H3BKH6|H3BKH6_MOUSE Isoform of Q9R0P3, S-formylglutathione hydrolase OS=Mus musculus GN=Esd PE=1 SV=1;>tr|H3BLJ9|H3BLJ9_MOUSE Isoform of Q9R0P3, S-formylglutathione hydrola…	4	274.833	300.341	280.972	278.37	337.577	266.206	226.725	284.013	253.293	253.462	277.109	249.375	8.10241	8.23046	8.13429	8.12086	8.39907	8.0564	7.8248	8.14981	7.98467	7.98562	8.11431	7.96217	8.15572	8.19211	7.98643	8.0207	0.0363926	-0.169291	-0.135016	0.770157	0.205341	0.0939724
ETF1	Q8BWY3	>sp|Q8BWY3|ERF1_MOUSE Eukaryotic peptide chain release factor subunit 1 OS=Mus musculus GN=Etf1 PE=1 SV=4	3	94.0688	85.5875	103.052	90.9626	95.6043	102.599	72.9838	83.7398	87.1438	82.372	98.6783	102.559	6.55565	6.41933	6.68723	6.5072	6.579	6.68087	6.1895	6.38784	6.44533	6.36408	6.62466	6.68031	6.55407	6.58903	6.34089	6.55635	0.034957	-0.213178	0.00228222	0.727099	0.123361	0.986287
ETFA	Q99LC5	>sp|Q99LC5|ETFA_MOUSE Electron transfer flavoprotein subunit alpha, mitochondrial OS=Mus musculus GN=Etfa PE=1 SV=2	7	555.108	557.443	526.946	549.32	573.61	633.567	522.323	514.681	546.974	515.658	557.765	464.999	9.11663	9.12268	9.04151	9.1015	9.16393	9.30735	9.0288	9.00753	9.09533	9.01027	9.12351	8.86108	9.09361	9.19093	9.04389	8.99829	0.0973223	-0.0497181	-0.0953164	0.247631	0.251911	0.337197
ETFB	Q9DCW4	>sp|Q9DCW4|ETFB_MOUSE Electron transfer flavoprotein subunit beta OS=Mus musculus GN=Etfb PE=1 SV=3	7	611.11	606.165	618.827	634.091	632.903	716.362	583.981	577.19	619.591	633.789	658.011	540.821	9.25529	9.24357	9.27339	9.30855	9.30584	9.48454	9.18978	9.1729	9.27517	9.30786	9.36197	9.07901	9.25742	9.36631	9.21262	9.24961	0.108894	-0.0447983	-0.00780498	0.204746	0.290496	0.93666
EWSR1	Q5SUS9;Q5SUT0;Q61545	>tr|Q5SUS9|Q5SUS9_MOUSE Isoform of Q61545, RNA-binding protein EWS OS=Mus musculus GN=Ewsr1 PE=1 SV=1;>tr|Q5SUT0|Q5SUT0_MOUSE Isoform of Q61545, RNA-binding protein EWS OS=Mus musculus GN=Ewsr1 PE=1 SV=1;>sp|Q61545|EWS_MOUSE RNA-binding protein EWS OS=Mus musculus GN=Ewsr1 PE=1 SV=2	1	70.3074	69.5797	52.0451	52.1207	62.6881	63.5419	56.3832	50.2031	55.4519	53.563	36.6039	71.9959	6.13561	6.12059	5.70169	5.70378	5.97012	5.98964	5.81719	5.6497	5.79316	5.74316	5.19393	6.16984	5.98596	5.88785	5.75335	5.70231	-0.0981175	-0.232609	-0.283652	0.598499	0.238438	0.436802
EXOC1	Q5PPR2;Q6P1Y9;Q8R3S6	>tr|Q5PPR2|Q5PPR2_MOUSE Isoform of Q8R3S6, Exocyst complex component 1 OS=Mus musculus GN=Exoc1 PE=1 SV=1;>tr|Q6P1Y9|Q6P1Y9_MOUSE Isoform of Q8R3S6, Exocyst complex component 1 OS=Mus musculus GN=Exoc1 PE=1 SV=1;>sp|Q8R3S6|EXOC1_MOUSE Exocyst complex component 1 OS=Mus musculus GN=Exoc1 PE=1 SV=4	2	42.8491	37.9868	45.2767	41.8877	44.6567	37.615	33.7228	51.139	53.4405	46.6562	42.8165	36.6085	5.42119	5.24743	5.5007	5.38845	5.48081	5.23324	5.07565	5.67635	5.73986	5.544	5.4201	5.19411	5.38977	5.3675	5.49729	5.38607	-0.022273	0.107516	-0.0037054	0.84086	0.670732	0.978214
EXOC2	Q9D4H1	>sp|Q9D4H1|EXOC2_MOUSE Exocyst complex component 2 OS=Mus musculus GN=Exoc2 PE=1 SV=1	3	47.8036	30.7913	41.5385	33.4865	40.6516	34.2115	48.5806	52.6544	52.1704	44.2624	43.299	40.2366	5.57905	4.94445	5.37638	5.06551	5.34524	5.09641	5.60231	5.71848	5.70516	5.46801	5.43626	5.33044	5.29996	5.16905	5.67532	5.41157	-0.130907	0.375358	0.111611	0.5742	0.178715	0.614621
EXOC3	Q6KAR6	>sp|Q6KAR6|EXOC3_MOUSE Exocyst complex component 3 OS=Mus musculus GN=Exoc3 PE=1 SV=2	1	12.7339	10.4742	13.3038	9.4711	17.7481	8.81485	15.7467	18.0494	16.8481	19.5294	13.6311	18.6948	3.6706	3.38876	3.73377	3.24353	4.14959	3.13994	3.97698	4.17388	4.07451	4.28757	3.76883	4.22456	3.59771	3.51102	4.07512	4.09365	-0.0866913	0.477412	0.495944	0.817566	0.0275576	0.0738325
EXOC4	O35382	>sp|O35382|EXOC4_MOUSE Exocyst complex component 4 OS=Mus musculus GN=Exoc4 PE=1 SV=2	3	35.8491	58.1621	43.7763	59.0726	54.5429	41.5859	39.4009	45.5204	52.2454	56.0268	35.2079	35.5438	5.16387	5.86201	5.45208	5.88442	5.76932	5.37802	5.30016	5.50844	5.70723	5.80805	5.13783	5.15153	5.49265	5.67725	5.50528	5.3658	0.184601	0.0126247	-0.126851	0.510399	0.960189	0.694218
EXOC5	Q3TPX4	>sp|Q3TPX4|EXOC5_MOUSE Exocyst complex component 5 OS=Mus musculus GN=Exoc5 PE=1 SV=2	3	50.0869	45.7345	56.0953	49.0837	62.3453	47.73	59.9691	62.5102	70.4933	62.684	48.2119	49.3302	5.64636	5.51521	5.80981	5.61717	5.96221	5.57682	5.90615	5.96602	6.13941	5.97003	5.59132	5.6244	5.65713	5.71874	6.00386	5.72858	0.0616095	0.346734	0.0714542	0.702951	0.0365036	0.657339
EXOC6B	A6H5Z3	>sp|A6H5Z3|EXC6B_MOUSE Exocyst complex component 6B OS=Mus musculus GN=Exoc6b PE=2 SV=1	1	26.4817	20.9848	21.0624	22.2707	16.8729	18.0897	28.6727	21.5453	22.2657	19.6839	18.6058	19.4691	4.72693	4.39127	4.3966	4.47708	4.07663	4.1771	4.8416	4.4293	4.47675	4.29894	4.21768	4.28311	4.50493	4.2436	4.58255	4.26658	-0.26133	0.0776172	-0.238355	0.186046	0.674233	0.159416
EXOC7	A2AAN0;O35250;O35250-2	>tr|A2AAN0|A2AAN0_MOUSE Isoform of O35250, Exocyst complex component 7 OS=Mus musculus GN=Exoc7 PE=1 SV=1;>sp|O35250|EXOC7_MOUSE Exocyst complex component 7 OS=Mus musculus GN=Exoc7 PE=1 SV=2;>sp|O35250-2|EXOC7_MOUSE Isoform of O35250, Isoform 2 of Exocyst complex component 7 OS=Mus musculus GN=Exoc7	1	6.35604	9.91344	12.475	9.72984	10.1321	15.8671	15.0378	14.7016	7.88566	15.3064	6.71499	10.5061	2.66813	3.30939	3.64097	3.28242	3.34086	3.98797	3.91052	3.8779	2.97923	3.93606	2.74739	3.39315	3.20616	3.53708	3.58922	3.35887	0.33092	0.383055	0.152703	0.417457	0.41142	0.750235
EXOC8	Q6PGF7	>sp|Q6PGF7|EXOC8_MOUSE Exocyst complex component 8 OS=Mus musculus GN=Exoc8 PE=1 SV=1	2	44.249	43.2255	45.6967	52.6943	29.4484	42.6064	47.4722	54.4632	75.27	45.8339	39.857	43.0895	5.46757	5.43381	5.51402	5.71958	4.88012	5.413	5.56901	5.76721	6.234	5.51834	5.31676	5.42927	5.4718	5.33756	5.85674	5.42146	-0.134237	0.384941	-0.0503442	0.639608	0.188548	0.488942
EXOG	E9PZS5;Q8C163	>tr|E9PZS5|E9PZS5_MOUSE Isoform of Q8C163, Nuclease EXOG, mitochondrial OS=Mus musculus GN=Exog PE=1 SV=1;>sp|Q8C163|EXOG_MOUSE Nuclease EXOG, mitochondrial OS=Mus musculus GN=Exog PE=2 SV=1	1	10.9055	14.4402	15.8199	8.05698	8.85643	19.9244	16.6046	13.196	21.6596	15.7052	19.1941	21.1162	3.44698	3.85202	3.98367	3.01024	3.14673	4.31647	4.05351	3.72202	4.43694	3.97317	4.26259	4.40028	3.76089	3.49114	4.07082	4.21201	-0.269746	0.309935	0.451122	0.593198	0.306158	0.0963513
EZR	P26040	>sp|P26040|EZRI_MOUSE Ezrin OS=Mus musculus GN=Ezr PE=1 SV=3	4	63.0796	58.9118	65.839	61.6864	88.7106	69.4054	44.8464	51.9941	55.3582	37.4416	78.9697	67.862	5.9791	5.88048	6.04087	5.94688	6.47103	6.11698	5.48692	5.70028	5.79072	5.22657	6.30323	6.08453	5.96682	6.1783	5.65931	5.87144	0.211478	-0.307512	-0.0953756	0.302686	0.0561844	0.799918
FAAH	O08914	>sp|O08914|FAAH1_MOUSE Fatty-acid amide hydrolase 1 OS=Mus musculus GN=Faah PE=2 SV=1	1	16.2121	13.0542	13.9185	17.9171	18.7713	3.91429	26.3739	18.2755	25.6589	25.476	14.3975	17.2313	4.019	3.70644	3.79893	4.16326	4.23046	1.96875	4.72104	4.19184	4.68139	4.67107	3.84775	4.10696	3.84146	3.45416	4.53142	4.20859	-0.387299	0.689966	0.367135	0.655111	0.0360326	0.267054
FABP3	P11404	>sp|P11404|FABPH_MOUSE Fatty acid-binding protein, heart OS=Mus musculus GN=Fabp3 PE=1 SV=5	3	318.522	197.65	310.813	147.622	96.3081	127.69	140.359	169.995	95.498	103.702	267.711	50.2637	8.31525	7.6268	8.2799	7.20576	6.58958	6.9965	7.13298	7.40935	6.5774	6.69629	8.06453	5.65144	8.07398	6.93062	7.03991	6.80409	-1.14337	-1.03408	-1.26989	0.017939	0.0359524	0.203988
FABP5	Q05816	>sp|Q05816|FABP5_MOUSE Fatty acid-binding protein, epidermal OS=Mus musculus GN=Fabp5 PE=1 SV=3	2	1004.68	640.514	791.138	464.447	377.811	645.74	395.382	547.26	205.271	280.654	601.84	51.3932	9.97253	9.32309	9.62779	8.85937	8.56152	9.33481	8.6271	9.09608	7.68139	8.13265	9.23324	5.68351	9.64113	8.91857	8.46819	7.68313	-0.722566	-1.17294	-1.958	0.0713435	0.0890238	0.199916
FABP7	E9Q0H6;P51880	>tr|E9Q0H6|E9Q0H6_MOUSE Isoform of P51880, Fatty acid-binding protein, brain OS=Mus musculus GN=Fabp7 PE=1 SV=1;>sp|P51880|FABP7_MOUSE Fatty acid-binding protein, brain OS=Mus musculus GN=Fabp7 PE=1 SV=2	3	233.032	156.603	189.377	94.9282	108.358	109.693	73.011	119.973	21.4706	49.9089	203.494	4.17946	7.86438	7.29097	7.56512	6.56876	6.75966	6.77732	6.19004	6.90656	4.42429	5.64122	7.66884	2.06332	7.57349	6.70191	5.8403	5.12446	-0.871575	-1.73319	-2.44903	0.0221046	0.137261	0.273016
FADS1	Q920L1	>sp|Q920L1|FADS1_MOUSE Fatty acid desaturase 1 OS=Mus musculus GN=Fads1 PE=2 SV=1	1	18.552	15.2068	19.5221	16.6563	23.8301	19.8674	17.9851	19.7199	19.3676	21.705	13.9338	23.0127	4.2135	3.92665	4.28704	4.058	4.57471	4.31233	4.16873	4.30158	4.27557	4.43996	3.80052	4.52436	4.14239	4.31502	4.24863	4.25495	0.172621	0.106234	0.112551	0.408586	0.442468	0.688392
FADS2	Q9Z0R9	>sp|Q9Z0R9|FADS2_MOUSE Fatty acid desaturase 2 OS=Mus musculus GN=Fads2 PE=2 SV=1	3	78.702	86.588	93.4564	114.422	107.769	113.115	123.188	106.765	112.476	99.451	99.5228	110.751	6.29833	6.43609	6.54622	6.83822	6.75179	6.82165	6.94472	6.73829	6.81347	6.63591	6.63695	6.79118	6.42688	6.80389	6.83216	6.68802	0.377006	0.405276	0.261135	0.0234655	0.0132043	0.0470388
FAF2	Q3TDN2	>sp|Q3TDN2|FAF2_MOUSE FAS-associated factor 2 OS=Mus musculus GN=Faf2 PE=2 SV=2	1	31.0913	28.947	21.1559	26.7446	21.2255	19.7372	36.416	28.6545	19.9063	35.6132	20.6291	32.9137	4.95844	4.85534	4.40299	4.74118	4.40772	4.30284	5.1865	4.84069	4.31515	5.15434	4.36661	5.04062	4.73892	4.48391	4.78078	4.85386	-0.25501	0.0418562	0.114932	0.30651	0.898492	0.722697
FAM162A	Q9D6U8	>sp|Q9D6U8|F162A_MOUSE Protein FAM162A OS=Mus musculus GN=Fam162a PE=2 SV=1	2	33.7092	30.7909	21.5695	24.5468	34.6811	26.9633	37.7412	37.4983	14.9226	29.0262	34.4762	7.03388	5.07507	4.94443	4.43092	4.61746	5.11608	4.75292	5.23807	5.22875	3.89942	4.85928	5.10753	2.81432	4.81681	4.82882	4.78875	4.26038	0.0120135	-0.0280594	-0.55643	0.963642	0.957907	0.528087
FAM169A	Q5XG69	>sp|Q5XG69|F169A_MOUSE Soluble lamin-associated protein of 75 kDa OS=Mus musculus GN=Fam169a PE=1 SV=3	1	41.2299	34.1408	35.9173	20.3461	24.617	35.4464	29.7298	30.1295	35.1606	24.8983	29.0982	31.2711	5.36562	5.09343	5.16661	4.34668	4.62158	5.14757	4.89384	4.9131	5.13589	4.63797	4.86286	4.96676	5.20855	4.70528	4.98094	4.82253	-0.503275	-0.227608	-0.386021	0.155334	0.113138	0.0395961
FAM171A2	A2A699	>sp|A2A699|F1712_MOUSE Protein FAM171A2 OS=Mus musculus GN=Fam171a2 PE=1 SV=1	1	28.8417	22.6148	21.5798	19.5909	23.3606	19.3419	28.8168	29.2255	28.8654	32.457	23.679	24.1766	4.85008	4.4992	4.43161	4.29211	4.54601	4.27366	4.84884	4.86915	4.85127	5.02046	4.56554	4.59554	4.59363	4.37059	4.85642	4.72718	-0.223038	0.262789	0.133547	0.236892	0.179707	0.533512
FAM177A1	Q8BR63	>sp|Q8BR63|F177A_MOUSE Protein FAM177A1 OS=Mus musculus GN=Fam177a1 PE=2 SV=1	2	59.2089	57.83	72.0617	62.02	48.4465	61.4737	62.3964	56.168	75.2019	60.0846	54.9718	67.5885	5.88774	5.85375	6.17116	5.95466	5.59832	5.9419	5.96339	5.81168	6.2327	5.90892	5.78062	6.07871	5.97088	5.83163	6.00259	5.92275	-0.139257	0.031705	-0.0481329	0.418291	0.852036	0.735336
FAM213A	Q3U125;Q9CYH2	>tr|Q3U125|Q3U125_MOUSE Isoform of Q9CYH2, Redox-regulatory protein FAM213A OS=Mus musculus GN=Fam213a PE=1 SV=1;>sp|Q9CYH2|F213A_MOUSE Redox-regulatory protein FAM213A OS=Mus musculus GN=Fam213a PE=1 SV=2	3	197.364	180.982	181.255	180.654	186.056	196.901	197.891	177.982	199.367	210.325	176.05	202.82	7.62472	7.4997	7.50187	7.49708	7.53959	7.62132	7.62856	7.47558	7.63928	7.71648	7.45984	7.66406	7.5421	7.55267	7.58114	7.61346	0.0105706	0.0390447	0.0713641	0.857346	0.593562	0.478501
FAM213B	Q9DB60	>sp|Q9DB60|PGFS_MOUSE Prostamide/prostaglandin F synthase OS=Mus musculus GN=Fam213b PE=1 SV=1	1	13.1824	9.44069	18.732	10.8159	16.3134	16.8729	17.1086	11.0844	12.6617	16.0112	14.183	14.4806	3.72054	3.23889	4.22743	3.43508	4.02799	4.07664	4.09665	3.47046	3.6624	4.00101	3.82609	3.85605	3.72895	3.84657	3.74317	3.89438	0.117617	0.0142158	0.165429	0.756691	0.968988	0.623038
FAM49A	Q8BHZ0	>sp|Q8BHZ0|FA49A_MOUSE Protein FAM49A OS=Mus musculus GN=Fam49a PE=2 SV=1	3	80.7704	93.0324	77.9684	79.3039	90.8007	107.877	86.7244	92.5536	65.1867	76.6256	67.8092	91.6188	6.33576	6.53966	6.28482	6.30932	6.50463	6.75324	6.43837	6.53222	6.02651	6.25975	6.08341	6.51757	6.38674	6.5224	6.33236	6.28691	0.135654	-0.0543819	-0.0998332	0.427589	0.775116	0.544266
FAM49B	Q921M7	>sp|Q921M7|FA49B_MOUSE Protein FAM49B OS=Mus musculus GN=Fam49b PE=2 SV=1	8	192.901	230.405	193.025	226.31	215.307	169.266	193.094	198.151	226.35	184.018	149.667	190.732	7.59171	7.84803	7.59265	7.82216	7.75025	7.40315	7.59316	7.63046	7.82241	7.5237	7.22561	7.5754	7.67746	7.65852	7.68201	7.44157	-0.0189462	0.00454589	-0.235892	0.90944	0.969352	0.167644
FARP1	F8VPU2	>sp|F8VPU2|FARP1_MOUSE FERM, RhoGEF and pleckstrin domain-containing protein 1 OS=Mus musculus GN=Farp1 PE=1 SV=1	7	141.575	126.491	152.002	153.734	171.38	120.992	126.953	155.683	189.351	195.44	131.926	154.301	7.14542	6.98289	7.24795	7.26429	7.42105	6.91877	6.98815	7.28247	7.56492	7.61058	7.04358	7.2696	7.12542	7.20137	7.27851	7.30792	0.0759512	0.153093	0.182502	0.680487	0.468901	0.393615
FARSA	E9PWY9;Q8C0C7	>tr|E9PWY9|E9PWY9_MOUSE Isoform of Q8C0C7, Phenylalanine--tRNA ligase alpha subunit OS=Mus musculus GN=Farsa PE=1 SV=1;>sp|Q8C0C7|SYFA_MOUSE Phenylalanine--tRNA ligase alpha subunit OS=Mus musculus GN=Farsa PE=2 SV=1	5	93.1043	84.954	86.7794	72.9746	69.3972	95.7049	82.3194	72.7227	46.6638	67.0787	79.918	95.2587	6.54078	6.40861	6.43928	6.18932	6.11681	6.58052	6.36316	6.18433	5.54423	6.06778	6.32045	6.57378	6.46289	6.29555	6.03057	6.32067	-0.167339	-0.432313	-0.142218	0.36584	0.22195	0.435556
FARSB	Q9WUA2	>sp|Q9WUA2|SYFB_MOUSE Phenylalanine--tRNA ligase beta subunit OS=Mus musculus GN=Farsb PE=2 SV=2	5	220.248	214.935	198.27	196.673	165.995	224.158	207.243	200.14	203.368	158.954	214.162	203.217	7.78299	7.74775	7.63133	7.61966	7.375	7.80837	7.69518	7.64487	7.66795	7.31246	7.74256	7.66687	7.72069	7.60101	7.66933	7.57397	-0.119681	-0.0513582	-0.146723	0.447332	0.380985	0.38691
FASN	P19096	>sp|P19096|FAS_MOUSE Fatty acid synthase OS=Mus musculus GN=Fasn PE=1 SV=2	22	577.024	545.491	571.451	619.897	669.129	557.639	517.409	614.96	707.631	619.282	571.541	643.505	9.17249	9.09141	9.15849	9.27588	9.38614	9.12319	9.01516	9.26435	9.46685	9.27445	9.15871	9.32981	9.14079	9.26174	9.24879	9.25432	0.120943	0.107993	0.11353	0.249211	0.496991	0.1392
FAU	P62862;Q642K5	>sp|P62862|RS30_MOUSE Isoform of P35545, 40S ribosomal protein S30 OS=Mus musculus GN=Fau PE=1 SV=1;>tr|Q642K5|Q642K5_MOUSE Isoform of P35545, 40S ribosomal protein S30 OS=Mus musculus GN=Fau PE=1 SV=1	1	165.724	84.3598	119.182	67.3496	75.8047	82.924	74.5166	111.082	58.7696	67.6498	140.701	31.4203	7.37264	6.39848	6.89702	6.0736	6.24422	6.37372	6.21949	6.79548	5.877	6.08001	7.13649	4.97363	6.88938	6.23051	6.29732	6.06338	-0.658873	-0.59206	-0.826007	0.134135	0.202334	0.320332
FBXL16	A2RT62	>sp|A2RT62|FXL16_MOUSE F-box/LRR-repeat protein 16 OS=Mus musculus GN=Fbxl16 PE=2 SV=1	1	20.882	24.5692	28.5063	17.3533	15.4723	9.96051	29.6206	27.1544	35.0909	26.2384	20.0302	17.3871	4.38419	4.61878	4.83321	4.11714	3.95162	3.31622	4.88853	4.76311	5.13303	4.71361	4.32411	4.11995	4.61206	3.79499	4.92822	4.38589	-0.817066	0.316164	-0.226172	0.0586304	0.137149	0.360811
FBXO2	Q80UW2	>sp|Q80UW2|FBX2_MOUSE F-box only protein 2 OS=Mus musculus GN=Fbxo2 PE=1 SV=1	1	30.5539	28.0532	32.5414	26.7549	28.8371	29.7251	14.43	20.8451	24.55	17.5423	35.7804	35.9847	4.93329	4.81009	5.0242	4.74173	4.84985	4.89361	3.851	4.38164	4.61765	4.13276	5.1611	5.16931	4.92253	4.8284	4.28343	4.82106	-0.0941288	-0.639097	-0.10147	0.293008	0.0971563	0.797527
FDPS	Q920E5	>sp|Q920E5|FPPS_MOUSE Farnesyl pyrophosphate synthase OS=Mus musculus GN=Fdps PE=1 SV=1	9	397.545	454.547	446.531	496.545	528.959	505.185	455.104	505.265	513.274	476.63	432.818	404.151	8.63497	8.82829	8.80262	8.95578	9.04701	8.98067	8.83005	8.9809	9.00359	8.89673	8.75762	8.65875	8.75529	8.99449	8.93818	8.77103	0.239195	0.182887	0.0157402	0.0417042	0.0889501	0.8724
FDXR	Q61578	>sp|Q61578|ADRO_MOUSE NADPH:adrenodoxin oxidoreductase, mitochondrial OS=Mus musculus GN=Fdxr PE=2 SV=1	1	16.1974	12.6887	11.529	11.1015	12.2428	12.4581	16.2542	15.4347	12.3241	14.6733	16.3027	17.9677	4.01769	3.66547	3.5272	3.47268	3.61386	3.63901	4.02274	3.94811	3.62341	3.87512	4.02704	4.16733	3.73679	3.57518	3.86475	4.02317	-0.161605	0.127965	0.286378	0.38726	0.539886	0.182259
FH	P97807;P97807-2	>sp|P97807|FUMH_MOUSE Fumarate hydratase, mitochondrial OS=Mus musculus GN=Fh PE=1 SV=3;>sp|P97807-2|FUMH_MOUSE Isoform of P97807, Isoform Cytoplasmic of Fumarate hydratase, mitochondrial OS=Mus musculus GN=Fh	16	1036.47	943.436	956.838	937.291	921.171	868.467	815.03	940.034	975.308	941.868	981.939	929.188	10.0175	9.88178	9.90213	9.87235	9.84733	9.76233	9.67071	9.87657	9.92971	9.87938	9.93949	9.85983	9.93379	9.82734	9.82566	9.8929	-0.106457	-0.108128	-0.0408932	0.122779	0.312382	0.458684
FHL1	A2AEX6;A2AEX7;A2AEX8;A2AEY1;A2AEY2;P97447;P97447-2	>tr|A2AEX6|A2AEX6_MOUSE Isoform of P97447, Four and a half LIM domains protein 1 OS=Mus musculus GN=Fhl1 PE=1 SV=1;>tr|A2AEX7|A2AEX7_MOUSE Isoform of P97447, Four and a half LIM domains protein 1 OS=Mus musculus GN=Fhl1 PE=1 SV=1;>tr|A2AEX8|A2AEX8_MOUSE Isoform of P97447, Four and a half LIM domains 1, isoform CRA_b OS=Mus musculus GN=Fhl1 PE=1 SV=1;>tr|A2AEY1|A2AEY1_MOUSE Isoform of P97447, Four…	1	21.6147	24.322	18.155	16.8941	24.1736	19.7538	17.808	14.1798	15.8158	16.4051	19.3386	21.3137	4.43394	4.60419	4.18229	4.07845	4.59536	4.30406	4.15446	3.82576	3.9833	4.03608	4.27341	4.41371	4.40681	4.32595	3.98784	4.24107	-0.0808513	-0.418968	-0.165739	0.698164	0.057554	0.37208
FIS1	G3X9U9;Q9CQ92	>tr|G3X9U9|G3X9U9_MOUSE Isoform of Q9CQ92, Fission 1 (Mitochondrial outer membrane) homolog (Yeast), isoform CRA_c OS=Mus musculus GN=Fis1 PE=1 SV=1;>sp|Q9CQ92|FIS1_MOUSE Mitochondrial fission 1 protein OS=Mus musculus GN=Fis1 PE=1 SV=1	1	54.0159	31.4384	35.8926	25.2241	25.9935	32.0809	26.4385	33.0129	10.7643	15.3756	24.897	4.29287	5.75531	4.97446	5.16562	4.65673	4.70008	5.00364	4.72457	5.04496	3.42818	3.94258	4.6379	2.10194	5.29846	4.78682	4.39924	3.56081	-0.511644	-0.899224	-1.73765	0.148473	0.203318	0.138828
FKBP1A	P26883	>sp|P26883|FKB1A_MOUSE Peptidyl-prolyl cis-trans isomerase FKBP1A OS=Mus musculus GN=Fkbp1a PE=1 SV=2	3	167.505	116.87	164.861	74.5348	45.8322	61.179	58.0093	77.7258	22.9664	49.1871	112.659	9.97911	7.38806	6.86876	7.3651	6.21984	5.51829	5.93497	5.85821	6.28032	4.52145	5.62021	6.81582	3.31891	7.20731	5.89103	5.55333	5.25165	-1.31627	-1.65398	-1.95566	0.00833744	0.0776457	0.194207
FKBP2	P45878	>sp|P45878|FKBP2_MOUSE Peptidyl-prolyl cis-trans isomerase FKBP2 OS=Mus musculus GN=Fkbp2 PE=1 SV=1	1	110.102	82.0024	105.22	49.5997	39.7397	47.3333	52.1403	66.4656	23.6658	44.6085	70.342	5.1503	6.7827	6.35759	6.71726	5.63226	5.31251	5.56478	5.70433	6.05454	4.56473	5.47925	6.13632	2.36466	6.61919	5.50318	5.4412	4.66007	-1.116	-1.17799	-1.95911	0.00329966	0.110276	0.233101
FKBP3	Q62446	>sp|Q62446|FKBP3_MOUSE Peptidyl-prolyl cis-trans isomerase FKBP3 OS=Mus musculus GN=Fkbp3 PE=1 SV=2	3	73.9917	71.6237	74.2572	59.7371	75.0117	100.14	53.7159	63.5657	62.8114	45.8164	97.2905	86.113	6.20929	6.16237	6.21446	5.90056	6.22904	6.64588	5.74728	5.99018	5.97295	5.51779	6.60423	6.42816	6.19537	6.25849	5.90347	6.18339	0.0631203	-0.291903	-0.0119788	0.797621	0.0593006	0.974865
FKBP4	P30416	>sp|P30416|FKBP4_MOUSE Peptidyl-prolyl cis-trans isomerase FKBP4 OS=Mus musculus GN=Fkbp4 PE=1 SV=5	3	163.828	184.63	137.402	171.579	178.781	143.91	169.539	154.482	143.294	142.494	155.866	144.677	7.35604	7.5285	7.10226	7.42273	7.48205	7.16902	7.40547	7.2713	7.16283	7.15475	7.28416	7.1767	7.32893	7.35793	7.27987	7.2052	0.029003	-0.0490627	-0.123727	0.862652	0.751899	0.426813
FLOT1	O08917	>sp|O08917|FLOT1_MOUSE Flotillin-1 OS=Mus musculus GN=Flot1 PE=1 SV=1	10	190.811	162.231	198.772	184.21	201.943	196.27	223.532	191.759	219.277	208.198	198.774	172.788	7.576	7.3419	7.63497	7.52521	7.6578	7.61669	7.80434	7.58315	7.77661	7.70181	7.63498	7.43286	7.51762	7.5999	7.72137	7.58989	0.0822764	0.203741	0.0722624	0.466843	0.151029	0.581659
FLOT2	Q60634	>sp|Q60634|FLOT2_MOUSE Flotillin-2 OS=Mus musculus GN=Flot2 PE=1 SV=2	9	148.991	176.317	201.201	162.712	168.587	167.154	207.218	211.07	234.099	226.763	153.711	177.213	7.21908	7.46203	7.6525	7.34618	7.39735	7.38504	7.69501	7.72158	7.87098	7.82504	7.26407	7.46934	7.44453	7.37619	7.76252	7.51948	-0.068346	0.317987	0.0749504	0.641388	0.111192	0.736016
FMR1	D3Z6U8;E9QAS9;E9QNF5;P35922-7;P35922-8;P35922-9	>tr|D3Z6U8|D3Z6U8_MOUSE Isoform of P35922, Fragile X mental retardation protein 1 homolog OS=Mus musculus GN=Fmr1 PE=1 SV=1;>tr|E9QAS9|E9QAS9_MOUSE Isoform of P35922, Fragile X mental retardation protein 1 homolog OS=Mus musculus GN=Fmr1 PE=1 SV=1;>tr|E9QNF5|E9QNF5_MOUSE Isoform of P35922, Fragile X mental retardation protein 1 homolog OS=Mus musculus GN=Fmr1 PE=1 SV=1;>sp|P35922-7|FMR1_MOUSE Iso…	2	74.7433	73.2249	82.1074	73.4153	69.157	86.9451	67.3409	54.2118	57.3217	88.1713	64.2478	89.806	6.22387	6.19426	6.35944	6.19801	6.1118	6.44203	6.07341	5.76054	5.84101	6.46224	6.00557	6.48874	6.25919	6.25062	5.89165	6.31885	-0.00857699	-0.36754	0.0596583	0.943392	0.0394204	0.746712
FN3KRP	Q8K274	>sp|Q8K274|KT3K_MOUSE Ketosamine-3-kinase OS=Mus musculus GN=Fn3krp PE=2 SV=2	1	16.7874	12.6574	11.2369	19.5835	8.67812	19.7329	14.2046	15.841	13.1506	9.35519	15.9684	12.7139	4.06931	3.66191	3.49018	4.29156	3.11738	4.30253	3.82828	3.98559	3.71705	3.22577	3.99715	3.66833	3.74047	3.90383	3.84364	3.63042	0.16336	0.103178	-0.11005	0.731032	0.62499	0.717345
FSCN1	Q61553	>sp|Q61553|FSCN1_MOUSE Fascin OS=Mus musculus GN=Fscn1 PE=1 SV=4	11	1576.13	1624.03	1621.32	1516.95	1579.56	1665.68	1647.95	1584.73	1718.34	1594.92	1523.72	1592.3	10.6222	10.6654	10.663	10.567	10.6253	10.7019	10.6865	10.63	10.7468	10.6393	10.5734	10.6369	10.6502	10.6314	10.6878	10.6165	-0.0187752	0.0375933	-0.0336476	0.68724	0.387278	0.271628
FSD1	Q7TPM6;Q7TPM6-2	>sp|Q7TPM6|FSD1_MOUSE Fibronectin type III and SPRY domain-containing protein 1 OS=Mus musculus GN=Fsd1 PE=2 SV=1;>sp|Q7TPM6-2|FSD1_MOUSE Isoform of Q7TPM6, Isoform 2 of Fibronectin type III and SPRY domain-containing protein 1 OS=Mus musculus GN=Fsd1	3	83.4561	77.3263	90.6509	53.1077	81.3196	74.7833	77.4009	66.7752	97.8633	59.7034	87.0613	75.7318	6.38294	6.27289	6.50225	5.73085	6.34553	6.22464	6.27428	6.06124	6.6127	5.89974	6.44396	6.24283	6.38603	6.10034	6.31607	6.19551	-0.285686	-0.0699561	-0.190517	0.264602	0.71724	0.357878
FSD1L	E0CXZ1;F8WGT4;J3QM95;Q8BYN5;Q8BYN5-2	>tr|E0CXZ1|E0CXZ1_MOUSE Isoform of Q8BYN5, FSD1-like protein (Fragment) OS=Mus musculus GN=Fsd1l PE=1 SV=2;>tr|F8WGT4|F8WGT4_MOUSE Isoform of Q8BYN5, FSD1-like protein (Fragment) OS=Mus musculus GN=Fsd1l PE=1 SV=5;>tr|J3QM95|J3QM95_MOUSE Isoform of Q8BYN5, FSD1-like protein OS=Mus musculus GN=Fsd1l PE=1 SV=1;>sp|Q8BYN5|FSD1L_MOUSE FSD1-like protein OS=Mus musculus GN=Fsd1l PE=2 SV=2;>sp|Q8BYN5-2|…	4	129.992	155.01	139.37	162.99	182.065	140.885	113.24	132.2	127.506	147.416	134.552	133.113	7.02228	7.27621	7.12278	7.34864	7.50831	7.13838	6.82325	7.04658	6.99442	7.20375	7.07202	7.05651	7.14042	7.33178	6.95475	7.11076	0.191353	-0.185677	-0.0296645	0.223955	0.137511	0.754227
FTL1	P29391;Q9CPX4	>sp|P29391|FRIL1_MOUSE Ferritin light chain 1 OS=Mus musculus GN=Ftl1 PE=1 SV=2;>tr|Q9CPX4|Q9CPX4_MOUSE Isoform of P29391, Ferritin OS=Mus musculus GN=Ftl1 PE=1 SV=1	3	160.921	147.286	132.641	95.9292	117.227	146.104	97.7627	121.613	90.8604	90.5299	155.351	54.7801	7.33021	7.20248	7.05138	6.5839	6.87316	7.19085	6.61121	6.92615	6.50558	6.50032	7.27938	5.77558	7.19469	6.88264	6.68098	6.51843	-0.312054	-0.51371	-0.676261	0.210266	0.0343335	0.257558
FUBP1	Q3TUE1;Q91WJ8;Q91WJ8-2	>tr|Q3TUE1|Q3TUE1_MOUSE Isoform of Q91WJ8, Far upstream element-binding protein 1 OS=Mus musculus GN=Fubp1 PE=1 SV=1;>sp|Q91WJ8|FUBP1_MOUSE Far upstream element-binding protein 1 OS=Mus musculus GN=Fubp1 PE=1 SV=1;>sp|Q91WJ8-2|FUBP1_MOUSE Isoform of Q91WJ8, Isoform 2 of Far upstream element-binding protein 1 OS=Mus musculus GN=Fubp1	5	278.98	261.364	260.318	227.756	261.134	318.313	213.989	206.256	250.074	187.689	279.224	265.243	8.12402	8.02992	8.02413	7.83135	8.02864	8.3143	7.74139	7.68829	7.96621	7.5522	8.12528	8.05117	8.05936	8.0581	7.79863	7.90955	-0.00125861	-0.260723	-0.149806	0.993746	0.077584	0.494142
FUNDC2	Q9D6K8	>sp|Q9D6K8|FUND2_MOUSE FUN14 domain-containing protein 2 OS=Mus musculus GN=Fundc2 PE=2 SV=1	1	25.0637	7.51633	20.6325	15.0233	13.9767	9.72359	7.45733	18.4457	3.47874	10.0496	18.1407	329.415	4.64753	2.91003	4.36685	3.90913	3.80495	3.28149	2.89866	4.20522	1.79857	3.32907	4.18116	8.36376	3.9748	3.66519	2.96748	5.29133	-0.30961	-1.00732	1.31653	0.63283	0.319725	0.493521
FUS	G3UXT7;P56959;Q8CFQ9	>tr|G3UXT7|G3UXT7_MOUSE Isoform of P56959, RNA-binding protein FUS (Fragment) OS=Mus musculus GN=Fus PE=1 SV=1;>sp|P56959|FUS_MOUSE RNA-binding protein FUS OS=Mus musculus GN=Fus PE=2 SV=1;>tr|Q8CFQ9|Q8CFQ9_MOUSE Isoform of P56959, Fusion, derived from t(1216) malignant liposarcoma (Human) OS=Mus musculus GN=Fus PE=1 SV=1	5	295.507	388.844	328.235	284.514	333.572	363.112	273.285	287.992	338.755	235.342	386.795	406.835	8.20705	8.60305	8.35858	8.15236	8.38185	8.50427	8.09426	8.16989	8.4041	7.87861	8.59542	8.6683	8.38956	8.34616	8.22275	8.38078	-0.0434008	-0.166813	-0.00878241	0.793195	0.326269	0.976837
FXYD6	Q9D164;Q9D164-2	>sp|Q9D164|FXYD6_MOUSE FXYD domain-containing ion transport regulator 6 OS=Mus musculus GN=Fxyd6 PE=1 SV=2;>sp|Q9D164-2|FXYD6_MOUSE Isoform of Q9D164, Isoform 2 of FXYD domain-containing ion transport regulator 6 OS=Mus musculus GN=Fxyd6	1	79.9996	93.4484	51.9516	71.642	89.3476	64.6617	88.0987	80.5679	62.1458	79.8121	43.3095	19.711	6.32192	6.5461	5.6991	6.16273	6.48136	6.01484	6.46105	6.33213	5.95758	6.31854	5.43661	4.30093	6.18904	6.21964	6.25026	5.35203	0.030605	0.0612169	-0.837014	0.921998	0.847876	0.288179
FYN	P39688	>sp|P39688|FYN_MOUSE Tyrosine-protein kinase Fyn OS=Mus musculus GN=Fyn PE=1 SV=4	4	113.332	94.9449	101.116	127.743	124.021	91.4969	118.653	118.85	120.094	116.173	110.721	108.083	6.82441	6.56902	6.65987	6.9971	6.95444	6.51565	6.89061	6.893	6.90802	6.86013	6.79079	6.75599	6.68443	6.8224	6.89721	6.8023	0.137964	0.212776	0.117868	0.480913	0.103645	0.251811
G3BP2	P97379	>sp|P97379|G3BP2_MOUSE Ras GTPase-activating protein-binding protein 2 OS=Mus musculus GN=G3bp2 PE=1 SV=2	2	92.5197	87.2748	54.1964	68.5477	73.5732	80.593	75.9889	58.2935	57.2221	72.7542	85.4343	105.084	6.53169	6.44749	5.76013	6.09904	6.20111	6.33258	6.24772	5.86526	5.8385	6.18496	6.41674	6.7154	6.24644	6.21091	5.98383	6.43903	-0.0355272	-0.262609	0.192597	0.899873	0.412663	0.547468
G6PDX	Q00612	>sp|Q00612|G6PD1_MOUSE Glucose-6-phosphate 1-dehydrogenase X OS=Mus musculus GN=G6pdx PE=1 SV=3	3	95.2865	101.382	85.7219	82.5604	80.8556	84.8196	80.7927	97.6534	97.9805	92.7216	95.3751	79.2699	6.5742	6.66366	6.42159	6.36738	6.33727	6.40632	6.33615	6.6096	6.61442	6.53483	6.57554	6.3087	6.55315	6.37033	6.52006	6.47303	-0.182825	-0.0330936	-0.0801257	0.113358	0.790438	0.504051
GAA	P70699	>sp|P70699|LYAG_MOUSE Lysosomal alpha-glucosidase OS=Mus musculus GN=Gaa PE=1 SV=2	3	76.7236	76.3911	58.2021	57.9452	74.7727	29.6427	64.7218	85.1103	59.9321	72.766	80.2774	56.9085	6.2616	6.25533	5.863	5.85662	6.22444	4.88961	6.01618	6.41126	5.90526	6.18519	6.32692	5.83057	6.12664	5.65689	6.1109	6.11423	-0.469757	-0.0157438	-0.0124149	0.360899	0.941811	0.953028
GABARAPL2	P60521	>sp|P60521|GBRL2_MOUSE Gamma-aminobutyric acid receptor-associated protein-like 2 OS=Mus musculus GN=Gabarapl2 PE=1 SV=1	1	16.173	9.54828	17.0954	7.87196	6.99541	7.05872	8.72676	10.9518	5.39621	9.9489	10.5321	5.06396	4.01551	3.25524	4.09553	2.97672	2.80641	2.81941	3.12545	3.4531	2.43195	3.31454	3.39673	2.34026	3.78876	2.86751	3.0035	3.01718	-0.921249	-0.785265	-0.771585	0.0696401	0.124041	0.152643
GABBR1	Q9WV18	>sp|Q9WV18|GABR1_MOUSE Gamma-aminobutyric acid type B receptor subunit 1 OS=Mus musculus GN=Gabbr1 PE=1 SV=1	2	35.8296	35.831	36.9275	46.1994	43.1608	14.1754	40.3463	34.5321	38.1649	45.2023	30.4718	40.491	5.16308	5.16314	5.20662	5.5298	5.43165	3.82532	5.33436	5.10986	5.25418	5.49833	4.9294	5.33953	5.17761	4.92892	5.2328	5.25575	-0.24869	0.0551879	0.0781399	0.696766	0.491492	0.690505
GABBR2	Q80T41	>sp|Q80T41|GABR2_MOUSE Gamma-aminobutyric acid type B receptor subunit 2 OS=Mus musculus GN=Gabbr2 PE=1 SV=2	1	15.9929	24.0509	12.4779	23.7008	23.8511	11.3164	92.0227	88.3498	16.1761	14.5716	23.1173	18.7676	3.99936	4.58802	3.6413	4.56686	4.57598	3.50034	6.52392	6.46516	4.01579	3.86508	4.5309	4.23017	4.07623	4.2144	5.66829	4.20872	0.138168	1.59206	0.132491	0.775663	0.185804	0.716115
GABRA1	P62812	>sp|P62812|GBRA1_MOUSE Gamma-aminobutyric acid receptor subunit alpha-1 OS=Mus musculus GN=Gabra1 PE=1 SV=1	1	32.7818	25.5687	23.6757	25.9541	20.2673	15.6792	19.3894	19.8808	24.9176	16.9608	20.2818	23.9668	5.03482	4.67631	4.56534	4.69789	4.34108	3.97078	4.2772	4.3133	4.63909	4.08413	4.34212	4.58296	4.75882	4.33658	4.40986	4.33641	-0.422238	-0.348959	-0.422417	0.180673	0.131455	0.104742
GABRA5	Q8BHJ7	>sp|Q8BHJ7|GBRA5_MOUSE Gamma-aminobutyric acid receptor subunit alpha-5 OS=Mus musculus GN=Gabra5 PE=1 SV=1	1	13.0235	11.3813	8.51939	17.3854	17.3032	14.6955	10.3366	19.7845	14.3756	27.1875	18.1108	15.5735	3.70304	3.50859	3.09075	4.11981	4.11297	3.87731	3.36968	4.3063	3.84555	4.76487	4.17878	3.96102	3.43413	4.03669	3.84051	4.30156	0.602565	0.406381	0.867431	0.0619449	0.28867	0.0488161
GABRB3	P63080;Q8C446	>sp|P63080|GBRB3_MOUSE Gamma-aminobutyric acid receptor subunit beta-3 OS=Mus musculus GN=Gabrb3 PE=2 SV=1;>tr|Q8C446|Q8C446_MOUSE Isoform of P63080, Gamma-aminobutyric acid (GABA-A) receptor, subunit beta 3, isoform CRA_b OS=Mus musculus GN=Gabrb3 PE=1 SV=1	1	40.0497	34.532	38.7805	45.6021	48.4434	45.4179	45.0514	39.2414	38.694	45.574	30.7575	43.5294	5.32372	5.10986	5.27726	5.51103	5.59823	5.50519	5.4935	5.2943	5.27404	5.51014	4.94287	5.44392	5.23695	5.53815	5.35395	5.29897	0.301202	0.117001	0.0620274	0.0276476	0.288088	0.769851
GABRG2	P22723;P22723-2;Q8C7N0	>sp|P22723|GBRG2_MOUSE Gamma-aminobutyric acid receptor subunit gamma-2 OS=Mus musculus GN=Gabrg2 PE=1 SV=3;>sp|P22723-2|GBRG2_MOUSE Isoform of P22723, Isoform 2S of Gamma-aminobutyric acid receptor subunit gamma-2 OS=Mus musculus GN=Gabrg2;>tr|Q8C7N0|Q8C7N0_MOUSE Isoform of P22723, Gamma-aminobutyric acid receptor subunit gamma-2 OS=Mus musculus GN=Gabrg2 PE=1 SV=1	2	32.46	25.2252	21.3896	37.8658	43.346	23.6719	24.0593	30.8428	26.3804	19.205	37.8037	37.4831	5.02059	4.65679	4.41884	5.24282	5.43783	4.5651	4.58853	4.94686	4.7214	4.26341	5.24046	5.22817	4.69874	5.08192	4.75226	4.91068	0.383179	0.0535218	0.211938	0.302777	0.808589	0.604028
GAD1	P48318	>sp|P48318|DCE1_MOUSE Glutamate decarboxylase 1 OS=Mus musculus GN=Gad1 PE=2 SV=2	1	56.1119	75.5955	77.2942	25.2673	34.2943	63.5515	44.6656	64.8064	88.5752	35.2409	86.6222	75.3946	5.81023	6.24023	6.27229	4.6592	5.0999	5.98985	5.48109	6.01807	6.46883	5.13918	6.43666	6.23639	6.10758	5.24965	5.98933	5.93741	-0.857933	-0.118254	-0.170172	0.148113	0.737725	0.723127
GADD45GIP1	Q9CR59	>sp|Q9CR59|G45IP_MOUSE Growth arrest and DNA damage-inducible proteins-interacting protein 1 OS=Mus musculus GN=Gadd45gip1 PE=2 SV=1	1	3.54819	10.4355	10.2999	14.0016	4.60077	8.85384	12.027	12.144	12.9125	14.7266	3.97403	14.1802	1.82708	3.38343	3.36456	3.80752	2.20188	3.1463	3.5882	3.60217	3.6907	3.88036	1.9906	3.8258	2.85836	3.0519	3.62702	3.23225	0.193542	0.768666	0.373896	0.794574	0.274296	0.668073
GAK	Q99KY4	>sp|Q99KY4|GAK_MOUSE Cyclin-G-associated kinase OS=Mus musculus GN=Gak PE=1 SV=2	1	86.2111	81.4876	76.2977	85.3274	88.559	66.8695	92.1738	99.597	86.526	91.5501	90.1916	68.7824	6.4298	6.34851	6.25357	6.41494	6.46857	6.06328	6.52628	6.63803	6.43506	6.51649	6.49492	6.10397	6.34396	6.31559	6.53313	6.37179	-0.0283658	0.189166	0.0278325	0.850886	0.0729016	0.860434
GANAB	Q8BHN3;Q8BHN3-2	>sp|Q8BHN3|GANAB_MOUSE Neutral alpha-glucosidase AB OS=Mus musculus GN=Ganab PE=1 SV=1;>sp|Q8BHN3-2|GANAB_MOUSE Isoform of Q8BHN3, Isoform 2 of Neutral alpha-glucosidase AB OS=Mus musculus GN=Ganab	11	712.566	712.064	724.553	874.382	820.815	798.424	741.629	777.861	846.581	798.17	789.811	729.106	9.47688	9.47586	9.50095	9.77212	9.68091	9.64101	9.53455	9.60337	9.7255	9.64055	9.62536	9.50999	9.48456	9.69801	9.62114	9.59197	0.213451	0.136579	0.107404	0.0271891	0.131424	0.11602
GAP43	P06837	>sp|P06837|NEUM_MOUSE Neuromodulin OS=Mus musculus GN=Gap43 PE=1 SV=1	5	308.213	449.012	365.024	317.282	372.658	202.674	297.499	381.874	301.167	362.302	351.822	266.509	8.26779	8.81061	8.51185	8.30962	8.54171	7.66301	8.21674	8.57695	8.23442	8.50105	8.4587	8.05804	8.53008	8.17145	8.34271	8.33926	-0.358634	-0.187376	-0.190818	0.319814	0.397059	0.417669
GAPDH	P16858	>sp|P16858|G3P_MOUSE Glyceraldehyde-3-phosphate dehydrogenase OS=Mus musculus GN=Gapdh PE=1 SV=2	37	7062.87	7924.97	7057.59	7862.72	8350.75	6611.48	7255.73	7772.85	6950.61	7584.38	7530.97	8086.78	12.786	12.9522	12.785	12.9408	13.0277	12.6908	12.8249	12.9242	12.7629	12.8888	12.8786	12.9813	12.8411	12.8864	12.8374	12.9163	0.045357	-0.0037105	0.0751983	0.719402	0.961839	0.322112
GAR1	D3YZ09;Q9CY66;Q9CY66-2;Q9CY66-3	>tr|D3YZ09|D3YZ09_MOUSE Isoform of Q9CY66, H/ACA ribonucleoprotein complex subunit 1 (Fragment) OS=Mus musculus GN=Gar1 PE=1 SV=1;>sp|Q9CY66|GAR1_MOUSE H/ACA ribonucleoprotein complex subunit 1 OS=Mus musculus GN=Gar1 PE=2 SV=1;>sp|Q9CY66-2|GAR1_MOUSE Isoform of Q9CY66, Isoform 2 of H/ACA ribonucleoprotein complex subunit 1 OS=Mus musculus GN=Gar1;>sp|Q9CY66-3|GAR1_MOUSE Isoform of Q9CY66, Isofor…	1	25.3093	31.1499	32.2763	38.1742	32.8685	39.2302	26.9453	25.267	21.525	30.37	22.1305	39.2095	4.6616	4.96115	5.0124	5.25453	5.03863	5.29389	4.75196	4.65918	4.42794	4.92457	4.46796	5.29313	4.87838	5.19568	4.61303	4.89522	0.317299	-0.265358	0.0168381	0.084997	0.143962	0.953156
GARS	Q9CZD3	>sp|Q9CZD3|SYG_MOUSE Glycine--tRNA ligase OS=Mus musculus GN=Gars PE=1 SV=1	11	1221.78	1171.61	1287.05	1171.55	1130.7	1260.33	1200.25	1153.74	1250.27	1119.95	1218.72	1264.21	10.2548	10.1943	10.3298	10.1942	10.143	10.2996	10.2291	10.1721	10.288	10.1292	10.2511	10.304	10.2596	10.2123	10.2297	10.2281	-0.0473692	-0.0298846	-0.0315057	0.47859	0.593907	0.654663
GART	Q64737	>sp|Q64737|PUR2_MOUSE Trifunctional purine biosynthetic protein adenosine-3 OS=Mus musculus GN=Gart PE=2 SV=3	2	30.7212	45.4114	37.443	32.6185	38.1411	48.0503	39.2598	52.6951	33.8286	38.0177	53.6227	36.0745	4.94116	5.50498	5.22662	5.02762	5.25327	5.58647	5.29498	5.7196	5.08017	5.2486	5.74477	5.17291	5.22426	5.28912	5.36492	5.38876	0.0648653	0.14066	0.164502	0.791802	0.602295	0.534593
GBA	P17439	>sp|P17439|GLCM_MOUSE Glucosylceramidase OS=Mus musculus GN=Gba PE=1 SV=1	4	83.1621	94.2101	63.5283	102.552	98.4621	73.0445	93.6659	81.9085	69.5014	92.2246	89.3647	83.2753	6.37785	6.55781	5.98933	6.68021	6.6215	6.1907	6.54945	6.35594	6.11897	6.52708	6.48163	6.37982	6.30833	6.49747	6.34145	6.46284	0.18914	0.0331238	0.154513	0.453603	0.882302	0.45696
GBAS	O55126;Q7TMG8	>sp|O55126|NIPS2_MOUSE Protein NipSnap homolog 2 OS=Mus musculus GN=Gbas PE=2 SV=1;>tr|Q7TMG8|Q7TMG8_MOUSE Isoform of O55126, Glioblastoma amplified sequence OS=Mus musculus GN=Gbas PE=1 SV=1	2	122.583	94.5382	95.2403	110.92	100.053	123.79	92.6345	97.66	94.3523	111.516	94.8659	108.09	6.93762	6.56282	6.5735	6.79338	6.64462	6.95175	6.53348	6.6097	6.55999	6.80111	6.56782	6.75609	6.69131	6.79658	6.56772	6.70834	0.105268	-0.123594	0.017025	0.529739	0.422073	0.911938
GCDH	Q60759	>sp|Q60759|GCDH_MOUSE Glutaryl-CoA dehydrogenase, mitochondrial OS=Mus musculus GN=Gcdh PE=1 SV=2	1	37.3951	45.2122	35.8584	35.3772	41.5117	50.438	42.1708	45.7244	42.7718	37.2044	43.7845	35.2991	5.22478	5.49864	5.16424	5.14475	5.37545	5.65644	5.39817	5.51489	5.41859	5.2174	5.45235	5.14156	5.29589	5.39221	5.44388	5.27044	0.0963253	0.147997	-0.0254483	0.624517	0.284712	0.863764
GCLC	P97494	>sp|P97494|GSH1_MOUSE Glutamate--cysteine ligase catalytic subunit OS=Mus musculus GN=Gclc PE=2 SV=4	1	27.0731	23.443	17.5036	20.6658	27.9405	10.2963	14.5856	15.484	17.2499	20.214	15.2022	19.175	4.75879	4.55109	4.12958	4.36917	4.80428	3.36405	3.86648	3.9527	4.10852	4.33729	3.9262	4.26116	4.47982	4.17917	3.9759	4.17488	-0.300649	-0.503919	-0.304935	0.568099	0.098339	0.253923
GCLM	O09172	>sp|O09172|GSH0_MOUSE Glutamate--cysteine ligase regulatory subunit OS=Mus musculus GN=Gclm PE=2 SV=1	1	15.1434	13.5812	11.1639	21.7719	16.7808	13.1524	18.5916	17.4616	8.31036	17.1173	21.783	22.8213	3.92061	3.76354	3.48077	4.44439	4.06874	3.71725	4.21658	4.12612	3.05491	4.09738	4.44513	4.51231	3.72164	4.0768	3.7992	4.35161	0.355156	0.0775636	0.629967	0.236549	0.85921	0.02575
GDA	Q9R111	>sp|Q9R111|GUAD_MOUSE Guanine deaminase OS=Mus musculus GN=Gda PE=1 SV=1	5	101.773	110.107	88.1646	54.6353	73.438	47.7476	73.1382	98.3795	109.303	73.6987	96.9579	113.069	6.66922	6.78276	6.46213	5.77176	6.19846	5.57736	6.19255	6.62029	6.77219	6.20357	6.59929	6.82106	6.63804	5.84919	6.52834	6.54131	-0.788844	-0.109691	-0.0967297	0.0317621	0.616081	0.666995
GDAP1	O88741	>sp|O88741|GDAP1_MOUSE Ganglioside-induced differentiation-associated protein 1 OS=Mus musculus GN=Gdap1 PE=1 SV=1	2	67.0765	69.5745	83.874	83.0912	72.9326	60.3825	84.3981	83.4819	86.4689	94.863	82.6532	91.6501	6.06773	6.12049	6.39015	6.37662	6.18849	5.91606	6.39914	6.38339	6.43411	6.56777	6.369	6.51806	6.19279	6.16039	6.40555	6.48495	-0.0324001	0.212755	0.292154	0.856227	0.164151	0.0799541
GDAP1L1	Q3USC7;Q8VE33	>tr|Q3USC7|Q3USC7_MOUSE Isoform of Q8VE33, Ganglioside-induced differentiation-associated protein 1-like 1 OS=Mus musculus GN=Gdap1l1 PE=1 SV=1;>sp|Q8VE33|GD1L1_MOUSE Ganglioside-induced differentiation-associated protein 1-like 1 OS=Mus musculus GN=Gdap1l1 PE=2 SV=1	6	182.087	199.156	219.16	212.682	195.283	177.058	177.866	202.94	277.246	195.252	230.455	231.558	7.50848	7.63776	7.77584	7.73255	7.60942	7.46808	7.47465	7.66491	8.11502	7.60919	7.84834	7.85523	7.64069	7.60335	7.75152	7.77092	-0.0373431	0.11083	0.130227	0.748301	0.630876	0.308997
GDE1	Q9JL56	>sp|Q9JL56|GDE1_MOUSE Glycerophosphodiester phosphodiesterase 1 OS=Mus musculus GN=Gde1 PE=2 SV=1	2	46.4467	49.8247	45.5108	59.0596	61.8365	50.3461	65.0852	56.2249	53.636	68.6759	50.3944	53.8738	5.5375	5.63879	5.50814	5.8841	5.95039	5.65381	6.02426	5.81314	5.74513	6.10173	5.65519	5.75151	5.56148	5.82943	5.86084	5.83615	0.267954	0.299364	0.274668	0.0793541	0.0522067	0.172683
GDI1	P50396	>sp|P50396|GDIA_MOUSE Rab GDP dissociation inhibitor alpha OS=Mus musculus GN=Gdi1 PE=1 SV=3	32	3499.05	4053.92	3785.87	3727.6	3893.8	3824.58	3828.83	3847.5	3908.48	3905.23	3421.61	4109.59	11.7727	11.9851	11.8864	11.864	11.927	11.9011	11.9027	11.9097	11.9324	11.9312	11.7405	12.0048	11.8814	11.8974	11.9149	11.8921	0.0159402	0.0335088	0.0107224	0.823446	0.64107	0.919936
GDI2	Q61598	>sp|Q61598|GDIB_MOUSE Rab GDP dissociation inhibitor beta OS=Mus musculus GN=Gdi2 PE=1 SV=1	15	1167.42	1244.98	1360.47	1169.61	1264.76	1226.19	1124.54	1181.43	1452.11	1185.04	1282.38	1356.8	10.1891	10.2819	10.4099	10.1918	10.3047	10.26	10.1351	10.2063	10.5039	10.2107	10.3246	10.406	10.2936	10.2521	10.2818	10.3138	-0.0414926	-0.0118411	0.0201394	0.604652	0.9328	0.825429
GDPD1	Q9CRY7	>sp|Q9CRY7|GDPD1_MOUSE Glycerophosphodiester phosphodiesterase domain-containing protein 1 OS=Mus musculus GN=Gdpd1 PE=2 SV=1	3	68.6577	72.6911	74.1328	81.0325	74.3829	76.4642	72.012	77.0585	75.2436	80.8412	68.8972	78.1917	6.10135	6.18371	6.21204	6.34043	6.2169	6.25671	6.17016	6.26788	6.2335	6.33702	6.10637	6.28894	6.1657	6.27135	6.22385	6.24411	0.105648	0.058149	0.0784134	0.099182	0.256709	0.390737
GFAP	P03995;P03995-2	>sp|P03995|GFAP_MOUSE Glial fibrillary acidic protein OS=Mus musculus GN=Gfap PE=1 SV=4;>sp|P03995-2|GFAP_MOUSE Isoform of P03995, Isoform 2 of Glial fibrillary acidic protein OS=Mus musculus GN=Gfap	23	10312	10993.7	10801.2	12346.5	14185	15222.1	11424.4	11464.3	11375.4	12459.1	12652.8	15840.4	13.332	13.4244	13.3989	13.5918	13.7921	13.8939	13.4798	13.4849	13.4736	13.6049	13.6272	13.9513	13.3851	13.7593	13.4794	13.7278	0.374148	0.0943298	0.342687	0.0418743	0.0737252	0.0845609
GFM1	Q8K0D5	>sp|Q8K0D5|EFGM_MOUSE Elongation factor G, mitochondrial OS=Mus musculus GN=Gfm1 PE=2 SV=1	4	88.6318	95.1182	97.2229	84.0517	85.2311	84.8882	86.0006	84.463	91.6431	77.9602	99.8278	80.6341	6.46975	6.57165	6.60322	6.39321	6.41331	6.40749	6.42628	6.40025	6.51796	6.28467	6.64137	6.33332	6.54821	6.40467	6.44816	6.41978	-0.14354	-0.10005	-0.128425	0.0675135	0.137575	0.372172
GGA1	Q8R0H9	>sp|Q8R0H9|GGA1_MOUSE ADP-ribosylation factor-binding protein GGA1 OS=Mus musculus GN=Gga1 PE=1 SV=1	2	43.9323	49.5285	34.2428	37.5583	35.6535	46.366	46.4141	46.4622	47.6725	45.6767	39.4721	46.0722	5.45721	5.63019	5.09773	5.23106	5.15597	5.535	5.53649	5.53798	5.57509	5.51339	5.30276	5.52582	5.39504	5.30734	5.54985	5.44732	-0.0877001	0.154812	0.0522822	0.67806	0.427714	0.783087
GIT1	Q5F258;Q68FF6	>tr|Q5F258|Q5F258_MOUSE Isoform of Q68FF6, ARF GTPase-activating protein GIT1 OS=Mus musculus GN=Git1 PE=1 SV=1;>sp|Q68FF6|GIT1_MOUSE ARF GTPase-activating protein GIT1 OS=Mus musculus GN=Git1 PE=1 SV=1	2	44.092	47.6998	40.8622	53.3814	26.3481	45.4564	50.0111	64.4682	46.0927	46.6876	33.7045	35.0327	5.46245	5.57591	5.3527	5.73827	4.71963	5.50641	5.64418	6.01052	5.52647	5.54497	5.07487	5.13063	5.46368	5.32143	5.72705	5.25016	-0.14225	0.263368	-0.213529	0.692578	0.205035	0.286418
GLB1	P23780	>sp|P23780|BGAL_MOUSE Beta-galactosidase OS=Mus musculus GN=Glb1 PE=2 SV=1	1	27.017	22.8932	24.3055	18.7126	23.8432	25.9993	18.624	20.8589	23.0699	20.0125	28.3862	21.7907	4.7558	4.51685	4.60321	4.22594	4.57551	4.7004	4.21909	4.38259	4.52794	4.32283	4.82712	4.44564	4.62529	4.50062	4.37654	4.53186	-0.124669	-0.248743	-0.0934217	0.489845	0.0970344	0.617592
GLDC	Q91W43	>sp|Q91W43|GCSP_MOUSE Glycine dehydrogenase (decarboxylating), mitochondrial OS=Mus musculus GN=Gldc PE=1 SV=1	1	11.4129	11.5614	2.25099	6.76254	9.53492	11.1951	8.54128	12.5271	5.76274	5.18337	8.03591	4.2674	3.51259	3.53125	1.17056	2.75757	3.25322	3.48479	3.09445	3.64698	2.52676	2.37389	3.00646	2.09336	2.73814	3.16519	3.0894	2.49124	0.427058	0.35126	-0.246899	0.645584	0.709759	0.789096
GLG1	F8WHM5;Q61543	>tr|F8WHM5|F8WHM5_MOUSE Isoform of Q61543, Golgi apparatus protein 1 (Fragment) OS=Mus musculus GN=Glg1 PE=1 SV=1;>sp|Q61543|GSLG1_MOUSE Golgi apparatus protein 1 OS=Mus musculus GN=Glg1 PE=1 SV=1	5	121.348	116.673	119.67	135.027	133.415	127.836	140.655	119.669	137.196	146.6	133.283	141.118	6.923	6.86632	6.90291	7.0771	7.05978	6.99815	7.13602	6.9029	7.1001	7.19574	7.05835	7.14076	6.89741	7.04501	7.04634	7.13162	0.147598	0.148927	0.234203	0.00970349	0.170849	0.0165561
GLO1	Q9CPU0	>sp|Q9CPU0|LGUL_MOUSE Lactoylglutathione lyase OS=Mus musculus GN=Glo1 PE=1 SV=3	4	273.84	269.217	300.152	213.292	313.007	312.683	219.367	237.314	230.777	213.174	295.86	238.425	8.09719	8.07262	8.22955	7.73669	8.29005	8.28856	7.7772	7.89065	7.85036	7.73589	8.20877	7.89739	8.13312	8.1051	7.8394	7.94735	-0.0280231	-0.293717	-0.185771	0.89508	0.0104689	0.312065
GLOD4	Q9CPV4	>sp|Q9CPV4|GLOD4_MOUSE Glyoxalase domain-containing protein 4 OS=Mus musculus GN=Glod4 PE=1 SV=1	5	218.536	226.889	246.54	213.929	243.16	237.356	193.064	202.156	221.097	203.071	248.2	189.693	7.77172	7.82584	7.94568	7.74099	7.92576	7.89091	7.59294	7.65933	7.78854	7.66584	7.95536	7.56753	7.84775	7.85255	7.68027	7.72957	0.00480448	-0.167483	-0.118175	0.952972	0.0963049	0.42711
GLRX	Q9QUH0	>sp|Q9QUH0|GLRX1_MOUSE Glutaredoxin-1 OS=Mus musculus GN=Glrx PE=1 SV=3	1	16.9926	7.88917	16.7032	3.40664	5.65425	5.57853	6.3043	5.2166	2.6611	10.5084	9.90666	2.40226	4.08684	2.97987	4.06205	1.76835	2.49933	2.47989	2.65634	2.38311	1.41202	3.39347	3.3084	1.26439	3.70959	2.24919	2.15049	2.65542	-1.4604	-1.5591	-1.05417	0.0358192	0.0412383	0.271652
GLRX3	Q9CQM9	>sp|Q9CQM9|GLRX3_MOUSE Glutaredoxin-3 OS=Mus musculus GN=Glrx3 PE=1 SV=1	2	170.074	197.586	196.407	169.629	184.264	210.54	171.691	178.804	190.226	162.085	185.254	198.824	7.41002	7.62634	7.61771	7.40624	7.52563	7.71795	7.42367	7.48223	7.57157	7.34061	7.53336	7.63535	7.55136	7.54994	7.49249	7.50311	-0.00141715	-0.0588629	-0.0482503	0.990798	0.523915	0.688757
GLS	D3Z7P3	>sp|D3Z7P3|GLSK_MOUSE Glutaminase kidney isoform, mitochondrial OS=Mus musculus GN=Gls PE=1 SV=1	9	381.313	358.279	380.614	395.471	388.378	283.732	325.464	324.404	330.305	444.418	386.546	393.724	8.57483	8.48494	8.57219	8.62743	8.60132	8.14839	8.34636	8.34165	8.36766	8.79577	8.5945	8.62104	8.54399	8.45904	8.35189	8.67044	-0.0849417	-0.192099	0.126451	0.642035	0.0173085	0.172605
GLUD1	P26443	>sp|P26443|DHE3_MOUSE Glutamate dehydrogenase 1, mitochondrial OS=Mus musculus GN=Glud1 PE=1 SV=1	26	2457.61	2396.04	2296.41	2612.27	2720.66	2655.29	2547.82	2647.8	2486.97	2639.51	2664.69	2572.51	11.263	11.2264	11.1652	11.3511	11.4097	11.3747	11.315	11.3706	11.2802	11.3661	11.3798	11.329	11.2182	11.3785	11.3219	11.3583	0.16028	0.103719	0.140041	0.0139712	0.056141	0.0219998
GLUL	P15105	>sp|P15105|GLNA_MOUSE Glutamine synthetase OS=Mus musculus GN=Glul PE=1 SV=6	4	530.791	143.125	132.5	168.787	244.544	117.229	176.934	191.854	181.375	196.373	141.585	164.535	9.052	7.16113	7.04985	7.39906	7.93395	6.87319	7.46707	7.58387	7.50283	7.61746	7.14553	7.36225	7.75433	7.40207	7.51792	7.37508	-0.352262	-0.236405	-0.37925	0.659088	0.750954	0.621282
GM10020;RPL15	B8JKK2;E9QAZ2;Q9CZM2	>tr|B8JKK2|B8JKK2_MOUSE Isoform of Q9CZM2, Ribosomal protein L15 (Fragment) OS=Mus musculus GN=Rpl15 PE=3 SV=1;>tr|E9QAZ2|E9QAZ2_MOUSE Ribosomal protein L15 OS=Mus musculus GN=Gm10020 PE=3 SV=1;>sp|Q9CZM2|RL15_MOUSE 60S ribosomal protein L15 OS=Mus musculus GN=Rpl15 PE=2 SV=4	2	57.2431	60.5572	69.3134	46.4558	71.6287	104.674	71.7429	67.4322	79.7503	59.6877	84.0519	138.543	5.83903	5.92023	6.11506	5.53779	6.16247	6.70975	6.16476	6.07537	6.31742	5.89936	6.39321	7.11419	5.95811	6.13667	6.18585	6.46892	0.178562	0.227743	0.510813	0.654465	0.104519	0.282401
GM10036;GM5093;RPL11	E9PYL9;E9PZB3;Q9CXW4	>tr|E9PYL9|E9PYL9_MOUSE Protein Gm10036 OS=Mus musculus GN=Gm10036 PE=3 SV=1;>tr|E9PZB3|E9PZB3_MOUSE Protein Gm5093 OS=Mus musculus GN=Gm5093 PE=1 SV=1;>sp|Q9CXW4|RL11_MOUSE 60S ribosomal protein L11 OS=Mus musculus GN=Rpl11 PE=1 SV=4	2	354.317	347.233	350.329	326.984	344.286	382.076	389.713	323.239	350.869	316.915	377.292	365.687	8.4689	8.43976	8.45257	8.35308	8.42746	8.57772	8.60627	8.33646	8.45479	8.30795	8.55954	8.51447	8.45374	8.45275	8.46584	8.46065	-0.000990014	0.0120966	0.00691173	0.989452	0.891442	0.937225
GM10093;HDAC1;HDAC2	D3YYI8;O09106;P70288;Q8BQ10	>tr|D3YYI8|D3YYI8_MOUSE Histone deacetylase OS=Mus musculus GN=Gm10093 PE=3 SV=1;>sp|O09106|HDAC1_MOUSE Histone deacetylase 1 OS=Mus musculus GN=Hdac1 PE=1 SV=1;>sp|P70288|HDAC2_MOUSE Histone deacetylase 2 OS=Mus musculus GN=Hdac2 PE=1 SV=1;>tr|Q8BQ10|Q8BQ10_MOUSE Isoform of P70288, Histone deacetylase 2 OS=Mus musculus GN=Hdac2 PE=1 SV=1	1	59.3391	45.3986	54.5154	36.1295	52.1516	32.6788	51.152	47.5878	55.0879	46.6913	65.2893	60.7454	5.89091	5.50458	5.76859	5.1751	5.70464	5.03028	5.67672	5.57252	5.78366	5.54508	6.02877	5.9247	5.72136	5.30334	5.67763	5.83285	-0.418018	-0.0437257	0.111493	0.168895	0.757076	0.583096
GM10110;PABPC4	A3KFU5;A3KFU8;D3Z5M2;Q6PHQ9;Q91YZ8	>tr|A3KFU5|A3KFU5_MOUSE Isoform of Q6PHQ9, Polyadenylate-binding protein OS=Mus musculus GN=Pabpc4 PE=1 SV=1;>tr|A3KFU8|A3KFU8_MOUSE Isoform of Q6PHQ9, Polyadenylate-binding protein OS=Mus musculus GN=Pabpc4 PE=1 SV=1;>tr|D3Z5M2|D3Z5M2_MOUSE Polyadenylate-binding protein OS=Mus musculus GN=Gm10110 PE=3 SV=1;>tr|Q6PHQ9|Q6PHQ9_MOUSE Polyadenylate-binding protein OS=Mus musculus GN=Pabpc4 PE=1 SV=1;…	2	45.3153	48.1801	56.2642	48.8288	49.6205	42.2499	59.5405	55.7775	45.9857	50.3045	41.8044	55.3443	5.50193	5.59036	5.81414	5.60966	5.63286	5.40088	5.8958	5.80161	5.52311	5.65262	5.38558	5.79036	5.63548	5.5478	5.74017	5.60952	-0.0876782	0.104697	-0.0259571	0.502858	0.512665	0.872181
GM10260;RPS18	F6YVP7;P62270	>tr|F6YVP7|F6YVP7_MOUSE Protein Gm10260 OS=Mus musculus GN=Gm10260 PE=3 SV=2;>sp|P62270|RS18_MOUSE 40S ribosomal protein S18 OS=Mus musculus GN=Rps18 PE=1 SV=3	6	606.735	527.762	494.083	383.79	442.246	567.134	475.789	469.909	212.438	388.039	514.586	45.9461	9.24492	9.04374	8.94861	8.58417	8.78871	9.14755	8.89418	8.87624	7.73089	8.60006	9.00727	5.52187	9.07909	8.84014	8.50044	7.70973	-0.23895	-0.578655	-1.36936	0.288782	0.269054	0.339179
GM10320;SEC61B	E9PW43;Q9CQS8	>tr|E9PW43|E9PW43_MOUSE Protein Gm10320 OS=Mus musculus GN=Gm10320 PE=4 SV=1;>sp|Q9CQS8|SC61B_MOUSE Protein transport protein Sec61 subunit beta OS=Mus musculus GN=Sec61b PE=1 SV=3	1	60.2957	39.1352	45.4001	37.546	20.3228	30.3207	37.6377	33.1282	9.7063	28.0527	33.4449	2.84436	5.91398	5.2904	5.50462	5.23059	4.34503	4.92223	5.23411	5.04999	3.27892	4.81007	5.06372	1.5081	5.56967	4.83261	4.52101	3.79396	-0.737052	-1.04866	-1.7757	0.0884638	0.229532	0.259554
GM13125	B1ARV6	>tr|B1ARV6|B1ARV6_MOUSE Protein Gm13125 OS=Mus musculus GN=Gm13125 PE=1 SV=1	1	1062.92	964.53	1578.38	913.368	1012.76	1653.1	971.373	975.566	1576.74	866.454	1374.26	1366.88	10.0538	9.91368	10.6242	9.83505	9.98408	10.691	9.92388	9.9301	10.6227	9.75898	10.4244	10.4167	10.1972	10.17	10.1589	10.2	-0.0272117	-0.0383404	0.00278905	0.940524	0.909817	0.993244
GM20390	E9PZF0	>tr|E9PZF0|E9PZF0_MOUSE Nucleoside diphosphate kinase OS=Mus musculus GN=Gm20390 PE=3 SV=1	13	1565.8	1447.13	1309.11	1088.27	1259.4	1298.72	1054.87	1258.86	591.016	1066.76	1275.8	175.935	10.6127	10.499	10.3544	10.0878	10.2985	10.3429	10.0428	10.2979	9.20705	10.059	10.3172	7.4589	10.4887	10.2431	9.84927	9.27837	-0.245603	-0.639409	-1.21031	0.0865438	0.186942	0.315765
GM20425;SRPRB	E9Q035;P47758	>tr|E9Q035|E9Q035_MOUSE Protein Gm20425 OS=Mus musculus GN=Gm20425 PE=4 SV=1;>sp|P47758|SRPRB_MOUSE Signal recognition particle receptor subunit beta OS=Mus musculus GN=Srprb PE=1 SV=1	1	22.2948	19.1625	23.2739	27.7046	21.5915	24.5564	24.6068	24.3688	26.5977	30.1163	24.0314	34.4434	4.47863	4.26021	4.54064	4.79206	4.43239	4.61803	4.62098	4.60696	4.73323	4.91248	4.58685	5.10616	4.4265	4.61416	4.65373	4.86849	0.18766	0.227229	0.441997	0.237239	0.0990958	0.0805161
GM20521;PABPN1	D3YUB9;D3Z055;D3Z5F7;G3UWS5;G3UY42;Q8CCS6;Q8CCS6-2	>tr|D3YUB9|D3YUB9_MOUSE Isoform of Q8CCS6, Polyadenylate-binding protein 2 (Fragment) OS=Mus musculus GN=Pabpn1 PE=4 SV=2;>tr|D3Z055|D3Z055_MOUSE Isoform of Q8CCS6, Polyadenylate-binding protein 2 OS=Mus musculus GN=Pabpn1 PE=4 SV=1;>tr|D3Z5F7|D3Z5F7_MOUSE Protein Gm20521 OS=Mus musculus GN=Gm20521 PE=4 SV=1;>tr|G3UWS5|G3UWS5_MOUSE Isoform of Q8CCS6, Polyadenylate-binding protein 2 OS=Mus musculu…	1	46.9582	42.7545	56.1748	46.1314	47.7652	54.2179	46.8803	40.3099	45.1851	48.2781	44.2224	46.6611	5.55331	5.418	5.81185	5.52768	5.57789	5.7607	5.55091	5.33306	5.49778	5.5933	5.46671	5.54415	5.59439	5.62209	5.46058	5.53472	0.0277014	-0.133803	-0.0596684	0.849929	0.384474	0.664047
GM28062;HNRNPU	G3XA10;Q8VEK3	>tr|G3XA10|G3XA10_MOUSE Heterogeneous nuclear ribonucleoprotein U, isoform CRA_b OS=Mus musculus GN=Gm28062 PE=4 SV=1;>sp|Q8VEK3|HNRPU_MOUSE Heterogeneous nuclear ribonucleoprotein U OS=Mus musculus GN=Hnrnpu PE=1 SV=1	11	1071.86	1096.01	1149.17	1230.06	1074.24	1283.63	1155.4	949.573	1090.24	1173.2	1101.49	1364.14	10.0659	10.098	10.1664	10.2645	10.0691	10.326	10.1742	9.89113	10.0904	10.1962	10.1052	10.4138	10.1101	10.2199	10.0519	10.2384	0.109772	-0.0581896	0.12831	0.290892	0.568574	0.294151
GM2A	Q60648	>sp|Q60648|SAP3_MOUSE Ganglioside GM2 activator OS=Mus musculus GN=Gm2a PE=1 SV=2	2	131.64	126.836	113.731	88.9827	140.272	129.67	106.079	105.576	97.6079	93.4916	139.618	98.0752	7.04046	6.98682	6.82948	6.47545	7.13209	7.0187	6.72899	6.72214	6.60893	6.54676	7.12534	6.61582	6.95225	6.87541	6.68669	6.76264	-0.0768421	-0.265566	-0.189614	0.746981	0.0317098	0.412171
GM3839	S4R1W1	>tr|S4R1W1|S4R1W1_MOUSE Glyceraldehyde-3-phosphate dehydrogenase OS=Mus musculus GN=Gm3839 PE=1 SV=1	1	39.0275	33.4924	57.362	33.9888	40.8923	58.2011	50.3816	39.3664	54.5356	38.9552	47.296	41.1953	5.28642	5.06576	5.84202	5.08699	5.35376	5.86297	5.65482	5.29889	5.76913	5.28374	5.56365	5.36441	5.39807	5.43457	5.57428	5.40393	0.0365047	0.176213	0.00586512	0.915789	0.557627	0.982705
GM5786;GM6576;RPS2	F6YTZ4;J3QMG5;P25444	>tr|F6YTZ4|F6YTZ4_MOUSE Protein Gm6576 OS=Mus musculus GN=Gm6576 PE=3 SV=2;>tr|J3QMG5|J3QMG5_MOUSE Protein Gm5786 OS=Mus musculus GN=Gm5786 PE=3 SV=1;>sp|P25444|RS2_MOUSE 40S ribosomal protein S2 OS=Mus musculus GN=Rps2 PE=2 SV=3	4	258.395	255.733	282.456	257.865	315.977	356.915	338.756	255.139	279.649	300.343	309.582	447.001	8.01343	7.99849	8.14188	8.01047	8.30368	8.47944	8.4041	7.99514	8.12748	8.23047	8.27418	8.80414	8.05127	8.26453	8.17557	8.43626	0.21326	0.124303	0.38499	0.255331	0.416578	0.165859
GM6483	D3Z1Y8	>tr|D3Z1Y8|D3Z1Y8_MOUSE Protein Gm6483 OS=Mus musculus GN=Gm6483 PE=4 SV=1	1	23.7448	22.2518	38.7753	7.12654	15.2952	24.8034	20.4291	23.3307	6.5372	16.059	21.1226	7.26552	4.56954	4.47585	5.27706	2.8332	3.93501	4.63247	4.35256	4.54416	2.70867	4.00531	4.40072	2.86107	4.77415	3.80023	3.86846	3.7557	-0.973927	-0.905689	-1.01845	0.196255	0.257573	0.145458
GM6793;GM8991;GM9242;HNRNPA3	B2RXM2;E9Q7H5;J3QNY1;Q8BG05-2	>tr|B2RXM2|B2RXM2_MOUSE EG627828 protein OS=Mus musculus GN=Gm6793 PE=1 SV=1;>tr|E9Q7H5|E9Q7H5_MOUSE Uncharacterized protein OS=Mus musculus GN=Gm8991 PE=4 SV=1;>tr|J3QNY1|J3QNY1_MOUSE Protein Gm9242 OS=Mus musculus GN=Gm9242 PE=4 SV=1;>sp|Q8BG05-2|ROA3_MOUSE Isoform of Q8BG05, Isoform 2 of Heterogeneous nuclear ribonucleoprotein A3 OS=Mus musculus GN=Hnrnpa3	1	89.1808	81.0254	57.6635	72.4712	67.3324	76.7461	92.3359	57.6854	56.6926	97.4578	60.5212	98.7692	6.47866	6.3403	5.84959	6.17934	6.07323	6.26202	6.52882	5.85013	5.82509	6.60671	5.91937	6.62599	6.22285	6.17153	6.06801	6.38402	-0.0513206	-0.154836	0.161171	0.817134	0.633088	0.621421
GM8394;PSMA5	D3YX79;Q9Z2U1	>tr|D3YX79|D3YX79_MOUSE Proteasome subunit alpha type OS=Mus musculus GN=Gm8394 PE=3 SV=1;>sp|Q9Z2U1|PSA5_MOUSE Proteasome subunit alpha type-5 OS=Mus musculus GN=Psma5 PE=1 SV=1	5	224.114	221.846	259.192	187.945	226.792	263.11	209.851	193.826	260.501	180.533	258.439	268.64	7.80809	7.79341	8.01788	7.55416	7.82522	8.03952	7.71322	7.59862	8.02514	7.49612	8.01368	8.06953	7.87313	7.8063	7.779	7.85978	-0.0668242	-0.0941321	-0.0133502	0.700937	0.564268	0.950663
GM9493;RPS7	F6SVV1;P62082	>tr|F6SVV1|F6SVV1_MOUSE Protein Gm9493 OS=Mus musculus GN=Gm9493 PE=4 SV=1;>sp|P62082|RS7_MOUSE 40S ribosomal protein S7 OS=Mus musculus GN=Rps7 PE=2 SV=1	3	243.824	223.993	240.293	195.622	201.353	277.03	250.321	188.362	235.076	194.433	227.315	235.559	7.92969	7.80731	7.90865	7.61193	7.65358	8.1139	7.96763	7.55736	7.87698	7.60313	7.82855	7.87994	7.88189	7.79314	7.80066	7.77054	-0.0887486	-0.0812259	-0.111345	0.640157	0.587171	0.323956
GM9755;TUFM	D3YVN7;Q8BFR5	>tr|D3YVN7|D3YVN7_MOUSE Elongation factor Tu OS=Mus musculus GN=Gm9755 PE=3 SV=1;>sp|Q8BFR5|EFTU_MOUSE Elongation factor Tu, mitochondrial OS=Mus musculus GN=Tufm PE=1 SV=1	16	1431.38	1467.29	1556.27	1438.43	1364.57	1490.6	1407.55	1373	1561.12	1439.55	1502.54	1528.22	10.4832	10.5189	10.6039	10.4903	10.4142	10.5417	10.459	10.4231	10.6084	10.4914	10.5532	10.5776	10.5353	10.4821	10.4968	10.5407	-0.0532721	-0.0385167	0.00540976	0.359388	0.601867	0.908737
GMDS	Q8K0C9	>sp|Q8K0C9|GMDS_MOUSE GDP-mannose 4,6 dehydratase OS=Mus musculus GN=Gmds PE=2 SV=1	1	12.7352	18.8156	11.5967	15.3721	19.823	5.1936	17.8737	17.8379	3.5005	19.8483	11.9123	14.4012	3.67075	4.23385	3.53564	3.94225	4.30911	2.37673	4.15977	4.15687	1.80756	4.31095	3.57438	3.84812	3.81342	3.5427	3.37474	3.91115	-0.270721	-0.438681	0.0977305	0.701495	0.63699	0.763331
GMFB	Q9CQI3	>sp|Q9CQI3|GMFB_MOUSE Glia maturation factor beta OS=Mus musculus GN=Gmfb PE=1 SV=3	3	152.083	133.614	148.878	113.507	144.108	155.483	120.217	144.254	94.8155	103.187	161.584	26.4082	7.24872	7.06193	7.21799	6.82664	7.17101	7.28061	6.90949	7.17246	6.56705	6.68912	7.33614	4.72292	7.17621	7.09275	6.883	6.24939	-0.0834574	-0.293208	-0.92682	0.617434	0.230918	0.359409
GMPS	Q3THK7	>sp|Q3THK7|GUAA_MOUSE GMP synthase [glutamine-hydrolyzing] OS=Mus musculus GN=Gmps PE=1 SV=2	3	109.856	127.53	92.2135	91.5529	79.4842	113.629	117.907	99.7503	92.6509	93.4559	60.9596	114.933	6.77947	6.99469	6.52691	6.51653	6.3126	6.82819	6.8815	6.64025	6.53373	6.54621	5.92978	6.84465	6.76702	6.55244	6.68516	6.44022	-0.214583	-0.0818612	-0.326806	0.348288	0.656748	0.35885
GNA11	P21278	>sp|P21278|GNA11_MOUSE Guanine nucleotide-binding protein subunit alpha-11 OS=Mus musculus GN=Gna11 PE=1 SV=1	10	706.142	676.78	750.245	816.459	724.002	653.775	748.073	748.787	803.023	789.04	672.998	620.862	9.46381	9.40254	9.55122	9.67324	9.49985	9.35265	9.54704	9.54841	9.6493	9.62396	9.39446	9.27813	9.47253	9.50858	9.58158	9.43218	0.0360538	0.109056	-0.040345	0.748893	0.121619	0.741468
GNA13	P27601	>sp|P27601|GNA13_MOUSE Guanine nucleotide-binding protein subunit alpha-13 OS=Mus musculus GN=Gna13 PE=1 SV=1	1	24.8407	26.116	33.739	28.3272	31.8371	29.3982	29.066	27.3095	33.9849	30.5042	19.1589	28.0945	4.63463	4.70686	5.07635	4.82411	4.99264	4.87766	4.86126	4.77133	5.08682	4.93093	4.25994	4.81222	4.80595	4.89814	4.90647	4.6677	0.0921884	0.100523	-0.138251	0.579244	0.581209	0.61105
GNAI1	B2RSH2	>sp|B2RSH2|GNAI1_MOUSE Guanine nucleotide-binding protein G(i) subunit alpha-1 OS=Mus musculus GN=Gnai1 PE=2 SV=1	4	145.729	126.427	147.582	158.061	161.754	127.726	164.444	165.194	141.699	168.029	150.966	128.498	7.18714	6.98216	7.20537	7.30434	7.33766	6.99691	7.36145	7.36802	7.14669	7.39257	7.23808	7.0056	7.12489	7.21297	7.29205	7.21208	0.0880751	0.167158	0.0871885	0.540429	0.17666	0.554717
GNAI2	P08752	>sp|P08752|GNAI2_MOUSE Guanine nucleotide-binding protein G(i) subunit alpha-2 OS=Mus musculus GN=Gnai2 PE=1 SV=5	12	3818.34	3557.47	3575.16	4158.45	3746.85	3363.05	3945.18	3969.07	4046.63	3936.17	3378.03	3555.7	11.8987	11.7966	11.8038	12.0218	11.8715	11.7156	11.9459	11.9546	11.9825	11.9426	11.722	11.7959	11.8331	11.8696	11.961	11.8202	0.036563	0.127935	-0.0129008	0.728449	0.0484562	0.870577
GNAI3	Q9DC51	>sp|Q9DC51|GNAI3_MOUSE Guanine nucleotide-binding protein G(k) subunit alpha OS=Mus musculus GN=Gnai3 PE=1 SV=3	1	20.8332	18.3794	13.2835	21.2631	16.2033	14.6381	15.9483	19.7241	10.7511	29.4519	12.7265	12.218	4.38081	4.20002	3.73157	4.41028	4.01821	3.87166	3.99533	4.30188	3.42642	4.88029	3.66977	3.61094	4.10413	4.10005	3.90788	4.05367	-0.00408395	-0.196254	-0.0504663	0.987849	0.576622	0.919359
GNAO1	P18872	>sp|P18872|GNAO_MOUSE Guanine nucleotide-binding protein G(o) subunit alpha OS=Mus musculus GN=Gnao1 PE=1 SV=3	19	2464.14	2524.17	2687.04	2797.85	2637.72	2492.69	2706.65	2693.08	2526.34	2704.53	2470.32	2596.93	11.2669	11.3016	11.3918	11.4501	11.3651	11.2835	11.4023	11.395	11.3028	11.4012	11.2705	11.3426	11.3201	11.3662	11.3667	11.3381	0.0461324	0.0466327	0.0179884	0.492903	0.397164	0.75161
GNAQ	P21279	>sp|P21279|GNAQ_MOUSE Guanine nucleotide-binding protein G(q) subunit alpha OS=Mus musculus GN=Gnaq PE=1 SV=4	7	385.377	377.484	403.195	470.567	429.072	417.614	442.889	422.801	506.875	415.346	399.392	424.325	8.59013	8.56027	8.65533	8.87826	8.74508	8.70603	8.7908	8.72384	8.98549	8.69817	8.64166	8.72903	8.60191	8.77645	8.83337	8.68962	0.174543	0.231463	0.0877088	0.058447	0.0848335	0.0826262
GNAS	P63094;Q6R0H7	>sp|P63094|GNAS2_MOUSE Isoform of Q6R0H7, Guanine nucleotide-binding protein G(s) subunit alpha isoforms short OS=Mus musculus GN=Gnas PE=1 SV=1;>sp|Q6R0H7|GNAS1_MOUSE Guanine nucleotide-binding protein G(s) subunit alpha isoforms XLas OS=Mus musculus GN=Gnas PE=2 SV=1	4	200.389	214.248	209.958	242.844	238.448	209.276	231.88	211.354	222.934	215.299	204.029	205.788	7.64666	7.74314	7.71396	7.92389	7.89753	7.70927	7.85723	7.72352	7.80047	7.7502	7.67263	7.68502	7.70125	7.84356	7.79374	7.70262	0.142309	0.0924876	0.00136284	0.158158	0.133284	0.972688
GNAZ	O70443	>sp|O70443|GNAZ_MOUSE Guanine nucleotide-binding protein G(z) subunit alpha OS=Mus musculus GN=Gnaz PE=2 SV=4	6	176.726	172.687	195.855	195.407	201.047	177.206	245.509	200.27	269.822	193.105	163.032	144.061	7.46537	7.43202	7.61364	7.61033	7.65139	7.46928	7.93963	7.6458	8.07586	7.59324	7.34901	7.17054	7.50368	7.577	7.8871	7.37093	0.0733274	0.383422	-0.132746	0.402964	0.0771195	0.401597
GNB1	P62874	>sp|P62874|GBB1_MOUSE Guanine nucleotide-binding protein G(I)/G(S)/G(T) subunit beta-1 OS=Mus musculus GN=Gnb1 PE=1 SV=3	7	1285.48	1345.07	935.484	1542.4	1386.97	1043.89	1440.09	1411.3	988.459	1556.2	1149.92	1177.58	10.3281	10.3935	9.86957	10.591	10.4377	10.0278	10.4919	10.4628	9.94904	10.6038	10.1673	10.2016	10.197	10.3521	10.3013	10.3242	0.155101	0.104219	0.127206	0.546041	0.688233	0.5889
GNB2	P62880	>sp|P62880|GBB2_MOUSE Guanine nucleotide-binding protein G(I)/G(S)/G(T) subunit beta-2 OS=Mus musculus GN=Gnb2 PE=1 SV=3	11	1898.69	1868.76	1643.19	2145.61	1960.26	1729.4	2056.18	1992.24	1906.09	2001.44	1803.67	1877.93	10.8908	10.8679	10.6823	11.0672	10.9368	10.7561	11.0057	10.9602	10.8964	10.9668	10.8167	10.8749	10.8136	10.92	10.9541	10.8862	0.106372	0.140463	0.0725105	0.399739	0.154874	0.418804
GNB2L1	P68040	>sp|P68040|GBLP_MOUSE Guanine nucleotide-binding protein subunit beta-2-like 1 OS=Mus musculus GN=Gnb2l1 PE=1 SV=3	8	642.385	766.68	673.318	442.691	618.904	768.976	533.946	587.381	522.339	437.525	772.797	798.714	9.32729	9.58248	9.39514	8.79016	9.27357	9.5868	9.06055	9.19815	9.02884	8.77322	9.59395	9.64154	9.43497	9.21684	9.09585	9.33623	-0.218131	-0.339125	-0.0987381	0.45088	0.0265368	0.763758
GNB5	P62881;P62881-2	>sp|P62881|GBB5_MOUSE Guanine nucleotide-binding protein subunit beta-5 OS=Mus musculus GN=Gnb5 PE=1 SV=1;>sp|P62881-2|GBB5_MOUSE Isoform of P62881, Isoform 2 of Guanine nucleotide-binding protein subunit beta-5 OS=Mus musculus GN=Gnb5	2	30.3428	34.028	19.3062	32.7559	32.4739	19.8073	35.6904	34.1083	16.7955	30.1183	28.8404	25.8591	4.92328	5.08865	4.27099	5.03368	5.02121	4.30796	5.15747	5.09205	4.07001	4.91257	4.85002	4.6926	4.76098	4.78762	4.77317	4.8184	0.0266426	0.0121991	0.057421	0.942353	0.978945	0.842322
GNG2	P63213	>sp|P63213|GBG2_MOUSE Guanine nucleotide-binding protein G(I)/G(S)/G(O) subunit gamma-2 OS=Mus musculus GN=Gng2 PE=2 SV=2	2	125.948	72.2938	103.056	72.5096	55.5229	61.4755	64.1876	71.8499	15.2562	68.2401	104.6	14.707	6.97669	6.1758	6.68728	6.1801	5.79501	5.94194	6.00422	6.16691	3.93132	6.09255	6.70873	3.87843	6.61326	5.97235	5.36749	5.5599	-0.640906	-1.24577	-1.05335	0.0939549	0.219568	0.344927
GNS	Q8BFR4	>sp|Q8BFR4|GNS_MOUSE N-acetylglucosamine-6-sulfatase OS=Mus musculus GN=Gns PE=2 SV=1	4	191.934	163.814	167.742	118.034	165.418	180.974	59.4541	163.9	181.162	127.595	211.599	163.519	7.58447	7.35591	7.3901	6.88306	7.36998	7.49964	5.8937	7.35667	7.50114	6.99543	7.72519	7.35331	7.44349	7.25089	6.91717	7.35798	-0.1926	-0.526321	-0.0855164	0.418821	0.413373	0.731437
GOT1	P05201	>sp|P05201|AATC_MOUSE Aspartate aminotransferase, cytoplasmic OS=Mus musculus GN=Got1 PE=1 SV=3	11	646.263	721.859	638.295	685.942	752.561	608.485	605.773	642.569	724.569	639.986	667.281	673.198	9.33598	9.49557	9.31808	9.42194	9.55566	9.24908	9.24263	9.32771	9.50098	9.3219	9.38215	9.39489	9.38321	9.4089	9.35711	9.36631	0.0256843	-0.0261047	-0.016899	0.821096	0.797472	0.801328
GOT2	P05202	>sp|P05202|AATM_MOUSE Aspartate aminotransferase, mitochondrial OS=Mus musculus GN=Got2 PE=1 SV=1	19	3109.87	2866.46	2648.89	3052.17	2874.85	2633.99	2545.08	2634.68	2562.26	3064.38	2763.05	2703.01	11.6026	11.4851	11.3712	11.5756	11.4893	11.363	11.3135	11.3634	11.3232	11.5814	11.432	11.4003	11.4863	11.476	11.3334	11.4713	-0.0103123	-0.152921	-0.0150308	0.915239	0.143321	0.871573
GPAA1	E9PW03;Q9WTK3	>tr|E9PW03|E9PW03_MOUSE Isoform of Q9WTK3, Glycosylphosphatidylinositol anchor attachment 1 protein OS=Mus musculus GN=Gpaa1 PE=1 SV=1;>sp|Q9WTK3|GPAA1_MOUSE Glycosylphosphatidylinositol anchor attachment 1 protein OS=Mus musculus GN=Gpaa1 PE=1 SV=3	1	10.665	21.5253	16.1704	19.7927	20.3727	20.9468	16.2516	14.9207	15.4354	24.713	18.6259	13.5797	3.41481	4.42796	4.01529	4.30689	4.34856	4.38866	4.02251	3.89924	3.94817	4.6272	4.21924	3.76338	3.95269	4.34804	3.95664	4.20327	0.395352	0.00395447	0.250587	0.310827	0.990533	0.552202
GPD1L	Q3ULJ0;Q3ULJ0-2	>sp|Q3ULJ0|GPD1L_MOUSE Glycerol-3-phosphate dehydrogenase 1-like protein OS=Mus musculus GN=Gpd1l PE=1 SV=2;>sp|Q3ULJ0-2|GPD1L_MOUSE Isoform of Q3ULJ0, Isoform 2 of Glycerol-3-phosphate dehydrogenase 1-like protein OS=Mus musculus GN=Gpd1l	4	69.3491	109.437	116.468	66.6598	113.832	81.6018	96.2827	103.906	102.469	94.7787	99.5024	88.9362	6.11581	6.77396	6.86379	6.05874	6.83076	6.35053	6.5892	6.69913	6.67904	6.56649	6.63666	6.4747	6.58452	6.41334	6.65579	6.55928	-0.171174	0.0712763	-0.0252356	0.627305	0.792003	0.92535
GPD2	A2AQR0;Q64521	>tr|A2AQR0|A2AQR0_MOUSE Isoform of Q64521, Glycerol-3-phosphate dehydrogenase OS=Mus musculus GN=Gpd2 PE=1 SV=1;>sp|Q64521|GPDM_MOUSE Glycerol-3-phosphate dehydrogenase, mitochondrial OS=Mus musculus GN=Gpd2 PE=1 SV=2	21	912.403	942.11	919.709	1047.93	958.873	877.712	957.423	945.155	978.389	1011.03	955.285	1100.63	9.83353	9.87975	9.84503	10.0333	9.9052	9.7776	9.90301	9.88441	9.93426	9.98161	9.89979	10.1041	9.85277	9.90537	9.90723	9.99517	0.0526037	0.0544566	0.142402	0.552034	0.0538102	0.132126
GPHN	A0JNY3;Q8BUV3	>tr|A0JNY3|A0JNY3_MOUSE Isoform of Q8BUV3, Gephyrin OS=Mus musculus GN=Gphn PE=1 SV=1;>sp|Q8BUV3|GEPH_MOUSE Gephyrin OS=Mus musculus GN=Gphn PE=1 SV=2	7	335.715	294.753	329.319	355.192	352.137	353.063	345.615	357.577	377.053	336.611	372.29	346.101	8.39109	8.20336	8.36334	8.47245	8.45999	8.46378	8.43302	8.48211	8.55862	8.39494	8.54028	8.43505	8.31927	8.46541	8.49125	8.45676	0.146143	0.171985	0.137491	0.129218	0.0793153	0.138021
GPI	P06745	>sp|P06745|G6PI_MOUSE Glucose-6-phosphate isomerase OS=Mus musculus GN=Gpi PE=1 SV=4	21	1113.98	1242.07	1039.43	1167.21	1290.3	1030.08	1020.86	1206.29	1107.29	1200.96	1135.2	1084.5	10.1215	10.2785	10.0216	10.1888	10.3335	10.0085	9.99556	10.2364	10.1128	10.23	10.1487	10.0828	10.1405	10.177	10.1149	10.1538	0.0364176	-0.0256267	0.0132949	0.777583	0.814257	0.886518
GPM6A	P35802	>sp|P35802|GPM6A_MOUSE Neuronal membrane glycoprotein M6-a OS=Mus musculus GN=Gpm6a PE=1 SV=1	5	739.611	692.263	534.841	875.849	809.407	511.09	944.815	784.55	590.988	881.544	607.933	564.901	9.53062	9.43518	9.06297	9.77454	9.66072	8.99743	9.88389	9.61572	9.20699	9.78389	9.24777	9.14185	9.34292	9.47756	9.56886	9.39117	0.134642	0.225943	0.0482482	0.662547	0.409946	0.854196
GPM6B	A2AEG6;P35803;P35803-8	>tr|A2AEG6|A2AEG6_MOUSE Isoform of P35803, Glycoprotein m6b, isoform CRA_g OS=Mus musculus GN=Gpm6b PE=1 SV=1;>sp|P35803|GPM6B_MOUSE Neuronal membrane glycoprotein M6-b OS=Mus musculus GN=Gpm6b PE=1 SV=2;>sp|P35803-8|GPM6B_MOUSE Isoform of P35803, Isoform 8 of Neuronal membrane glycoprotein M6-b OS=Mus musculus GN=Gpm6b	4	240.469	218.661	214.247	326.669	316.328	190.239	263.42	230.775	186.982	271.788	242.738	207.814	7.90971	7.77255	7.74313	8.35169	8.30528	7.57167	8.04122	7.85035	7.54675	8.08634	7.92326	7.69915	7.80847	8.07621	7.81277	7.90291	0.267747	0.00430847	0.0944489	0.400891	0.979606	0.503374
GPRIN1	Q3UNH4	>sp|Q3UNH4|GRIN1_MOUSE G protein-regulated inducer of neurite outgrowth 1 OS=Mus musculus GN=Gprin1 PE=1 SV=2	9	392.46	366.846	364.501	426.188	375.898	275.999	398.829	383.968	414.669	388.998	338.314	357.158	8.6164	8.51903	8.50978	8.73535	8.5542	8.10852	8.63963	8.58484	8.69582	8.60362	8.40222	8.48042	8.5484	8.46602	8.64009	8.49542	-0.0823818	0.0916909	-0.052986	0.703569	0.121884	0.488121
GPS1	B1ATU4;G3UXW9;Q3MIA8;Q99LD4;Q99LD4-2	>tr|B1ATU4|B1ATU4_MOUSE Isoform of Q99LD4, COP9 signalosome complex subunit 1 OS=Mus musculus GN=Gps1 PE=1 SV=1;>tr|G3UXW9|G3UXW9_MOUSE Isoform of Q99LD4, COP9 signalosome complex subunit 1 OS=Mus musculus GN=Gps1 PE=1 SV=1;>tr|Q3MIA8|Q3MIA8_MOUSE Isoform of Q99LD4, COP9 signalosome complex subunit 1 OS=Mus musculus GN=Gps1 PE=1 SV=1;>sp|Q99LD4|CSN1_MOUSE COP9 signalosome complex subunit 1 OS=Mus…	5	218.676	129.244	132.725	197.31	129.611	158.624	218.979	185.617	146.532	138.664	140.491	142.041	7.77265	7.01395	7.0523	7.62432	7.01804	7.30947	7.77465	7.53619	7.19507	7.11545	7.13433	7.15017	7.27963	7.31728	7.50197	7.13332	0.037645	0.222335	-0.146316	0.9076	0.50306	0.613429
GPSM1	A2AIV3;F6SX81;Q6IR34;Q6IR34-2;Q6IR34-3;Q6IR34-5	>tr|A2AIV3|A2AIV3_MOUSE Isoform of Q6IR34, G-protein-signaling modulator 1 OS=Mus musculus GN=Gpsm1 PE=1 SV=1;>tr|F6SX81|F6SX81_MOUSE Isoform of Q6IR34, G-protein-signaling modulator 1 (Fragment) OS=Mus musculus GN=Gpsm1 PE=1 SV=1;>sp|Q6IR34|GPSM1_MOUSE G-protein-signaling modulator 1 OS=Mus musculus GN=Gpsm1 PE=1 SV=3;>sp|Q6IR34-2|GPSM1_MOUSE Isoform of Q6IR34, Isoform 2 of G-protein-signaling m…	2	20.2515	30.5357	15.0549	39.3241	25.483	23.7015	37.7404	27.294	34.4228	29.0496	21.1285	37.0054	4.33996	4.93243	3.91216	5.29734	4.67146	4.56691	5.23804	4.77051	5.10529	4.86045	4.40112	5.20966	4.39485	4.84524	5.03795	4.82374	0.45039	0.643099	0.428896	0.298291	0.148844	0.322151
GPX1	P11352	>sp|P11352|GPX1_MOUSE Glutathione peroxidase 1 OS=Mus musculus GN=Gpx1 PE=1 SV=2	1	13.6398	13.1827	12.7349	13.1685	18.3138	18.1238	9.12111	11.8174	17.1531	5.56911	11.8194	17.1395	3.76975	3.72057	3.67071	3.71902	4.19486	4.17981	3.18921	3.56284	4.10039	2.47745	3.56309	4.09926	3.72035	4.03123	3.61748	3.37993	0.310883	-0.102865	-0.340416	0.181262	0.735476	0.549701
GPX4	O70325;O70325-2;Q76LV0;Q91XR9;S4R1E5	>sp|O70325|GPX41_MOUSE Isoform of Q91XR9, Phospholipid hydroperoxide glutathione peroxidase, mitochondrial OS=Mus musculus GN=Gpx4 PE=1 SV=4;>sp|O70325-2|GPX41_MOUSE Isoform of Q91XR9, Isoform Cytoplasmic of Phospholipid hydroperoxide glutathione peroxidase, mitochondrial OS=Mus musculus GN=Gpx4;>tr|Q76LV0|Q76LV0_MOUSE Isoform of Q91XR9, Glutathione peroxidase OS=Mus musculus GN=Gpx4 PE=1 SV=2;>s…	3	51.6357	56.6246	41.5937	49.502	70.1502	49.1783	49.9754	46.2451	51.2996	50.0837	44.5936	42.5408	5.6903	5.82336	5.37829	5.62941	6.13237	5.61995	5.64315	5.53123	5.68088	5.64627	5.47876	5.41078	5.63065	5.79391	5.61842	5.51194	0.163264	-0.0122318	-0.118713	0.491483	0.936693	0.483901
GRAMD1B	D3YWR0;F7BFL8;Q80TI0;Q80TI0-2;Q80TI0-3;Q80TI0-4	>tr|D3YWR0|D3YWR0_MOUSE Isoform of Q80TI0, GRAM domain-containing protein 1B OS=Mus musculus GN=Gramd1b PE=1 SV=1;>tr|F7BFL8|F7BFL8_MOUSE Isoform of Q80TI0, GRAM domain-containing protein 1B (Fragment) OS=Mus musculus GN=Gramd1b PE=1 SV=1;>sp|Q80TI0|GRM1B_MOUSE GRAM domain-containing protein 1B OS=Mus musculus GN=Gramd1b PE=2 SV=2;>sp|Q80TI0-2|GRM1B_MOUSE Isoform of Q80TI0, Isoform 2 of GRAM doma…	1	21.7213	21.1016	22.9286	7.72489	26.0689	21.6883	23.812	10.5174	7.54254	8.64405	17.7367	10.7165	4.44104	4.39928	4.51908	2.94951	4.70426	4.43885	4.57361	3.39471	2.91505	3.11171	4.14866	3.42177	4.45313	4.03087	3.62779	3.56071	-0.42226	-0.825341	-0.892419	0.520443	0.235495	0.0990764
GRB2	B1AT92;Q60631	>tr|B1AT92|B1AT92_MOUSE Isoform of Q60631, Growth factor receptor-bound protein 2 OS=Mus musculus GN=Grb2 PE=1 SV=1;>sp|Q60631|GRB2_MOUSE Growth factor receptor-bound protein 2 OS=Mus musculus GN=Grb2 PE=1 SV=1	4	158.925	156.276	177.39	127.858	175.07	157.476	134.488	160.231	162.253	124.712	178.977	161.906	7.3122	7.28795	7.47078	6.9984	7.45178	7.29899	7.07133	7.32401	7.3421	6.96245	7.48363	7.33901	7.35698	7.24972	7.24582	7.2617	-0.107255	-0.111164	-0.0952824	0.518171	0.356201	0.61203
GRIA1	P23818	>sp|P23818|GRIA1_MOUSE Glutamate receptor 1 OS=Mus musculus GN=Gria1 PE=1 SV=1	4	61.7065	58.1133	50.2249	65.959	64.9395	42.9208	57.868	57.6873	64.7648	77.1829	45.2667	47.6433	5.94735	5.8608	5.65033	6.0435	6.02102	5.4236	5.85469	5.85018	6.01714	6.27021	5.50038	5.5742	5.81949	5.82938	5.90734	5.7816	0.00988315	0.0878455	-0.0378954	0.967445	0.453975	0.895259
GRIA2	G5E8H1	>tr|G5E8H1|G5E8H1_MOUSE Isoform of P23819, Glutamate receptor 2 OS=Mus musculus GN=Gria2 PE=1 SV=1	10	234.154	231.225	246.479	307.371	273.141	208.544	264.76	270.511	296.495	329.662	178.398	281.36	7.87131	7.85315	7.94532	8.26384	8.0935	7.70421	8.04854	8.07954	8.21187	8.36484	7.47896	8.13627	7.88993	8.02051	8.11332	7.99336	0.130584	0.223385	0.103428	0.514455	0.0276084	0.73511
GRIN1	A2AI14;A2AI17;A2AI21;P35438	>tr|A2AI14|A2AI14_MOUSE Isoform of P35438, Glutamate receptor ionotropic, NMDA 1 OS=Mus musculus GN=Grin1 PE=1 SV=1;>tr|A2AI17|A2AI17_MOUSE Isoform of P35438, Glutamate receptor ionotropic, NMDA 1 OS=Mus musculus GN=Grin1 PE=1 SV=1;>tr|A2AI21|A2AI21_MOUSE Isoform of P35438, Glutamate receptor ionotropic, NMDA 1 OS=Mus musculus GN=Grin1 PE=1 SV=1;>sp|P35438|NMDZ1_MOUSE Glutamate receptor ionotropi…	5	143.372	152.643	140.49	177.141	142.572	96.0208	110.297	153.487	139.599	154.088	144.039	154.82	7.16362	7.25402	7.13432	7.46875	7.15555	6.58527	6.78525	7.26197	7.12515	7.26761	7.17032	7.27445	7.18399	7.06986	7.05746	7.23746	-0.114128	-0.12653	0.0534745	0.703299	0.468962	0.339155
GRIP1	D3YWY4;D3YZL8;D3Z066;D3Z6R6;D3Z6T4;H7BX09;H7BX90;Q6GQT7;Q6X4T6;Q925T6;Q925T6-2;Q925T6-3;Q925T6-4	>tr|D3YWY4|D3YWY4_MOUSE Isoform of Q925T6, Glutamate receptor-interacting protein 1 OS=Mus musculus GN=Grip1 PE=1 SV=1;>tr|D3YZL8|D3YZL8_MOUSE Isoform of Q925T6, Glutamate receptor-interacting protein 1 OS=Mus musculus GN=Grip1 PE=1 SV=1;>tr|D3Z066|D3Z066_MOUSE Isoform of Q925T6, Glutamate receptor-interacting protein 1 OS=Mus musculus GN=Grip1 PE=1 SV=1;>tr|D3Z6R6|D3Z6R6_MOUSE Isoform of Q925T6,…	1	10.5882	29.2379	12.7856	31.2105	30.6078	23.467	39.0593	29.7817	29.7206	35.4899	28.918	22.5482	3.40439	4.86977	3.67645	4.96396	4.93583	4.55256	5.28759	4.89636	4.89339	5.14934	4.8539	4.49494	3.98353	4.81745	5.02578	4.83272	0.833914	1.04224	0.84919	0.19859	0.137678	0.190937
GRPEL1	Q99LP6	>sp|Q99LP6|GRPE1_MOUSE GrpE protein homolog 1, mitochondrial OS=Mus musculus GN=Grpel1 PE=1 SV=1	3	133.22	157.99	160.718	122.7	151.462	174.546	161.933	164.98	177.15	139.398	161.124	158.211	7.05767	7.30369	7.32839	6.93899	7.24282	7.44746	7.33926	7.36615	7.46883	7.12306	7.33203	7.30571	7.22991	7.20976	7.39141	7.2536	-0.0201576	0.161498	0.0236864	0.913193	0.194207	0.83869
GSK3A	D3Z7E5;Q2NL51	>tr|D3Z7E5|D3Z7E5_MOUSE Isoform of Q2NL51, Glycogen synthase kinase-3 alpha OS=Mus musculus GN=Gsk3a PE=1 SV=1;>sp|Q2NL51|GSK3A_MOUSE Glycogen synthase kinase-3 alpha OS=Mus musculus GN=Gsk3a PE=1 SV=2	3	80.5877	82.7899	69.8696	84.0317	69.1818	87.881	95.4021	73.1618	75.9778	61.0467	52.6918	70.8457	6.33249	6.37138	6.12659	6.39286	6.11232	6.45748	6.57595	6.19302	6.24751	5.93184	5.71951	6.14661	6.27682	6.32089	6.33882	5.93265	0.0440661	0.0620037	-0.344169	0.75397	0.688074	0.0893927
GSK3B	E9QAQ5;Q9WV60	>tr|E9QAQ5|E9QAQ5_MOUSE Isoform of Q9WV60, Glycogen synthase kinase-3 beta OS=Mus musculus GN=Gsk3b PE=1 SV=1;>sp|Q9WV60|GSK3B_MOUSE Glycogen synthase kinase-3 beta OS=Mus musculus GN=Gsk3b PE=1 SV=2	7	449.004	448.285	443.952	459.329	491.252	441.528	528.579	452.922	521.067	465.098	373.04	419.671	8.81058	8.80827	8.79426	8.84338	8.94032	8.78636	9.04597	8.82312	9.02532	8.86139	8.54319	8.71312	8.80437	8.85669	8.96481	8.7059	0.0523164	0.160434	-0.0984743	0.364314	0.151969	0.396209
GSR	P47791;P47791-2	>sp|P47791|GSHR_MOUSE Glutathione reductase, mitochondrial OS=Mus musculus GN=Gsr PE=1 SV=3;>sp|P47791-2|GSHR_MOUSE Isoform of P47791, Isoform Cytoplasmic of Glutathione reductase, mitochondrial OS=Mus musculus GN=Gsr	2	119.166	120.293	118.713	94.2934	94.1773	109.794	86.5669	97.6416	107.367	100.66	99.4192	103.04	6.89682	6.9104	6.89133	6.55909	6.55731	6.77865	6.43574	6.60942	6.74641	6.65335	6.63545	6.68706	6.89952	6.63168	6.59719	6.65862	-0.26784	-0.302329	-0.240899	0.0668848	0.0776	0.00150438
GSTA4	P24472	>sp|P24472|GSTA4_MOUSE Glutathione S-transferase A4 OS=Mus musculus GN=Gsta4 PE=1 SV=3	4	271.667	248.498	251.29	228.741	354.644	308.486	120.996	202.153	200.711	106.691	296.174	238.029	8.0857	7.95709	7.97321	7.83757	8.47023	8.26906	6.91881	7.65931	7.64898	6.73729	8.2103	7.895	8.00533	8.19229	7.40903	7.6142	0.186953	-0.596301	-0.391139	0.423132	0.131951	0.474789
GSTM1	P10649	>sp|P10649|GSTM1_MOUSE Glutathione S-transferase Mu 1 OS=Mus musculus GN=Gstm1 PE=1 SV=2	14	1328.94	1488.82	1347.62	1272.59	2008.43	1584.24	991.031	1254.45	1155.58	930.927	1635.42	1589.55	10.3761	10.54	10.3962	10.3136	10.9719	10.6296	9.95279	10.2928	10.1744	9.86252	10.6754	10.6344	10.4374	10.6383	10.14	10.3908	0.200922	-0.297394	-0.0466138	0.403036	0.0769864	0.877544
GSTM5	P48774	>sp|P48774|GSTM5_MOUSE Glutathione S-transferase Mu 5 OS=Mus musculus GN=Gstm5 PE=1 SV=1	4	156.418	152.182	136.92	146.848	210.121	166.5	141.137	130.946	135.119	122.772	159.321	141.185	7.28926	7.24965	7.09719	7.19818	7.71508	7.37938	7.14096	7.03283	7.07809	6.93983	7.31579	7.14144	7.21204	7.43088	7.08396	7.13236	0.218845	-0.128076	-0.0796798	0.283602	0.147593	0.563468
GSTO1	O09131	>sp|O09131|GSTO1_MOUSE Glutathione S-transferase omega-1 OS=Mus musculus GN=Gsto1 PE=2 SV=2	3	111.727	116.755	119.786	96.8159	150.924	136.705	80.5716	94.7183	113.086	94.9712	130.822	121.735	6.80383	6.86734	6.90432	6.59717	7.23767	7.09492	6.3322	6.56557	6.82127	6.56942	7.03146	6.9276	6.85849	6.97659	6.57301	6.84283	0.118094	-0.285481	-0.015668	0.606264	0.176171	0.922032
GSTP1	P19157	>sp|P19157|GSTP1_MOUSE Glutathione S-transferase P 1 OS=Mus musculus GN=Gstp1 PE=1 SV=2	7	411.245	390.799	414.655	432.202	457.51	440.683	394.645	434.298	413.7	395.719	442.276	424.279	8.68386	8.61028	8.69577	8.75556	8.83766	8.7836	8.62441	8.76254	8.69244	8.62833	8.7888	8.72887	8.6633	8.79227	8.69313	8.71534	0.12897	0.0298283	0.0520323	0.0235067	0.572582	0.402003
GSTZ1	Q9WVL0	>sp|Q9WVL0|MAAI_MOUSE Maleylacetoacetate isomerase OS=Mus musculus GN=Gstz1 PE=1 SV=1	1	27.0015	26.0959	16.4453	14.1583	22.6041	18.5644	18.0729	20.9719	14.2349	9.18062	23.0451	17.6227	4.75497	4.70575	4.0396	3.82357	4.49851	4.21446	4.17576	4.39039	3.83136	3.19859	4.52639	4.13936	4.50011	4.17885	4.1325	3.95478	-0.321259	-0.367607	-0.545327	0.349552	0.27007	0.312893
GUCY1B3	O54865	>sp|O54865|GCYB1_MOUSE Guanylate cyclase soluble subunit beta-1 OS=Mus musculus GN=Gucy1b3 PE=2 SV=1	3	22.2182	46.4714	34.8013	37.4379	45.9044	38.937	36.7711	49.6075	30.0663	46.5723	24.6951	35.2917	4.47367	5.53827	5.12107	5.22643	5.52056	5.28307	5.2005	5.63248	4.91007	5.5414	4.62615	5.14126	5.04434	5.34335	5.24769	5.10294	0.299015	0.203348	0.058599	0.439416	0.619354	0.892782
GUK1	E9Q7K1;Q564G0;Q64520	>tr|E9Q7K1|E9Q7K1_MOUSE Isoform of Q64520, Guanylate kinase OS=Mus musculus GN=Guk1 PE=1 SV=1;>tr|Q564G0|Q564G0_MOUSE Isoform of Q64520, Guanylate kinase OS=Mus musculus GN=Guk1 PE=1 SV=1;>sp|Q64520|KGUA_MOUSE Guanylate kinase OS=Mus musculus GN=Guk1 PE=1 SV=2	1	38.6425	28.5386	21.2636	21.2108	25.2763	29.3719	39.2929	30.4512	26.465	33.8362	27.2328	32.0151	5.27212	4.83484	4.41031	4.40673	4.65971	4.87636	5.2962	4.92843	4.72601	5.08049	4.76727	5.00068	4.83909	4.6476	4.98355	4.94948	-0.191487	0.144457	0.110393	0.546314	0.658268	0.710361
H13;HM13	A3KGR9;Q9D8V0;Q9D8V0-3;Q9D8V0-4	>tr|A3KGR9|A3KGR9_MOUSE Isoform of Q9D8V0, Minor histocompatibility antigen H13 (Fragment) OS=Mus musculus GN=H13 PE=1 SV=1;>sp|Q9D8V0|HM13_MOUSE Minor histocompatibility antigen H13 OS=Mus musculus GN=Hm13 PE=1 SV=1;>sp|Q9D8V0-3|HM13_MOUSE Isoform of Q9D8V0, Isoform 3 of Minor histocompatibility antigen H13 OS=Mus musculus GN=Hm13;>sp|Q9D8V0-4|HM13_MOUSE Isoform of Q9D8V0, Isoform 4 of Minor his…	1	17.0652	2.47082	42.0721	10.0348	3.79882	4.87784	9.9035	4.09017	5.72295	9.27003	8.82564	13.3268	4.09298	1.30499	5.39479	3.32694	1.92555	2.28624	3.30794	2.03216	2.51676	3.21257	3.1417	3.73625	3.59759	2.51291	2.61895	3.36351	-1.08468	-0.978636	-0.23408	0.469912	0.507897	0.864921
H1F0	P10922	>sp|P10922|H10_MOUSE Histone H1.0 OS=Mus musculus GN=H1f0 PE=2 SV=4	1	3.83078	5.99806	7.90749	5.46838	6.68133	12.9654	6.0026	8.07986	19.2296	5.40531	10.5097	15.4591	1.93764	2.5845	2.98322	2.45111	2.74013	3.6966	2.58559	3.01433	4.26525	2.43438	3.39366	3.95038	2.50178	2.96262	3.28839	3.25947	0.46083	0.786606	0.757687	0.397302	0.266475	0.239955
H2AFJ;HIST1H2AA;HIST1H2AB;HIST1H2AF;HIST1H2AH;HIST1H2AK;HIST3H2A	P22752;Q8BFU2;Q8CGP4;Q8CGP5;Q8CGP6;Q8CGP7;Q8R1M2	>sp|P22752|H2A1_MOUSE Histone H2A type 1 OS=Mus musculus GN=Hist1h2ab PE=1 SV=3;>sp|Q8BFU2|H2A3_MOUSE Histone H2A type 3 OS=Mus musculus GN=Hist3h2a PE=1 SV=3;>tr|Q8CGP4|Q8CGP4_MOUSE Histone H2A OS=Mus musculus GN=Hist1h2aa PE=2 SV=1;>sp|Q8CGP5|H2A1F_MOUSE Histone H2A type 1-F OS=Mus musculus GN=Hist1h2af PE=1 SV=3;>sp|Q8CGP6|H2A1H_MOUSE Histone H2A type 1-H OS=Mus musculus GN=Hist1h2ah PE=1 SV=3…	2	8697.38	6768.01	8517.24	6073.26	5583.72	8287.54	7313.69	5727.3	3516.15	6070.36	6740.68	2750.24	13.0864	12.7245	13.0562	12.5683	12.447	13.0167	12.8364	12.4836	11.7798	12.5676	12.7187	11.4253	12.9557	12.6773	12.3666	12.2372	-0.278352	-0.589082	-0.718489	0.26219	0.189738	0.215036
H2AFV;H2AFZ	P0C0S6;Q3THW5;Q3UA95	>sp|P0C0S6|H2AZ_MOUSE Histone H2A.Z OS=Mus musculus GN=H2afz PE=1 SV=2;>sp|Q3THW5|H2AV_MOUSE Histone H2A.V OS=Mus musculus GN=H2afv PE=1 SV=3;>tr|Q3UA95|Q3UA95_MOUSE Isoform of P0C0S6, Histone H2A OS=Mus musculus GN=H2afz PE=2 SV=1	1	274.022	198.092	171.461	203.007	170.452	223.022	226.564	184.807	101.799	194.267	155.797	65.2363	8.09815	7.63003	7.42173	7.66538	7.41322	7.80104	7.82377	7.52987	6.66958	7.6019	7.28353	6.0276	7.71664	7.62655	7.34108	6.97101	-0.0900857	-0.375559	-0.745627	0.720195	0.412989	0.257879
H2AFY	Q9QZQ8;Q9QZQ8-2	>sp|Q9QZQ8|H2AY_MOUSE Core histone macro-H2A.1 OS=Mus musculus GN=H2afy PE=1 SV=3;>sp|Q9QZQ8-2|H2AY_MOUSE Isoform of Q9QZQ8, Isoform 1 of Core histone macro-H2A.1 OS=Mus musculus GN=H2afy	7	871.339	848.383	994.047	807.389	869.592	1222.23	1022.54	742.671	898.34	892.739	911.163	1135.89	9.76709	9.72857	9.95717	9.65712	9.7642	10.2553	9.99794	9.53658	9.81112	9.80209	9.83157	10.1496	9.81761	9.8922	9.78188	9.92776	0.0745942	-0.0357331	0.110145	0.734265	0.828543	0.458165
H2AFY2	Q8CCK0	>sp|Q8CCK0|H2AW_MOUSE Core histone macro-H2A.2 OS=Mus musculus GN=H2afy2 PE=1 SV=3	2	53.3801	63.8953	75.1857	70.0244	64.9884	100.27	79.1032	51.5803	51.1138	60.0418	69.3115	90.513	5.73823	5.99764	6.23239	6.12979	6.02211	6.64775	6.30566	5.68875	5.67564	5.90789	6.11502	6.50005	5.98942	6.26655	5.89002	6.17432	0.277129	-0.0994006	0.184905	0.317818	0.715965	0.458302
H3F3A;H3F3C;HIST1H3A;HIST1H3B	E0CYN1;E0CYR7;E0CZ27;F8WI35;P02301;P68433;P84228;P84244	>tr|E0CYN1|E0CYN1_MOUSE Isoform of P84244, Histone H3.3 (Fragment) OS=Mus musculus GN=H3f3a PE=4 SV=1;>tr|E0CYR7|E0CYR7_MOUSE Isoform of P84244, Histone H3.3 (Fragment) OS=Mus musculus GN=H3f3a PE=4 SV=1;>tr|E0CZ27|E0CZ27_MOUSE Isoform of P84244, Histone H3 (Fragment) OS=Mus musculus GN=H3f3a PE=3 SV=1;>tr|F8WI35|F8WI35_MOUSE Isoform of P84244, Histone H3 OS=Mus musculus GN=H3f3a PE=3 SV=1;>sp|P0…	1	299.492	182.098	193.871	168.593	152.491	241.177	213.535	183.082	84.9652	158.759	200.7	38.0959	8.22637	7.50857	7.59895	7.3974	7.25258	7.91395	7.73833	7.51635	6.4088	7.31069	7.6489	5.25156	7.77796	7.52131	7.22116	6.73705	-0.256656	-0.556804	-1.04091	0.443971	0.318043	0.297326
HACD3	Q8K2C9	>sp|Q8K2C9|HACD3_MOUSE Very-long-chain (3R)-3-hydroxyacyl-CoA dehydratase 3 OS=Mus musculus GN=Hacd3 PE=1 SV=2	2	107.128	93.344	78.4352	104.659	91.6377	103.586	63.5125	96.2569	77.2367	89.3374	70.4979	75.3774	6.74319	6.54449	6.29343	6.70956	6.51787	6.69469	5.98897	6.58882	6.27122	6.48119	6.13951	6.23606	6.52704	6.6407	6.283	6.28559	0.113668	-0.244036	-0.24145	0.490129	0.327578	0.221561
HADH	Q61425	>sp|Q61425|HCDH_MOUSE Hydroxyacyl-coenzyme A dehydrogenase, mitochondrial OS=Mus musculus GN=Hadh PE=1 SV=2	2	198.794	162.802	195.457	159.121	183.865	212.895	181.817	174.385	205.353	174.729	202.491	180.292	7.63513	7.34697	7.61071	7.31398	7.52251	7.734	7.50634	7.44613	7.68196	7.44898	7.66171	7.49419	7.53094	7.5235	7.54481	7.53496	-0.00744273	0.0138754	0.0040222	0.963538	0.911117	0.973424
HADHA	Q8BMS1	>sp|Q8BMS1|ECHA_MOUSE Trifunctional enzyme subunit alpha, mitochondrial OS=Mus musculus GN=Hadha PE=1 SV=1	16	634.164	630.039	676.71	680.672	664.404	715.511	683.742	626.553	647.661	681.452	684.689	658.788	9.30871	9.2993	9.40239	9.41082	9.37592	9.48283	9.41731	9.29129	9.3391	9.41247	9.41931	9.36367	9.3368	9.42319	9.34923	9.39848	0.0863872	0.0124314	0.0616805	0.130833	0.813544	0.195137
HADHB	Q99JY0	>sp|Q99JY0|ECHB_MOUSE Trifunctional enzyme subunit beta, mitochondrial OS=Mus musculus GN=Hadhb PE=1 SV=1	5	279.956	265.197	266.472	277.939	282.667	346.9	278.084	273.043	268.472	298.551	284.679	293.179	8.12906	8.05092	8.05784	8.11862	8.14296	8.43838	8.11938	8.09298	8.06863	8.22183	8.15319	8.19564	8.07927	8.23332	8.09366	8.19022	0.154047	0.0143873	0.110947	0.269973	0.651112	0.0276216
HAEMAGLOBIN	Q91VB8	>tr|Q91VB8|Q91VB8_MOUSE Isoform of P01942, Alpha globin 1 OS=Mus musculus GN=haemaglobin alpha 2 PE=1 SV=1	3	134.625	66.3255	85.1548	71.7325	18.0751	19.2963	49.1174	12.9029	10.7558	45.0288	49.8862	11.4544	7.0728	6.05149	6.41202	6.16455	4.17593	4.27026	5.61816	3.68962	3.42704	5.49278	5.64057	3.51783	6.5121	4.87025	4.24494	4.88372	-1.64186	-2.26716	-1.62838	0.110609	0.0645889	0.125872
HAGH	E9PYA3;G5E8T9;Q99KB8;Q99KB8-2	>tr|E9PYA3|E9PYA3_MOUSE Isoform of Q99KB8, Hydroxyacylglutathione hydrolase, mitochondrial (Fragment) OS=Mus musculus GN=Hagh PE=1 SV=1;>tr|G5E8T9|G5E8T9_MOUSE Isoform of Q99KB8, Hydroxyacyl glutathione hydrolase OS=Mus musculus GN=Hagh PE=1 SV=1;>sp|Q99KB8|GLO2_MOUSE Hydroxyacylglutathione hydrolase, mitochondrial OS=Mus musculus GN=Hagh PE=1 SV=2;>sp|Q99KB8-2|GLO2_MOUSE Isoform of Q99KB8, Isofo…	1	29.8669	36.6278	25.3776	27.2072	32.3863	23.457	29.9402	30.1251	30.0239	32.6576	35.6275	24.6296	4.90048	5.19487	4.66548	4.76592	5.01731	4.55195	4.90401	4.91289	4.90804	5.02935	5.15492	4.62232	4.92028	4.77839	4.90831	4.93553	-0.141883	-0.0119607	0.0152534	0.525264	0.944861	0.94853
HARS	Q61035	>sp|Q61035|SYHC_MOUSE Histidine--tRNA ligase, cytoplasmic OS=Mus musculus GN=Hars PE=2 SV=2	5	217.067	236.742	227.824	211.646	216.413	216.192	171.89	350.808	602.477	438.25	237.883	497.827	7.762	7.88717	7.83178	7.72551	7.75764	7.75617	7.42534	8.45454	9.23476	8.77561	7.89411	8.9595	7.82698	7.74644	8.37155	8.54307	-0.080544	0.544563	0.71609	0.147715	0.40786	0.159789
HARS2	Q99KK9	>sp|Q99KK9|SYHM_MOUSE Probable histidine--tRNA ligase, mitochondrial OS=Mus musculus GN=Hars2 PE=2 SV=1	3	122.036	114.475	118.402	113.813	102.215	109.668	124.81	116.584	128.594	104.755	109.093	113.403	6.93116	6.83889	6.88755	6.83052	6.67546	6.777	6.96359	6.86522	7.00668	6.71088	6.76941	6.82532	6.88587	6.76099	6.94517	6.76854	-0.124876	0.059296	-0.117334	0.0924028	0.308939	0.0531577
HBBT1	A8DUK4	>tr|A8DUK4|A8DUK4_MOUSE Beta-globin OS=Mus musculus GN=Hbbt1 PE=1 SV=1	4	460.515	200.237	272.299	199.633	75.8833	110.313	147.529	86.3235	47.0226	110.71	215.241	16.3459	8.84711	7.64556	8.08905	7.6412	6.24571	6.78546	7.20486	6.43168	5.55528	6.79064	7.74981	4.03086	8.19391	6.89079	6.39727	6.19043	-1.30311	-1.79663	-2.00347	0.073511	0.0430271	0.207653
HDAC6	Q3UG37;Q9Z2V5	>tr|Q3UG37|Q3UG37_MOUSE Isoform of Q9Z2V5, Histone deacetylase 6 (Fragment) OS=Mus musculus GN=Hdac6 PE=1 SV=1;>sp|Q9Z2V5|HDAC6_MOUSE Histone deacetylase 6 OS=Mus musculus GN=Hdac6 PE=1 SV=3	1	20.2314	24.7694	24.584	17.7971	19.4194	23.689	16.217	18.098	25.6991	25.1842	7.73569	23.0613	4.33853	4.63049	4.61965	4.15357	4.27943	4.56614	4.01943	4.17776	4.68364	4.65445	2.95153	4.5274	4.52955	4.33305	4.29361	4.04446	-0.196504	-0.23594	-0.485093	0.277403	0.368997	0.470346
HDHD2	Q3UGR5	>sp|Q3UGR5|HDHD2_MOUSE Haloacid dehalogenase-like hydrolase domain-containing protein 2 OS=Mus musculus GN=Hdhd2 PE=1 SV=2	1	49.4959	54.4485	47.26	40.3484	44.6123	42.5773	36.2179	49.1993	53.8202	37.6308	45.7653	50.5599	5.62924	5.76682	5.56255	5.33444	5.47937	5.41201	5.17863	5.62057	5.75007	5.23384	5.51618	5.65992	5.65287	5.40861	5.51642	5.46998	-0.244262	-0.136445	-0.182886	0.034437	0.520564	0.282869
HDLBP	Q8VDJ3	>sp|Q8VDJ3|VIGLN_MOUSE Vigilin OS=Mus musculus GN=Hdlbp PE=1 SV=1	1	18.6733	22.4939	12.475	4.25109	15.7704	16.711	16.8198	16.198	15.4963	22.6324	22.2277	19.9522	4.2229	4.49146	3.64096	2.08783	3.97915	4.06273	4.07209	4.01775	3.95386	4.50032	4.47429	4.31848	4.11844	3.37657	4.01456	4.43103	-0.741875	-0.103879	0.312585	0.373194	0.720254	0.338562
HGS	B1ATZ0;B1ATZ1;Q3UMA3;Q99LI8	>tr|B1ATZ0|B1ATZ0_MOUSE Isoform of Q99LI8, Hepatocyte growth factor-regulated tyrosine kinase substrate OS=Mus musculus GN=Hgs PE=1 SV=1;>tr|B1ATZ1|B1ATZ1_MOUSE Isoform of Q99LI8, Hepatocyte growth factor-regulated tyrosine kinase substrate OS=Mus musculus GN=Hgs PE=1 SV=1;>tr|Q3UMA3|Q3UMA3_MOUSE Isoform of Q99LI8, Hepatocyte growth factor-regulated tyrosine kinase substrate OS=Mus musculus GN=Hg…	2	104.94	91.8262	77.4231	94.7427	97.4634	84.5694	94.4656	89.1915	93.9049	93.9604	88.0964	89.0357	6.71342	6.52083	6.27469	6.56594	6.60679	6.40206	6.56172	6.47883	6.55313	6.55398	6.46101	6.47631	6.50298	6.52493	6.53123	6.4971	0.0219496	0.0282443	-0.00588084	0.886866	0.846339	0.967732
HIBADH	Q99L13	>sp|Q99L13|3HIDH_MOUSE 3-hydroxyisobutyrate dehydrogenase, mitochondrial OS=Mus musculus GN=Hibadh PE=1 SV=1	2	39.2966	43.3706	37.5268	41.9288	29.863	35.4077	25.3988	43.7426	30.0576	44.6962	38.649	40.4504	5.29633	5.43864	5.22985	5.38987	4.90029	5.14599	4.66669	5.45097	4.90966	5.48208	5.27236	5.33808	5.32161	5.14538	5.00911	5.36417	-0.176228	-0.312505	0.0425636	0.343176	0.308548	0.65152
HIBCH	Q8QZS1	>sp|Q8QZS1|HIBCH_MOUSE 3-hydroxyisobutyryl-CoA hydrolase, mitochondrial OS=Mus musculus GN=Hibch PE=1 SV=1	2	47.9137	40.6473	47.0684	41.2939	40.058	42.4021	40.9	34.1481	47.056	52.1389	45.2389	34.189	5.58237	5.34509	5.55669	5.36786	5.32402	5.40606	5.35403	5.09373	5.55631	5.70429	5.49949	5.09546	5.49471	5.36598	5.33469	5.43308	-0.128734	-0.160023	-0.0616337	0.223322	0.370673	0.77381
HINT1	P70349	>sp|P70349|HINT1_MOUSE Histidine triad nucleotide-binding protein 1 OS=Mus musculus GN=Hint1 PE=1 SV=3	3	400.229	342.612	470.279	220.87	184.779	251.546	168.99	274.675	80.6674	134.667	334.346	53.0242	8.64468	8.42043	8.87737	7.78705	7.52966	7.97468	7.4008	8.10158	6.33391	7.07325	8.3852	5.72858	8.6475	7.7638	7.27876	7.06234	-0.883698	-1.36873	-1.58515	0.00872434	0.108814	0.171397
HINT2	Q9D0S9	>sp|Q9D0S9|HINT2_MOUSE Histidine triad nucleotide-binding protein 2, mitochondrial OS=Mus musculus GN=Hint2 PE=1 SV=1	2	72.2139	52.176	65.8052	41.1416	26.9359	29.5863	17.2695	53.1636	12.5108	23.1482	56.3118	7.7591	6.1742	5.70531	6.04013	5.36253	4.75146	4.88686	4.11016	5.73237	3.6451	4.53283	5.81536	2.95589	5.97322	5.00028	4.49587	4.43469	-0.972935	-1.47734	-1.53852	0.0160345	0.138899	0.201144
HINT3	E9Q7F8;Q9CPS6	>tr|E9Q7F8|E9Q7F8_MOUSE Isoform of Q9CPS6, Histidine triad nucleotide-binding protein 3 OS=Mus musculus GN=Hint3 PE=1 SV=1;>sp|Q9CPS6|HINT3_MOUSE Histidine triad nucleotide-binding protein 3 OS=Mus musculus GN=Hint3 PE=2 SV=1	1	6.20357	9.75761	14.1199	11.2959	9.62542	15.6203	11.7761	6.4026	8.82922	7.13109	9.44118	9.8296	2.6331	3.28653	3.81966	3.49773	3.26685	3.96535	3.55779	2.67866	3.14229	2.83412	3.23897	3.29713	3.24643	3.57664	3.12624	3.12341	0.330215	-0.120184	-0.12302	0.464911	0.793373	0.765306
HIP1R	Q9JKY5	>sp|Q9JKY5|HIP1R_MOUSE Huntingtin-interacting protein 1-related protein OS=Mus musculus GN=Hip1r PE=1 SV=2	2	41.6938	29.5529	27.264	42.1505	40.9297	28.3657	44.2397	41.7139	38.9575	38.1296	30.5565	36.9988	5.38176	4.88523	4.76893	5.39748	5.35508	4.82608	5.46727	5.38246	5.28383	5.25284	4.93341	5.20941	5.01197	5.19288	5.37785	5.13188	0.180906	0.36588	0.119913	0.529173	0.184169	0.612012
HIST1H1A	P43275	>sp|P43275|H11_MOUSE Histone H1.1 OS=Mus musculus GN=Hist1h1a PE=1 SV=2	1	40.6347	17.2862	31.9611	28.6555	22.8455	54.0772	30.3488	19.9175	42.3481	28.3347	44.0695	52.786	5.34464	4.11155	4.99824	4.84074	4.51384	5.75695	4.92357	4.31597	5.40422	4.8245	5.46171	5.72208	4.81814	5.03718	4.88125	5.3361	0.219032	0.0631089	0.517953	0.69673	0.90263	0.322986
HIST1H1B	P43276	>sp|P43276|H15_MOUSE Histone H1.5 OS=Mus musculus GN=Hist1h1b PE=1 SV=2	2	298.609	255.689	304.77	302.148	291.832	465.027	324.38	239.473	375.791	276.859	345.711	425.422	8.22211	7.99825	8.25158	8.23911	8.189	8.86117	8.34154	7.90372	8.55379	8.11301	8.43342	8.73275	8.15731	8.42976	8.26635	8.42639	0.272446	0.109036	0.269082	0.336095	0.639508	0.27042
HIST1H1C	P15864	>sp|P15864|H12_MOUSE Histone H1.2 OS=Mus musculus GN=Hist1h1c PE=1 SV=2	3	866.275	645.959	729.708	720.09	726.273	1176.75	759.169	638.68	928.317	724.716	861.958	1078.19	9.75868	9.3353	9.51118	9.49203	9.50437	10.2006	9.56828	9.31895	9.85847	9.50127	9.75147	10.0744	9.53505	9.73233	9.5819	9.77571	0.197278	0.0468479	0.240662	0.509365	0.825581	0.313475
HIST1H1E	P43274	>sp|P43274|H14_MOUSE Histone H1.4 OS=Mus musculus GN=Hist1h1e PE=1 SV=2	2	266.889	267.546	341.616	264.727	289.827	487.839	283.934	236.543	422.276	299.779	360.64	447.796	8.0601	8.06364	8.41623	8.04836	8.17905	8.93026	8.14941	7.88596	8.72204	8.22776	8.49442	8.8067	8.17999	8.38589	8.25247	8.50962	0.2059	0.0724812	0.329633	0.545385	0.808955	0.190661
HIST1H2BB;HIST1H2BC;HIST1H2BF;HIST1H2BH;HIST1H2BK;HIST1H2BM;HIST1H2BP;HIST1H2BQ;HIST2H2BB	P10853;P10854;Q64475;Q64478;Q64525;Q6ZWY9;Q8CBB6;Q8CGP1;Q8CGP2;Q8CGP2-2	>sp|P10853|H2B1F_MOUSE Histone H2B type 1-F/J/L OS=Mus musculus GN=Hist1h2bf PE=1 SV=2;>sp|P10854|H2B1M_MOUSE Histone H2B type 1-M OS=Mus musculus GN=Hist1h2bm PE=1 SV=2;>sp|Q64475|H2B1B_MOUSE Histone H2B type 1-B OS=Mus musculus GN=Hist1h2bb PE=1 SV=3;>sp|Q64478|H2B1H_MOUSE Histone H2B type 1-H OS=Mus musculus GN=Hist1h2bh PE=1 SV=3;>sp|Q64525|H2B2B_MOUSE Histone H2B type 2-B OS=Mus musculus GN=…	6	15595.4	9009.45	13670.1	7471.07	8473.77	13624.7	9082.27	10051.5	4898.39	7157.66	11838.9	3004.4	13.9288	13.1372	13.7387	12.8671	13.0488	13.7339	13.1488	13.2951	12.2581	12.8053	13.5312	11.5529	13.6016	13.2166	12.9007	12.6298	-0.38499	-0.700914	-0.971802	0.340654	0.162799	0.229047
HIST1H4A	P62806	>sp|P62806|H4_MOUSE Histone H4 OS=Mus musculus GN=Hist1h4a PE=1 SV=2	8	15963.7	10766.9	14870	8884.43	7200.16	10551.3	9958.8	9245.09	3980.63	7805.66	10864.9	2448.17	13.9625	13.3943	13.8601	13.1171	12.8138	13.3651	13.2818	13.1745	11.9588	12.9303	13.4074	11.2575	13.739	13.0987	12.805	12.5317	-0.640307	-0.933974	-1.20725	0.0542427	0.146201	0.199496
HIST2H2BE;HIST3H2BA;HIST3H2BB	Q64524;Q8CGP0;Q9D2U9	>sp|Q64524|H2B2E_MOUSE Histone H2B type 2-E OS=Mus musculus GN=Hist2h2be PE=1 SV=3;>sp|Q8CGP0|H2B3B_MOUSE Histone H2B type 3-B OS=Mus musculus GN=Hist3h2bb PE=1 SV=3;>sp|Q9D2U9|H2B3A_MOUSE Histone H2B type 3-A OS=Mus musculus GN=Hist3h2ba PE=1 SV=3	1	264.843	158.282	237.588	134.903	137.546	233.388	165.113	175.065	115.556	119.789	221.258	27.0232	8.04899	7.30635	7.89232	7.07578	7.10377	7.86659	7.36731	7.45175	6.85245	6.90436	7.78959	4.75612	7.74922	7.34871	7.22383	6.48336	-0.400508	-0.525387	-1.26587	0.309868	0.150428	0.293121
HK1	G3UVV4;P17710;P17710-3;P17710-4	>tr|G3UVV4|G3UVV4_MOUSE Isoform of P17710, Hexokinase OS=Mus musculus GN=Hk1 PE=1 SV=1;>sp|P17710|HXK1_MOUSE Hexokinase-1 OS=Mus musculus GN=Hk1 PE=1 SV=3;>sp|P17710-3|HXK1_MOUSE Isoform of P17710, Isoform HK1 of Hexokinase-1 OS=Mus musculus GN=Hk1;>sp|P17710-4|HXK1_MOUSE Isoform of P17710, Isoform HK1-SC of Hexokinase-1 OS=Mus musculus GN=Hk1	31	2601.77	2510.72	2849.85	2455.48	2592.08	2669.16	2362.46	2697.18	2860.73	2310.47	2637.74	2706.66	11.3453	11.2939	11.4767	11.2618	11.3399	11.3822	11.2061	11.3972	11.4822	11.174	11.3651	11.4023	11.3719	11.328	11.3618	11.3138	-0.0439932	-0.0101184	-0.0581587	0.54052	0.923522	0.552338
HMGB1	P63158	>sp|P63158|HMGB1_MOUSE High mobility group protein B1 OS=Mus musculus GN=Hmgb1 PE=1 SV=2	3	197.983	213.01	216.263	163.302	205.62	309.686	157.894	186.325	204.629	127.338	266.348	301.296	7.62924	7.73477	7.75664	7.3514	7.68384	8.27466	7.30282	7.54168	7.67687	6.99252	8.05717	8.23504	7.70688	7.76997	7.50712	7.76158	0.0630828	-0.199763	0.0546925	0.837868	0.201695	0.901073
HMGCL	P38060	>sp|P38060|HMGCL_MOUSE Hydroxymethylglutaryl-CoA lyase, mitochondrial OS=Mus musculus GN=Hmgcl PE=1 SV=2	1	31.4332	27.7044	26.9765	29.7313	24.6178	34.0721	31.9734	32.6492	36.8753	32.5502	24.1936	27.2932	4.97422	4.79204	4.75363	4.89391	4.62163	5.09052	4.9988	5.02898	5.20458	5.02459	4.59655	4.77047	4.83996	4.86869	5.07745	4.79721	0.0287242	0.23749	-0.0427584	0.862407	0.0642224	0.781943
HMGCS1	Q8JZK9	>sp|Q8JZK9|HMCS1_MOUSE Hydroxymethylglutaryl-CoA synthase, cytoplasmic OS=Mus musculus GN=Hmgcs1 PE=1 SV=1	5	342.866	346	398.006	248.71	291.84	331.973	416.679	375.016	403.65	370.594	399.631	320.785	8.4215	8.43463	8.63665	7.95832	8.18903	8.37492	8.70279	8.55081	8.65696	8.5337	8.64252	8.32546	8.49759	8.17409	8.63685	8.50056	-0.323499	0.139262	0.00297	0.0971358	0.180237	0.980923
HMOX2	O70252	>sp|O70252|HMOX2_MOUSE Heme oxygenase 2 OS=Mus musculus GN=Hmox2 PE=2 SV=1	3	42.807	44.7947	57.4253	49.7549	47.1041	66.6686	41.9469	42.3105	72.3113	54.3569	59.5414	56.2791	5.41978	5.48526	5.84362	5.63677	5.55778	6.05894	5.39049	5.40295	6.17615	5.76439	5.89582	5.81453	5.58288	5.75116	5.65653	5.82491	0.168279	0.0736463	0.242031	0.456647	0.816935	0.201322
HNRNPA0	Q9CX86	>sp|Q9CX86|ROA0_MOUSE Heterogeneous nuclear ribonucleoprotein A0 OS=Mus musculus GN=Hnrnpa0 PE=1 SV=1	2	92.5651	84.1242	93.9665	105.852	95.4763	109.415	99.4035	75.6641	90.1316	87.0369	96.8191	99.39	6.5324	6.39445	6.55408	6.72591	6.57707	6.77366	6.63523	6.24154	6.49396	6.44356	6.59722	6.63503	6.49364	6.69221	6.45691	6.5586	0.198573	-0.0367316	0.0649611	0.0641574	0.790643	0.447379
HNRNPA1	P49312;Q5EBP8	>sp|P49312|ROA1_MOUSE Heterogeneous nuclear ribonucleoprotein A1 OS=Mus musculus GN=Hnrnpa1 PE=1 SV=2;>tr|Q5EBP8|Q5EBP8_MOUSE Isoform of P49312, Heterogeneous nuclear ribonucleoprotein A1 OS=Mus musculus GN=Hnrnpa1 PE=1 SV=1	9	1643.82	1748.88	1853.52	1743.38	1647.14	2041.97	1666.63	1503.07	1822.54	1694.41	1714.81	1899.5	10.6828	10.7722	10.8561	10.7677	10.6858	10.9957	10.7027	10.5537	10.8317	10.7266	10.7438	10.8914	10.7704	10.8164	10.6961	10.7873	0.0460239	-0.0743154	0.0169033	0.691144	0.484073	0.826802
HNRNPA2B1	O88569	>sp|O88569|ROA2_MOUSE Heterogeneous nuclear ribonucleoproteins A2/B1 OS=Mus musculus GN=Hnrnpa2b1 PE=1 SV=2	15	3207.32	3380.63	3583.68	3358.72	3442.02	3968.05	3685.1	3169.38	3635.48	3429.43	3605.12	3986.54	11.6472	11.7231	11.8072	11.7137	11.749	11.9542	11.8475	11.63	11.8279	11.7438	11.8158	11.9609	11.7258	11.8057	11.7685	11.8402	0.0798313	0.0426483	0.114349	0.425545	0.639978	0.227192
HNRNPA3	A2AL12;Q8BG05	>tr|A2AL12|A2AL12_MOUSE Isoform of Q8BG05, Heterogeneous nuclear ribonucleoprotein A3 OS=Mus musculus GN=Hnrnpa3 PE=1 SV=1;>sp|Q8BG05|ROA3_MOUSE Heterogeneous nuclear ribonucleoprotein A3 OS=Mus musculus GN=Hnrnpa3 PE=1 SV=1	9	584.049	646.061	685.988	627.64	655.128	834.855	659.446	552.817	723.979	659.884	733.511	788.16	9.18995	9.33553	9.42204	9.29379	9.35563	9.70538	9.36511	9.11066	9.4998	9.36607	9.51867	9.62234	9.31584	9.4516	9.32519	9.50236	0.135765	0.00935335	0.186525	0.417243	0.947912	0.13804
HNRNPAB	Q20BD0;Q80XR6;Q99020	>tr|Q20BD0|Q20BD0_MOUSE Isoform of Q99020, Heterogeneous nuclear ribonucleoprotein A/B OS=Mus musculus GN=Hnrnpab PE=1 SV=1;>tr|Q80XR6|Q80XR6_MOUSE Isoform of Q99020, Heterogeneous nuclear ribonucleoprotein A/B OS=Mus musculus GN=Hnrnpab PE=1 SV=1;>sp|Q99020|ROAA_MOUSE Heterogeneous nuclear ribonucleoprotein A/B OS=Mus musculus GN=Hnrnpab PE=1 SV=1	4	368.212	494.818	435.65	407.501	426.78	429.063	371.688	395.242	449.297	382.921	459.783	488.408	8.52439	8.95075	8.76703	8.67066	8.73735	8.74505	8.53795	8.62659	8.81153	8.5809	8.84481	8.93194	8.74739	8.71768	8.65869	8.78589	-0.0297078	-0.088703	0.0384936	0.833842	0.584779	0.824573
HNRNPC	Q9Z204;Q9Z204-2	>sp|Q9Z204|HNRPC_MOUSE Heterogeneous nuclear ribonucleoproteins C1/C2 OS=Mus musculus GN=Hnrnpc PE=1 SV=1;>sp|Q9Z204-2|HNRPC_MOUSE Isoform of Q9Z204, Isoform C1 of Heterogeneous nuclear ribonucleoproteins C1/C2 OS=Mus musculus GN=Hnrnpc	6	1258.9	1188.42	1303.53	1317.68	1146.25	1338.76	1413.92	1080.48	1233.23	1335.08	1207.38	1495.74	10.2979	10.2148	10.3482	10.3638	10.1627	10.3867	10.4655	10.0775	10.2682	10.3827	10.2377	10.5466	10.287	10.3044	10.2704	10.389	0.0173981	-0.0166092	0.10201	0.843458	0.899201	0.378428
HNRNPD	F6ZV59;G3X9W0;G5E8G0;Q60668;Q60668-2;Q60668-3;Q60668-4	>tr|F6ZV59|F6ZV59_MOUSE Isoform of Q60668, Heterogeneous nuclear ribonucleoprotein D0 (Fragment) OS=Mus musculus GN=Hnrnpd PE=1 SV=1;>tr|G3X9W0|G3X9W0_MOUSE Isoform of Q60668, Heterogeneous nuclear ribonucleoprotein D, isoform CRA_a OS=Mus musculus GN=Hnrnpd PE=1 SV=1;>tr|G5E8G0|G5E8G0_MOUSE Isoform of Q60668, Heterogeneous nuclear ribonucleoprotein D, isoform CRA_b OS=Mus musculus GN=Hnrnpd PE=1…	10	1391.82	1568.29	1410.21	1330.04	1383.98	1533.78	1374.49	1310.85	1545.94	1327.38	1482.11	1649.76	10.4428	10.615	10.4617	10.3773	10.4346	10.5829	10.4247	10.3563	10.5943	10.3744	10.5334	10.688	10.5065	10.4649	10.4584	10.5319	-0.0415643	-0.048065	0.0254709	0.639286	0.620752	0.823861
HNRNPDL	F6VQH5;Q9Z130	>tr|F6VQH5|F6VQH5_MOUSE Isoform of Q9Z130, Heterogeneous nuclear ribonucleoprotein D-like (Fragment) OS=Mus musculus GN=Hnrnpdl PE=1 SV=1;>sp|Q9Z130|HNRDL_MOUSE Heterogeneous nuclear ribonucleoprotein D-like OS=Mus musculus GN=Hnrnpdl PE=1 SV=1	3	106.372	125.035	117.478	113.314	119.951	101.446	99.9553	99.6589	121.827	109.585	132.984	121.28	6.73298	6.96619	6.87624	6.82418	6.9063	6.66458	6.64321	6.63893	6.92869	6.77591	7.05511	6.9222	6.85847	6.79835	6.73694	6.91774	-0.0601206	-0.121531	0.0592673	0.573615	0.365324	0.604792
HNRNPF	Q9Z2X1	>sp|Q9Z2X1|HNRPF_MOUSE Heterogeneous nuclear ribonucleoprotein F OS=Mus musculus GN=Hnrnpf PE=1 SV=3	3	84.9631	89.5885	87.9101	87.6058	87.441	99.881	84.4612	74.3677	79.3761	88.0974	92.0772	91.907	6.40877	6.48524	6.45796	6.45295	6.45024	6.64214	6.40022	6.2166	6.31063	6.46103	6.52477	6.5221	6.45065	6.51511	6.30915	6.50263	0.0644557	-0.141503	0.0519796	0.421992	0.100705	0.164584
HNRNPH1	O35737;Q8C2Q7	>sp|O35737|HNRH1_MOUSE Heterogeneous nuclear ribonucleoprotein H OS=Mus musculus GN=Hnrnph1 PE=1 SV=3;>tr|Q8C2Q7|Q8C2Q7_MOUSE Isoform of O35737, Heterogeneous nuclear ribonucleoprotein H OS=Mus musculus GN=Hnrnph1 PE=1 SV=1	5	444.841	414.765	428.788	410.412	463.971	462.333	456.302	339.619	415.86	442.008	448.656	514.693	8.79715	8.69615	8.74412	8.68093	8.85789	8.85279	8.83384	8.40777	8.69995	8.78793	8.80947	9.00757	8.74581	8.7972	8.64719	8.86832	0.051397	-0.098615	0.122515	0.488171	0.51805	0.214995
HNRNPH2	P70333	>sp|P70333|HNRH2_MOUSE Heterogeneous nuclear ribonucleoprotein H2 OS=Mus musculus GN=Hnrnph2 PE=2 SV=1	1	18.8424	24.6465	35.639	15.5198	19.3702	31.4553	19.889	14.2525	28.8591	22.9526	36.9573	32.5942	4.23591	4.62331	5.15538	3.95604	4.27577	4.97523	4.3139	3.83314	4.85096	4.52058	5.20779	5.02655	4.67154	4.40235	4.33267	4.9183	-0.26919	-0.338871	0.246769	0.540268	0.441656	0.50661
HNRNPH3	D3YWT1;D3Z3N4	>tr|D3YWT1|D3YWT1_MOUSE Isoform of D3Z3N4, MCG11326, isoform CRA_b OS=Mus musculus GN=Hnrnph3 PE=1 SV=1;>tr|D3Z3N4|D3Z3N4_MOUSE MCG11326, isoform CRA_a OS=Mus musculus GN=Hnrnph3 PE=1 SV=1	2	83.9087	77.2945	79.6735	78.8244	75.1809	91.5924	83.7972	73.0626	75.0153	72.4147	89.4859	78.2929	6.39075	6.27229	6.31603	6.30057	6.2323	6.51716	6.38883	6.19106	6.22911	6.17821	6.48359	6.29081	6.32636	6.35001	6.26967	6.31754	0.023651	-0.0566879	-0.00881969	0.816978	0.472876	0.933182
HNRNPK	B2M1R6;P61979-3	>tr|B2M1R6|B2M1R6_MOUSE Isoform of P61979, Heterogeneous nuclear ribonucleoprotein K OS=Mus musculus GN=Hnrnpk PE=1 SV=1;>sp|P61979-3|HNRPK_MOUSE Isoform of P61979, Isoform 3 of Heterogeneous nuclear ribonucleoprotein K OS=Mus musculus GN=Hnrnpk	11	1844.87	2273.15	2058.7	2156.69	1807.45	1933.12	1878.68	1855.92	1912.34	1899.42	1835	2308	10.8493	11.1505	11.0075	11.0746	10.8197	10.9167	10.8755	10.8579	10.9011	10.8913	10.8416	11.1724	11.0024	10.937	10.8782	10.9684	-0.0654142	-0.124253	-0.0339881	0.598686	0.288327	0.813706
HNRNPL	G5E924	>tr|G5E924|G5E924_MOUSE Isoform of Q8R081, Heterogeneous nuclear ribonucleoprotein L (Fragment) OS=Mus musculus GN=Hnrnpl PE=1 SV=1	10	486.53	544.571	514.32	530.993	541.969	527.305	555.518	471.318	496.571	566.119	555.964	639.649	8.92639	9.08898	9.00652	9.05255	9.08207	9.04249	9.11769	8.88056	8.95586	9.14496	9.11885	9.32114	9.00729	9.05904	8.9847	9.19498	0.0517425	-0.0225931	0.187688	0.386121	0.803616	0.0818918
HNRNPLL	Q921F4	>sp|Q921F4|HNRLL_MOUSE Heterogeneous nuclear ribonucleoprotein L-like OS=Mus musculus GN=Hnrnpll PE=1 SV=3	2	47.7147	43.9973	27.6542	36.1193	40.6593	35.9609	35.1707	32.1132	28.3305	36.6312	32.7095	21.3644	5.57636	5.45934	4.78943	5.1747	5.34551	5.16836	5.1363	5.00509	4.82428	5.195	5.03164	4.41714	5.27504	5.22952	4.98856	4.88126	-0.0455229	-0.286484	-0.393785	0.871752	0.366049	0.31234
HNRNPM	B8JK32;B8JK33;Q9D0E1;Q9D0E1-2	>tr|B8JK32|B8JK32_MOUSE Isoform of Q9D0E1, Heterogeneous nuclear ribonucleoprotein M OS=Mus musculus GN=Hnrnpm PE=1 SV=1;>tr|B8JK33|B8JK33_MOUSE Isoform of Q9D0E1, Heterogeneous nuclear ribonucleoprotein M OS=Mus musculus GN=Hnrnpm PE=1 SV=1;>sp|Q9D0E1|HNRPM_MOUSE Heterogeneous nuclear ribonucleoprotein M OS=Mus musculus GN=Hnrnpm PE=1 SV=3;>sp|Q9D0E1-2|HNRPM_MOUSE Isoform of Q9D0E1, Isoform 2 of…	9	558.065	554.292	624.679	629.309	636.747	747.796	610.171	528.149	667.967	565.423	693.955	770.5	9.12429	9.1145	9.28697	9.29762	9.31458	9.5465	9.25307	9.0448	9.38363	9.14319	9.4387	9.58965	9.17525	9.38623	9.22717	9.39051	0.210979	0.0519136	0.215257	0.105508	0.676756	0.237717
HNRNPR	Q8VHM5	>tr|Q8VHM5|Q8VHM5_MOUSE Heterogeneous nuclear ribonucleoprotein R OS=Mus musculus GN=Hnrnpr PE=1 SV=1	7	449.67	483.85	442.093	499.657	426.159	518.485	506.397	363.359	445.008	470.338	455.89	599.358	8.81272	8.91842	8.7882	8.9648	8.73525	9.01816	8.98412	8.50525	8.79769	8.87755	8.83254	9.22728	8.83978	8.90607	8.76236	8.97912	0.0662847	-0.0774259	0.139341	0.54077	0.639998	0.38243
HNRNPUL2	Q00PI9	>sp|Q00PI9|HNRL2_MOUSE Heterogeneous nuclear ribonucleoprotein U-like protein 2 OS=Mus musculus GN=Hnrnpul2 PE=1 SV=2	4	277.24	249.19	228.18	277.563	235.646	245.551	324.885	229.566	204.898	305.464	250.423	276.233	8.11499	7.9611	7.83403	8.11667	7.88048	7.93988	8.34379	7.84276	7.67876	8.25486	7.96822	8.10974	7.97004	7.97901	7.9551	8.11094	0.00896835	-0.0149387	0.140899	0.937788	0.94973	0.291158
HOMER1	Q9Z2Y3;Q9Z2Y3-3	>sp|Q9Z2Y3|HOME1_MOUSE Homer protein homolog 1 OS=Mus musculus GN=Homer1 PE=1 SV=2;>sp|Q9Z2Y3-3|HOME1_MOUSE Isoform of Q9Z2Y3, Isoform 3 of Homer protein homolog 1 OS=Mus musculus GN=Homer1	4	41.162	63.0597	49.4902	63.3389	56.9911	44.07	53.7149	70.7078	77.8888	56.0249	61.9278	67.0705	5.36324	5.97865	5.62907	5.98502	5.83267	5.46173	5.74725	6.1438	6.28334	5.808	5.95252	6.06761	5.65699	5.7598	6.05813	5.94271	0.102817	0.401144	0.28572	0.686489	0.170548	0.246062
HP1BP3	Q3TEA8;Q3TEA8-2;Q3TEA8-3;Z4YKA3;Z4YKB8	>sp|Q3TEA8|HP1B3_MOUSE Heterochromatin protein 1-binding protein 3 OS=Mus musculus GN=Hp1bp3 PE=1 SV=1;>sp|Q3TEA8-2|HP1B3_MOUSE Isoform of Q3TEA8, Isoform 2 of Heterochromatin protein 1-binding protein 3 OS=Mus musculus GN=Hp1bp3;>sp|Q3TEA8-3|HP1B3_MOUSE Isoform of Q3TEA8, Isoform 3 of Heterochromatin protein 1-binding protein 3 OS=Mus musculus GN=Hp1bp3;>tr|Z4YKA3|Z4YKA3_MOUSE Isoform of Q3TEA8,…	7	281.079	246.738	322.909	258.307	293.627	404.157	322.907	279.064	346.393	285.167	319.888	384.53	8.13483	7.94684	8.33498	8.01294	8.19784	8.65877	8.33498	8.12445	8.43627	8.15566	8.32142	8.58695	8.13888	8.28985	8.29856	8.35468	0.150966	0.15968	0.215795	0.542746	0.334482	0.269948
HPCAL1	P62748	>sp|P62748|HPCL1_MOUSE Hippocalcin-like protein 1 OS=Mus musculus GN=Hpcal1 PE=2 SV=2	4	63.9871	62.7102	81.0946	56.1169	57.7873	104.948	65.8902	70.9169	55.9796	72.8278	81.624	65.5882	5.99971	5.97063	6.34153	5.81036	5.85268	6.71353	6.04199	6.14806	5.80683	6.18642	6.35092	6.03536	6.10396	6.12553	5.99896	6.1909	0.0215681	-0.104998	0.0869437	0.950645	0.538822	0.595121
HPCAL4	Q8BGZ1	>sp|Q8BGZ1|HPCL4_MOUSE Hippocalcin-like protein 4 OS=Mus musculus GN=Hpcal4 PE=2 SV=3	1	12.8639	17.5494	26.3649	17.4114	15.3133	8.00648	15.0784	17.987	22.9696	9.84985	15.6265	11.4767	3.68526	4.13335	4.72055	4.12196	3.93671	3.00117	3.91441	4.16888	4.52166	3.3001	3.96592	3.52063	4.17972	3.68661	4.20165	3.59555	-0.493103	0.0219322	-0.584165	0.343839	0.953396	0.189474
HPRT1	P00493	>sp|P00493|HPRT_MOUSE Hypoxanthine-guanine phosphoribosyltransferase OS=Mus musculus GN=Hprt1 PE=1 SV=3	8	354.016	490.092	383.095	400.856	455.995	334.6	359.763	449.908	411.916	409.724	382.127	332.906	8.46767	8.93691	8.58156	8.64694	8.83287	8.38629	8.4909	8.81349	8.68621	8.67851	8.57791	8.37897	8.66205	8.62204	8.66353	8.54513	-0.0400102	0.00148659	-0.116916	0.844931	0.993486	0.528198
HRSP12	P52760	>sp|P52760|UK114_MOUSE Ribonuclease UK114 OS=Mus musculus GN=Hrsp12 PE=1 SV=3	2	72.2519	49.7344	65.979	30.4983	19.7983	6.47415	13.3428	27.3495	13.1328	15.6844	48.0823	8.75014	6.17496	5.63617	6.04393	4.93066	4.3073	2.69469	3.73799	4.77344	3.7151	3.97126	5.58743	3.12931	5.95169	3.97755	4.07551	4.22933	-1.97414	-1.87618	-1.72236	0.090017	0.0189365	0.133524
HS2ST1	Q8R3H7	>sp|Q8R3H7|HS2ST_MOUSE Heparan sulfate 2-O-sulfotransferase 1 OS=Mus musculus GN=Hs2st1 PE=1 SV=2	2	24.2855	27.2335	23.0282	21.6461	28.9477	25.2194	27.7079	24.1907	9.08254	27.65	26.9948	40.3388	4.60202	4.76731	4.52533	4.43603	4.85538	4.65646	4.79223	4.59638	3.1831	4.78921	4.75461	5.3341	4.63155	4.64929	4.19057	4.9593	0.0177364	-0.440987	0.32775	0.907031	0.476769	0.216126
HSD17B10	A2AFQ2;Q99N15	>tr|A2AFQ2|A2AFQ2_MOUSE Isoform of O08756, 3-hydroxyacyl-CoA dehydrogenase type-2 OS=Mus musculus GN=Hsd17b10 PE=1 SV=1;>tr|Q99N15|Q99N15_MOUSE Isoform of O08756, 17beta-hydroxysteroid dehydrogenase type 10/short chain L-3-hydroxyacyl-CoA dehydrogenase OS=Mus musculus GN=Hsd17b10 PE=1 SV=1	9	800.653	799.776	783.984	859.982	829.716	894.553	793.512	827.387	742.555	805.463	801.151	841.051	9.64503	9.64345	9.61468	9.74816	9.69647	9.80502	9.63211	9.69242	9.53635	9.65367	9.64593	9.71605	9.63439	9.74989	9.62029	9.67188	0.115498	-0.0140949	0.0374959	0.0554689	0.788205	0.228001
HSD17B11	Q9EQ06;Q9EQ06-2	>sp|Q9EQ06|DHB11_MOUSE Estradiol 17-beta-dehydrogenase 11 OS=Mus musculus GN=Hsd17b11 PE=2 SV=1;>sp|Q9EQ06-2|DHB11_MOUSE Isoform of Q9EQ06, Isoform 2 of Estradiol 17-beta-dehydrogenase 11 OS=Mus musculus GN=Hsd17b11	1	10.645	8.44796	7.55161	6.07829	5.33502	5.09561	9.73476	8.13991	16.9313	5.45383	4.60941	12.5517	3.4121	3.0786	2.91678	2.60367	2.41549	2.34926	3.28315	3.02501	4.08162	2.44727	2.20458	3.64982	3.13583	2.45614	3.46326	2.76722	-0.679691	0.327432	-0.368607	0.0254612	0.422696	0.502335
HSD17B12	O70503	>sp|O70503|DHB12_MOUSE Very-long-chain 3-oxoacyl-CoA reductase OS=Mus musculus GN=Hsd17b12 PE=2 SV=1	7	439.086	351.751	350.899	525.119	453.074	390.631	529.532	426.609	424.792	548.824	359.56	500.974	8.77836	8.45841	8.45491	9.0365	8.8236	8.60966	9.04857	8.73677	8.73061	9.1002	8.49009	8.96859	8.56389	8.82325	8.83865	8.85296	0.25936	0.274757	0.289066	0.188875	0.141111	0.264535
HSD17B4	P51660	>sp|P51660|DHB4_MOUSE Peroxisomal multifunctional enzyme type 2 OS=Mus musculus GN=Hsd17b4 PE=1 SV=3	8	391.589	373.942	409.101	422.223	467.701	468.111	422.845	389.906	394.44	436.894	401.619	431.656	8.61319	8.54667	8.67631	8.72186	8.86944	8.87071	8.72398	8.60698	8.62366	8.77114	8.64968	8.75374	8.61206	8.82067	8.65154	8.72485	0.20861	0.0394838	0.112794	0.0313758	0.492371	0.101699
HSD17B7	O88736;Q8C5N9	>sp|O88736|DHB7_MOUSE 3-keto-steroid reductase OS=Mus musculus GN=Hsd17b7 PE=2 SV=1;>tr|Q8C5N9|Q8C5N9_MOUSE Isoform of O88736, 3-keto-steroid reductase OS=Mus musculus GN=Hsd17b7 PE=1 SV=1	1	25.9319	18.9164	29.1706	30.9158	26.7515	24.9214	23.9023	25.9379	31.0998	26.3884	24.9919	30.3	4.69666	4.24157	4.86644	4.95027	4.74155	4.63931	4.57908	4.69699	4.95883	4.72183	4.64339	4.92124	4.60156	4.77704	4.74497	4.76216	0.175488	0.143412	0.160599	0.462122	0.553378	0.493303
HSD17B8	P50171;P50171-2	>sp|P50171|DHB8_MOUSE Estradiol 17-beta-dehydrogenase 8 OS=Mus musculus GN=Hsd17b8 PE=1 SV=2;>sp|P50171-2|DHB8_MOUSE Isoform of P50171, Isoform Long of Estradiol 17-beta-dehydrogenase 8 OS=Mus musculus GN=Hsd17b8	3	60.1919	44.4639	67.2539	64.6732	67.4325	64.3078	50.3024	43.2634	52.9856	58.0989	60.0817	60.5974	5.9115	5.47456	6.07155	6.0151	6.07537	6.00692	5.65255	5.43507	5.72753	5.86044	5.90885	5.92118	5.8192	6.03246	5.60505	5.89683	0.213262	-0.21415	0.0776237	0.35424	0.362398	0.706595
HSDL1	Q8BTX9	>sp|Q8BTX9|HSDL1_MOUSE Inactive hydroxysteroid dehydrogenase-like protein 1 OS=Mus musculus GN=Hsdl1 PE=2 SV=1	4	182.646	155.293	149.885	170.325	148.956	174.246	170.737	172.566	174.528	153.05	153.966	179.527	7.51291	7.27885	7.22771	7.41214	7.21874	7.44498	7.41563	7.43101	7.44731	7.25786	7.26647	7.48806	7.33982	7.35862	7.43132	7.33746	0.0188022	0.0914937	-0.00236127	0.87589	0.406858	0.984715
HSP90AA1	P07901	>sp|P07901|HS90A_MOUSE Heat shock protein HSP 90-alpha OS=Mus musculus GN=Hsp90aa1 PE=1 SV=4	12	2023.68	2152.87	2349.42	1973.26	2018.12	2192.09	2211.03	2042.06	2303.61	1891.81	2293.19	2303.1	10.9828	11.072	11.1981	10.9464	10.9788	11.0981	11.1105	10.9958	11.1697	10.8856	11.1631	11.1694	11.0843	11.0078	11.092	11.0727	-0.0765494	0.00769579	-0.0116149	0.384484	0.928751	0.923438
HSP90AB1	P11499	>sp|P11499|HS90B_MOUSE Heat shock protein HSP 90-beta OS=Mus musculus GN=Hsp90ab1 PE=1 SV=3	36	11629.9	13710.3	14419.6	13584.2	13389.1	12181.5	12313.1	13484	14472.5	12337	13563.5	15121.8	13.5055	13.743	13.8157	13.7296	13.7088	13.5724	13.5879	13.719	13.821	13.5907	13.7274	13.8843	13.6881	13.6703	13.7093	13.7342	-0.0178201	0.0212079	0.0460781	0.876908	0.864007	0.734008
HSP90B1	P08113	>sp|P08113|ENPL_MOUSE Endoplasmin OS=Mus musculus GN=Hsp90b1 PE=1 SV=2	21	3876.12	3578.78	3755.73	4156.94	3853.4	3362.59	3742.91	3864.04	4275.77	4107.58	3824.6	3842.23	11.9204	11.8053	11.8749	12.0213	11.9119	11.7154	11.8699	11.9159	12.062	12.0041	11.9011	11.9077	11.8668	11.8829	11.9493	11.9376	0.0160182	0.0824263	0.0707893	0.879276	0.300476	0.208099
HSPA12A	Q8K0U4	>sp|Q8K0U4|HS12A_MOUSE Heat shock 70 kDa protein 12A OS=Mus musculus GN=Hspa12a PE=1 SV=1	7	322.516	324.927	344.333	389.673	368.667	403.294	396.116	348.031	425.779	353.657	337.152	349.968	8.33323	8.34397	8.42766	8.60612	8.52617	8.65569	8.62978	8.44307	8.73396	8.46621	8.39725	8.45108	8.36829	8.59599	8.60227	8.43818	0.227708	0.233983	0.0698944	0.0102971	0.0978677	0.135879
HSPA13	Q8BM72	>sp|Q8BM72|HSP13_MOUSE Heat shock 70 kDa protein 13 OS=Mus musculus GN=Hspa13 PE=2 SV=1	1	35.8962	41.6275	47.3869	58.3823	49.849	37.8853	55.2054	42.7145	34.4207	52.4879	42.9179	50.5022	5.16576	5.37947	5.56642	5.86746	5.63949	5.24356	5.78674	5.41666	5.10521	5.71391	5.42351	5.65827	5.37055	5.58351	5.4362	5.59857	0.212959	0.0656521	0.228019	0.389078	0.791283	0.197997
HSPA1A;HSPA1B	P17879;Q61696	>sp|P17879|HS71B_MOUSE Heat shock 70 kDa protein 1B OS=Mus musculus GN=Hspa1b PE=1 SV=3;>sp|Q61696|HS71A_MOUSE Heat shock 70 kDa protein 1A OS=Mus musculus GN=Hspa1a PE=1 SV=2	3	129.943	143.416	148.269	106.673	117.333	128.442	139.624	141.553	159.943	142.064	135.024	137.589	7.02173	7.16406	7.21208	6.73706	6.87446	7.00498	7.1254	7.14519	7.32142	7.1504	7.07707	7.10422	7.13262	6.87217	7.19734	7.11056	-0.260459	0.0647123	-0.0220628	0.0586392	0.486991	0.745542
HSPA2	P17156	>sp|P17156|HSP72_MOUSE Heat shock-related 70 kDa protein 2 OS=Mus musculus GN=Hspa2 PE=1 SV=2	2	24.6983	33.9855	18.3136	30.1852	37.366	20.5342	34.8871	29.9648	26.0611	32.824	32.7881	26.8949	4.62634	5.08685	4.19484	4.91577	5.22365	4.35996	5.12462	4.9052	4.70383	5.03668	5.0351	4.74926	4.63601	4.83313	4.91121	4.94035	0.197119	0.275206	0.304338	0.61392	0.408544	0.361683
HSPA4	Q3U2G2	>tr|Q3U2G2|Q3U2G2_MOUSE Isoform of Q61316, Heat shock 70 kDa protein 4 OS=Mus musculus GN=Hspa4 PE=1 SV=1	22	1014.79	1047.24	1059.03	1062.62	1157.87	1017.05	979.959	1130.27	1178.45	960.984	1136.46	1049.69	9.98696	10.0324	10.0485	10.0534	10.1773	9.99017	9.93658	10.1424	10.2027	9.90837	10.1503	10.0357	10.0226	10.0736	10.0939	10.0315	0.0509893	0.0712752	0.00885885	0.456806	0.471819	0.912421
HSPA4L	P48722	>sp|P48722|HS74L_MOUSE Heat shock 70 kDa protein 4L OS=Mus musculus GN=Hspa4l PE=1 SV=2	7	132.567	133.718	157.156	141.108	141.122	124.12	126.939	150.691	169.925	124.775	149.212	127.337	7.05058	7.06305	7.29606	7.14066	7.1408	6.9556	6.98799	7.23545	7.40875	6.96318	7.22122	6.99251	7.13656	7.07902	7.21073	7.05897	-0.0575447	0.0741651	-0.0775932	0.600793	0.641949	0.533906
HSPA5	P20029	>sp|P20029|GRP78_MOUSE 78 kDa glucose-regulated protein OS=Mus musculus GN=Hspa5 PE=1 SV=3	26	3426.41	3537.24	3468.62	4228.23	3904.03	3257.04	3708.21	3616.4	3790.42	4011.93	3599.01	4039.37	11.7425	11.7884	11.7601	12.0458	11.9307	11.6693	11.8565	11.8203	11.8881	11.9701	11.8134	11.9799	11.7637	11.882	11.855	11.9211	0.118299	0.0913171	0.157448	0.399589	0.0230443	0.0923716
HSPA8	P63017	>sp|P63017|HSP7C_MOUSE Heat shock cognate 71 kDa protein OS=Mus musculus GN=Hspa8 PE=1 SV=1	36	15900	19543.6	19043.3	19019.3	19599.2	16564.6	16808.2	18983.9	19864.4	18599.7	17583.3	21882.9	13.9567	14.2544	14.217	14.2152	14.2585	14.0158	14.0369	14.2125	14.2779	14.183	14.1019	14.4175	14.1427	14.1632	14.1758	14.2341	0.0204524	0.0330401	0.0914279	0.873099	0.794356	0.529919
HSPA9	P38647	>sp|P38647|GRP75_MOUSE Stress-70 protein, mitochondrial OS=Mus musculus GN=Hspa9 PE=1 SV=3	26	2146.78	2135.49	2254.96	2331.82	2128.1	2052.47	2436.57	2239.21	2288.47	2358.89	2462.66	2405.45	11.068	11.0604	11.1389	11.1872	11.0554	11.0031	11.2506	11.1288	11.1602	11.2039	11.266	11.2321	11.0891	11.0819	11.1799	11.234	-0.00715315	0.0907918	0.144928	0.913446	0.118698	0.0116914
HSPBP1	Q99P31	>sp|Q99P31|HPBP1_MOUSE Hsp70-binding protein 1 OS=Mus musculus GN=Hspbp1 PE=2 SV=1	2	28.4778	28.1196	28.5645	27.9885	30.1099	28.6893	14.1775	28.1448	19.4971	27.8208	26.0397	33.1695	4.83177	4.8135	4.83615	4.80676	4.91217	4.84244	3.82553	4.8148	4.28519	4.79809	4.70264	5.05178	4.82714	4.85379	4.30851	4.85084	0.0266501	-0.518634	0.0237	0.482191	0.211194	0.841362
HSPD1	P63038	>sp|P63038|CH60_MOUSE 60 kDa heat shock protein, mitochondrial OS=Mus musculus GN=Hspd1 PE=1 SV=1	28	4254.25	3973.74	4283.18	4365.32	4193.2	4264.12	4154.79	4112.14	4398.9	4154.5	4380.7	4471.88	12.0547	11.9563	12.0645	12.0919	12.0338	12.058	12.0206	12.0057	12.1029	12.0205	12.0969	12.1267	12.0251	12.0612	12.0431	12.0814	0.0360999	0.0179081	0.0562102	0.419021	0.716727	0.296837
HSPE1	Q64433	>sp|Q64433|CH10_MOUSE 10 kDa heat shock protein, mitochondrial OS=Mus musculus GN=Hspe1 PE=1 SV=2	6	1567.04	989.162	1506.6	609.598	382.507	592.268	492.454	645.291	285.564	425.164	1090.28	126.807	10.6138	9.95006	10.5571	9.25171	8.57934	9.21011	8.94384	9.33381	8.15767	8.73188	10.0905	6.98649	10.3737	9.01372	8.81177	8.60295	-1.35994	-1.56188	-1.77071	0.0110645	0.0258234	0.182195
HSPH1	E9Q0U7;Q61699;Q61699-2	>tr|E9Q0U7|E9Q0U7_MOUSE Isoform of Q61699, Heat shock protein 105 kDa OS=Mus musculus GN=Hsph1 PE=1 SV=1;>sp|Q61699|HS105_MOUSE Heat shock protein 105 kDa OS=Mus musculus GN=Hsph1 PE=1 SV=2;>sp|Q61699-2|HS105_MOUSE Isoform of Q61699, Isoform HSP105-beta of Heat shock protein 105 kDa OS=Mus musculus GN=Hsph1	9	403.209	408.889	435.175	425.34	456.313	391.918	414.871	450.752	484.782	413.551	470.148	425.993	8.65538	8.67557	8.76545	8.73247	8.83388	8.61441	8.69652	8.81619	8.92119	8.69192	8.87697	8.73469	8.6988	8.72692	8.8113	8.76786	0.0281207	0.1125	0.069059	0.721332	0.221514	0.362079
HTRA2	D3YX27;D3YX28;Q9JIY5	>tr|D3YX27|D3YX27_MOUSE Isoform of Q9JIY5, Serine protease HTRA2, mitochondrial OS=Mus musculus GN=Htra2 PE=1 SV=1;>tr|D3YX28|D3YX28_MOUSE Isoform of Q9JIY5, Serine protease HTRA2, mitochondrial OS=Mus musculus GN=Htra2 PE=1 SV=1;>sp|Q9JIY5|HTRA2_MOUSE Serine protease HTRA2, mitochondrial OS=Mus musculus GN=Htra2 PE=1 SV=2	3	37.8912	45.7847	50.2508	50.7077	40.6458	43.8894	39.7838	35.8127	41.3715	51.3487	45.2046	45.7199	5.24379	5.51679	5.65108	5.66413	5.34503	5.4558	5.31411	5.1624	5.37057	5.68226	5.4984	5.51475	5.47055	5.48832	5.28236	5.56514	0.0177693	-0.188195	0.0945815	0.912893	0.257475	0.531064
HYOU1	Q9JKR6	>sp|Q9JKR6|HYOU1_MOUSE Hypoxia up-regulated protein 1 OS=Mus musculus GN=Hyou1 PE=1 SV=1	14	573.738	484.816	487.949	624.583	570.129	444.601	553.122	570.37	583.527	582.416	520.854	471.12	9.16425	8.92129	8.93059	9.28675	9.15515	8.79637	9.11145	9.15576	9.18865	9.18591	9.02473	8.87995	9.00538	9.07942	9.15195	9.0302	0.074044	0.146578	0.0248208	0.686259	0.200428	0.844885
IARS	Q8BU30	>sp|Q8BU30|SYIC_MOUSE Isoleucine--tRNA ligase, cytoplasmic OS=Mus musculus GN=Iars PE=2 SV=2	6	263.257	258.075	259.821	271.245	254.099	281.592	282.871	252.273	268.106	281.722	277.266	326.794	8.04033	8.01165	8.02138	8.08345	7.98925	8.13746	8.144	7.97884	8.06666	8.13813	8.11513	8.35224	8.02445	8.07005	8.06317	8.20183	0.0456037	0.038717	0.177382	0.403323	0.503738	0.14158
[truncated: 1,200 more rows]

## Sheet: Tcf4
Supplementary Table S4b. Protein expression and regulation in Tcf4 knockdown neurons
				protein expression																				log2-protein expression																			mean log2-protein expression					log2-fold change
[truncated: 2,571 more rows]
[truncated: 6 more columns]

## Sheet: Top3b
Supplementary Table S4c. Protein expression and regulation in Top3b knockdown neurons
[truncated: 2,563 more rows]
