# Supplementary material for: Combined cellomics and proteomics analysis reveals shared neuronal morphology and molecular pathway phenotypes for multiple schizophrenia risk genes
Source: Mol Psychiatry. 2019 May 29;26(3):784–99. doi: 10.1038/s41380-019-0436-y (PMC7910218; doi:10.1038/s41380-019-0436-y)
Supplement: Supplementary file 6 — Supplementary Table S5 [file 41380_2019_436_MOESM6_ESM.xlsx]

## Sheet: Tbr1
Supplementary Table S5a. Significantly regulated proteins in Tbr1 knockdown neurons
		log2-fold change			p-value
protein	Uniprot ID	Tbr1_2	Tbr1_3	Tbr1_4	Tbr1_2	Tbr1_3	Tbr1_4
C20orf27	F8WIU1	-0.10458	-0.062461	-0.14324	0.316227	0.423103	0.00483655
ACAD9	Q8JZN5	0.221461	0.124815	0.113835	0.00633244	0.0217539	0.023945
ACOT7	E9PYH2	-0.0610087	-0.0450519	-0.104856	0.0671626	0.493311	0.0162989
ACOX1	A2A848	0.708955	0.254256	0.597869	0.0186496	0.31456	0.0246739
ATP6AP2	Q9CYN9	-0.390063	-1.67732	-1.10369	0.464479	0.00187668	0.0119043
ATXN10	P28658	-0.194612	-0.0464725	-0.348642	0.45839	0.780192	0.0367734
C3	P01027	-0.45371	-0.39576	-0.532152	0.33028	0.0463299	0.00806567
CCT7	P80313	-0.140764	-0.11779	-0.158162	0.0312491	0.090533	0.031634
CDIPT	Q8VDP6	0.219605	0.363808	0.401605	0.0579857	0.0374619	0.0119507
COA7	Q921H9	0.329289	0.303252	0.435675	0.0489936	0.10657	0.0226182
COMT	D3Z227	0.556056	0.524276	0.78848	0.212548	0.156459	0.0313666
COPG1	Q9QZE5	-0.412777	-0.107988	-0.232414	0.121476	0.222547	0.0468349
DBT	P53395	0.26513	0.164195	0.354653	0.141612	0.459041	0.00863449
DCX	O88809	-0.188382	-0.0980628	-0.451586	0.371137	0.429071	0.0213576
DECR1	Q9CQ62	0.380454	0.314236	0.376159	0.0289383	0.0470802	0.0382163
DPP6	E9PWX1	0.224377	0.0701683	0.15972	0.296706	0.23213	0.0178686
DTNA	Q8CFR5	0.106663	0.223634	0.541342	0.672062	0.117517	0.00673292
EIF2B5	Q8CHW4	-0.0964739	-0.074209	-0.324123	0.500659	0.481541	0.0177642
FADS2	Q9Z0R9	0.377006	0.405276	0.261135	0.0234655	0.0132043	0.0470388
FAM169A	Q5XG69	-0.503275	-0.227608	-0.386021	0.155334	0.113138	0.0395961
GABRA5	Q8BHJ7	0.602565	0.406381	0.867431	0.0619449	0.28867	0.0488161
GCLM	O09172	0.355156	0.0775636	0.629967	0.236549	0.85921	0.02575
GLG1	F8WHM5	0.147598	0.148927	0.234203	0.00970349	0.170849	0.0165561
GLUD1	P26443	0.16028	0.103719	0.140041	0.0139712	0.056141	0.0219998
GSR	P47791	-0.26784	-0.302329	-0.240899	0.0668848	0.0776	0.00150438
HADHB	Q99JY0	0.154047	0.0143873	0.110947	0.269973	0.651112	0.0276216
ILF3	Q45VK5	0.0529463	0.0417571	0.166314	0.475345	0.506136	0.0141704
KPNA3	O35344	-0.332393	-0.174989	-0.19606	0.00384158	0.157281	0.0216732
LMBRD1	Q8K0B2	0.230676	0.680411	0.632325	0.392567	0.00497346	0.0113874
PLPPR1	Q8BFZ2	0.783237	0.612299	0.701299	0.012177	0.477274	0.0172915
MBLAC2	Q8BL86	0.274301	0.396247	0.522362	0.244002	0.0916275	0.0341192
NAPB	P28663	0.130409	0.202116	0.348103	0.0855764	0.29867	0.0138734
NEDD4	P46935	0.100633	0.192107	0.178807	0.427682	0.0178743	0.019374
NEFM	P08553	0.348979	0.213784	0.269336	0.00528573	0.04079	0.0139621
NIPSNAP3B	Q9CQE1	0.177376	0.120783	0.166128	0.0167034	0.381419	0.00301464
PDCD10	Q8VE70	0.255919	0.273328	0.251963	0.0471535	0.222754	0.0446085
PDK3	Q922H2	0.277435	0.220882	0.346814	0.0607902	0.0658975	0.00386486
PDXK	Q8K183	-0.411122	-0.12746	-0.168995	0.044093	0.215224	0.0202378
PELP1	Q9DBD5	0.585686	0.746292	0.747887	0.0858011	0.0552802	0.0497423
PGLS	Q9CQ60	-0.135532	-0.155021	-0.205929	0.301226	0.127693	0.00317384
PITPNM1	O35954	-0.254495	-0.130722	-0.281819	0.230288	0.456717	0.0333369
PRKAR1B	D3Z0V6	-0.372852	-0.131892	-0.42661	0.0891838	0.373248	0.025081
PTBP1	P17225	0.242425	0.16637	0.24126	0.0612485	0.0808459	0.0201472
PTPRE	P49446	0.441021	0.674621	1.17946	0.213262	0.024787	0.00876574
RAB2A	P53994	0.15249	0.0792229	0.167017	0.0319688	0.411169	0.0282556
RAB3A	P63011	0.0871269	0.125978	0.0819462	0.0192468	0.096218	0.016189
RAB3C	P62823	1.35601	0.726707	1.51785	0.0152159	0.132789	0.0142811
RDH11	Q9QYF1	0.219037	0.295462	0.370862	0.0337094	0.0134613	0.0348992
RPL9	D3YZT0	-0.218201	-0.150107	-0.23523	0.318561	0.24267	0.0478283
RSU1	A2AUR7	-3.2406	-2.69839	-4.50371	0.0830597	0.207069	0.000391899
SCAMP1	Q3TSA8	0.171075	0.113895	0.259116	0.29605	0.504988	0.025738
SFXN3	Q91V61	0.0770007	0.221725	0.238217	0.150463	0.00171875	0.0012245
SLC1A3	P56564	0.555993	0.502038	0.399095	0.00145277	0.00262375	0.00134793
SLC2A3	P32037	0.238626	0.505337	0.285686	0.516963	0.012932	0.0487453
SNAP29	Q9ERB0	0.416424	0.568032	0.459305	0.0503414	0.153899	0.0435262
SYT5	Q9R0N5	-0.397446	-0.216215	-0.419975	0.0113634	0.0689778	0.00752726
TMEM30A	D3YVV1	0.133986	0.143202	0.927465	0.692174	0.560576	0.0297725
TTLL12	Q3UDE2	-0.104516	-0.169388	-0.246307	0.464103	0.110799	0.00185266
VPS11	Q91W86	0.464089	0.153026	0.749707	0.354997	0.590786	0.00863946
WDR18	Q4VBE8	0.313787	0.381734	0.515784	0.18905	0.0353966	0.0306449
XPO5	Q924C1	0.430774	0.526588	0.55303	0.261803	0.0254579	0.0427874

## Sheet: Tcf4
Supplementary Table S5b. Significantly regulated proteins in Tcf4 knockdown neurons
		log2-fold change				p-value
protein	Uniprot ID	Tcf4_1	Tcf4_3	Tcf4_4	Tcf4_5	Tcf4_1	Tcf4_3	Tcf4_4	Tcf4_5
ABRACL	E9QMV2	-0.314367	-0.0835759	-0.770695	-0.731443	0.18414	0.356863	0.0216865	0.0470963
ACTG2	D3YZY0	0.255804	0.415277	0.571128	0.483858	0.226953	0.186435	0.0168125	0.0294678
ACTN4	P57780	0.0416359	0.132137	0.172438	0.098385	0.526329	0.220418	0.0415591	0.18735
ADD2	Q9QYB8	0.145225	0.152457	0.140959	0.0724194	0.0147747	0.0120483	0.0262477	0.185709
ADRM1	D3YUD8	0.0175442	0.123529	0.12375	0.255466	0.739277	0.380539	0.035632	0.0144338
AGFG1	A0A087WNV1	-0.239599	-0.263603	-0.387744	-0.0279868	0.0899743	0.0171621	0.0130983	0.765464
AHCYL1	Q80SW1	0.198022	0.30942	0.326561	0.425858	0.048379	0.0768603	0.0194725	0.00323709
ANKRD46	Q8BTZ5	-0.0675878	-0.0356016	-0.149149	-0.122033	0.482441	0.446799	0.0406945	0.421814
AP1S2	Q9DB50	-0.35177	-0.228544	-0.437122	-0.591498	0.0854999	0.201644	0.0255425	0.0970959
AP3S1	Q9DCR2	-0.00165553	-0.0751649	-0.406549	-0.0565582	0.976721	0.0783335	0.00480818	0.25126
APP	P12023	-0.195605	-0.211584	-0.815732	-0.234338	0.150201	0.0773774	0.00235968	0.109479
ARL15	Q8BGR6	-0.164581	-0.0510787	-0.727005	-0.253749	0.241256	0.749662	0.00224079	0.104273
ARPC1A	Q9R0Q6	0.0858684	0.0974192	0.205157	0.1224	0.158365	0.247826	0.00212889	0.0200632
ASAP2	D3YX85	0.24368	0.287862	0.442941	0.327862	0.156594	0.125075	0.0464076	0.0518658
ASPH	A2AL79	-0.349683	-0.25384	-0.569069	-0.62425	5.42679e-05	0.101459	0.000707453	0.0042515
BMPR2	O35607	0.375952	0.191962	0.300594	0.238483	0.023707	0.0952481	0.0162954	0.0402061
BRAF	F6SZ47	0.184271	0.154729	0.201849	0.120034	0.00937555	0.340068	0.0158283	0.0660165
CACNA2D1	O08532-5	0.157155	0.205145	0.144757	0.208699	0.0542203	0.0395351	0.0417455	0.00373339
CANX	P35564	0.0552497	0.129175	0.227258	0.146119	0.516896	0.313766	0.0342526	0.114221
CASP3	P70677	-0.0391338	-0.00494094	-0.206712	-0.0154406	0.576785	0.180524	0.00368	0.857051
CD200	E9PZI9	0.162184	0.378441	0.578775	0.379552	0.435003	0.177933	0.0269008	0.0969775
CHMP3	Q9CQ10	-0.217677	-0.329295	-0.239789	-0.170511	0.129835	0.0107489	0.0395079	0.284095
CLTA	B1AWD8	0.122438	0.243586	0.595677	0.219127	0.503776	0.433041	0.0285455	0.366146
CNDP2	Q9D1A2	0.041973	0.081076	0.1402	0.142799	0.389122	0.493053	0.0333965	0.0167567
CRAT	H7BX88	0.0956683	0.165245	0.104001	0.0676115	0.0829551	0.0988841	0.0391601	0.0755647
CRNKL1	P63154	-0.127947	-0.255077	-0.251353	-0.331544	0.198874	0.0916497	0.0442819	0.235517
CRYM	O54983	-0.0486723	-0.00436146	-0.284119	-0.16793	0.637275	0.68434	0.0431022	0.169178
CTSB	P10605	0.253512	0.213641	0.179719	0.121584	0.0367973	0.00575918	0.0210799	0.135189
DAAM1	Q8BPM0	0.352272	0.309776	0.439382	0.419522	0.0851757	0.117517	0.04759	0.135631
DCUN1D1	Q9QZ73	0.4548	0.436283	0.944839	0.69398	0.280895	0.217956	0.0286055	0.0969974
DGKB	Q6NS52-2	0.584335	0.350957	0.669962	0.404853	0.00458248	0.0033432	0.00456751	0.0153529
DLAT	Q8BMF4	-0.0482108	-0.0257747	-0.0844922	-0.161005	0.347133	0.192364	0.0243235	0.00634769
DLG2	D3YUZ8	0.756402	0.697968	0.818902	0.538138	0.00164844	0.00250625	0.00281511	0.00849246
DTYMK	P97930	-0.128104	-0.0771929	-0.187125	-0.12149	0.143823	0.652323	0.0478903	0.11283
EDIL3	O35474	0.15653	0.0788388	0.273119	0.262575	0.23003	0.936441	0.0439408	0.0505281
FAAH	O08914	-0.300169	-0.261241	-0.26473	-0.100696	0.0420128	0.00864804	0.0234645	0.270718
FAF1	P54731	0.00361274	0.0794644	0.155174	0.00113941	0.975795	0.831476	0.0197383	0.991002
FAHD1	Q8R0F8	0.0830557	0.17692	0.51381	0.0387444	0.781749	0.112709	0.0196394	0.742337
FAM49B	Q921M7	-0.142766	-0.0443588	-0.32145	-0.0171247	0.103254	0.701155	0.00445134	0.792302
FAM171A2	A2A699	0.0712017	0.278437	0.268886	0.105387	0.509519	0.291539	0.0422364	0.463366
FAM177A1	Q8BR63	-0.0907081	-0.117448	-0.141087	-0.16174	0.0965991	0.0348267	0.0325775	0.0164981
GALNT2	Q6PB93	0.17552	0.218473	0.335448	0.0966653	0.203404	0.0504324	0.0487674	0.412859
GCAT	E9PWY6	0.249787	0.228584	0.32109	0.221715	0.00840647	0.152015	0.0277568	0.263671
RPL15	B8JKK2	0.0753183	0.30829	0.579959	0.404406	0.730646	0.143822	0.0441199	0.113725
GNL1	P36916	0.163463	0.296636	0.190934	0.2539	0.0437306	0.00155688	0.00903889	0.0181761
GOT1	P05201	0.0851224	0.00652586	0.341991	0.130416	0.440727	0.683127	0.012376	0.199813
GSK3B	E9QAQ5	0.192441	0.0844862	0.140701	0.363076	0.00238239	0.216298	0.043902	0.000531616
HNRNPDL	F6VQH5	0.0421027	0.122561	0.321112	0.0567901	0.690284	0.269174	0.0460327	0.646136
HNRNPF	Q9Z2X1	0.151515	0.178584	0.222634	0.122551	0.161691	0.198824	0.0453369	0.502103
HOMER1	Q9Z2Y3	-0.0755228	-0.0865708	-0.146106	-0.100295	0.0600749	0.361859	0.0188557	0.0607462
HSPA1A	P17879	0.330014	0.0567799	0.291431	0.26018	0.0224747	0.862632	0.0194817	0.0430343
KPNA4	O35343	0.135094	0.0980283	0.181984	0.19939	0.0238045	0.295792	0.0067142	0.00539562
MACROD2	A2AS33	0.291407	0.286084	0.177368	0.149535	0.0389357	0.0183408	0.0470042	0.303181
MARCKS	P26645	0.253072	0.0345357	0.323774	0.168509	0.155047	0.379795	0.0391872	0.161209
MFF	Q6PCP5	-0.172407	-0.253837	-0.250153	-0.312154	0.0118946	0.264714	0.0124231	0.00162744
MFGE8	P21956	0.130835	0.300803	0.262157	0.282985	0.0334527	0.0227286	0.0269696	0.00689548
MRPS30	Q9D0G0	0.85216	0.76187	0.928726	0.707083	0.0131905	0.0850876	0.00986657	0.124996
NEGR1	A0A4W9	0.386129	0.639091	0.321167	0.184406	0.0084571	0.00670346	0.00836084	0.18234
NGEF	E9QK62	0.584057	0.306431	0.680528	0.456353	0.00180085	0.397145	0.00100871	0.0311902
OSBPL1A	Q3V156	-0.380767	-0.462925	-0.371079	-0.215691	0.0326687	0.020861	0.00875658	0.0710481
PALM2	Q8BR92	-0.202683	-0.152279	-0.557181	-0.181862	0.0266289	0.0994479	0.00169343	0.0125136
PFKP	Q8C605	0.213296	0.18738	0.264636	0.113264	0.036512	0.072762	0.0247953	0.156651
PLEKHH3	Q8VCE9	0.0118944	0.318748	0.281126	0.35575	0.954332	0.0574223	0.00163929	0.0160946
PLS3	B1AX58	-0.0622474	-0.0502673	-0.418763	-0.459464	0.745579	0.779888	0.0496032	0.163683
PPP1R9A	H3BJD0	-0.102716	-0.103691	-0.249494	-0.239539	0.314123	0.353797	0.0248453	0.0462804
PPP1R9B	Q6R891	-0.261285	-0.130444	-0.308333	-0.209742	0.0173157	0.183603	2.62768e-05	0.0717225
PPP2R2A	Q6P1F6	0.0948317	0.145252	0.146205	0.143018	0.0990685	0.188063	0.0131378	0.0918671
PRKCSH	O08795	0.156954	0.127189	0.14925	0.125438	0.0136579	0.176317	0.0115027	0.119755
RAB33B	Q91ZR1	-0.167316	-0.674227	-0.233833	-0.115533	0.00298972	0.0033004	0.0288416	0.0807748
RAB4B	O35963	-0.0298795	-0.189196	-0.171182	-0.041341	0.429734	0.00464375	0.00109197	0.570442
RAPGEF2	E9QNQ4	-0.117416	-0.0908255	-0.476549	-0.0149794	0.509932	0.567588	0.0490399	0.913266
RDH11	Q9QYF1	0.224647	0.289496	0.302076	0.450292	0.0129058	0.00351895	0.00797413	0.00117375
RNH1	Q91VI7	0.25636	0.262869	0.307892	0.409799	0.13191	0.16838	0.0487763	0.0226961
SFXN3	Q91V61	0.293183	0.187324	0.235462	0.292801	0.0246313	0.0868071	0.0498427	0.0226543
SHISA6	F6VQZ6	-0.409897	-0.107331	-0.959541	-0.470772	0.091734	0.661225	0.00460717	0.0642824
SMAP2	Q7TN29	-0.13286	-0.00693684	-0.113486	-0.00140427	0.0407458	0.325344	0.0393562	0.983794
SNAP25	P60879	-0.124673	-0.352735	-0.285624	-0.201157	0.249223	0.0154897	0.0336629	0.116149
SNAP29	Q9ERB0	-0.116529	-0.165619	-0.199904	-0.36523	0.117544	0.034508	0.0439358	0.00366421
SNX1	Q6NZD2	0.218071	0.250988	0.264345	0.246663	0.0390723	0.127335	0.0130074	0.0174876
SNX4	Q91YJ2	-0.114952	-0.0194488	-0.5256	-0.00630976	0.301641	0.522647	0.00288244	0.957079
SORCS2	Q9EPR5	-0.00341867	-0.358103	-0.43918	-0.216786	0.943954	0.0394054	0.00727596	0.000533913
SRPK2	O54781	0.418192	0.355332	0.439657	0.0685801	0.00583351	0.107163	0.0496034	0.841937
STRN	O55106	-0.13806	-0.0427191	-0.185718	-0.0379303	0.0342181	0.134723	0.00648986	0.437685
SYN2	Q64332	-0.0491637	-0.218166	-0.379485	-0.162893	0.48337	0.0891944	0.0219679	0.186934
SYP	Q62277	0.418573	0.36666	0.426149	0.473101	0.0118746	0.0304079	0.0106513	0.0100906
TARDBP	Q921F2	0.0869292	0.19481	0.158392	0.0461212	0.26294	0.000773475	0.00436942	0.553953
TROVE2	O08848	-0.144057	-0.0624806	-0.161064	-0.0633045	0.0701844	0.78835	0.0414631	0.484635
TUBB3	Q9ERD7	-0.0572341	-0.048314	-0.165413	-0.0647485	0.321805	0.384887	0.0165405	0.355389
UBE3C	Q80U95	0.393608	0.590585	0.552949	0.439021	0.0534711	0.00780267	0.0157197	0.0378548
USP7	E9PXY8	-1.50922	-1.51673	-2.89522	-0.107269	0.189758	0.362339	8.55265e-06	0.197107
VAT1	Q62465	-0.10187	-0.189579	-0.545089	-0.17247	0.216131	0.0111063	0.000149826	0.0290199
VIM	P20152	0.258772	0.340154	0.068419	0.201383	0.00445603	0.0673054	0.0223995	0.0134843
VPS33A	Q9D2N9	-0.280886	-0.141682	-0.227124	-0.0230878	0.0814496	0.0698135	0.0118375	0.845309
WDR13	Q91V09	0.0384939	0.0981326	0.210217	0.0467995	0.49379	0.90883	0.0384861	0.434321

## Sheet: Top3b
Supplementary Table S5c. Significantly regulated proteins in Top3b knockdown neurons
		log2-fold change			p-value
protein	Uniprot ID	Top3b_1	Top3b_2	Top3b_3	Top3b_1	Top3b_2	Top3b_3
ABHD6	Q8R2Y0	-0.500061	-0.4148	-0.346568	0.00168076	0.00639812	0.143328
ABR	E9PUE7	-0.0743512	-0.153274	-0.0798541	0.240241	0.0488383	0.189112
ACO1	P28271	0.460898	0.388879	0.229877	0.0327498	0.0476137	0.375354
ACP2	B7ZCF5	-0.319836	-0.269347	-0.381765	0.0699739	0.00203521	0.0963743
ADH5	P28474	-0.067208	-0.152148	-0.0459286	0.526309	0.0235717	0.578748
AGPS	A2AL50	-0.244579	-0.394764	-0.14662	0.30174	0.0106158	0.263243
ALB	P07724	-2.24804	-2.28462	-1.70315	0.0350473	0.0403656	0.0784463
ARCN1	Q5XJY5	0.0939303	0.118847	0.202496	0.244405	0.0175433	0.0762959
BAG6	Q3UF95	-0.137209	-0.26384	-0.0292753	0.121592	0.00586201	0.653639
NAXD	J3QMM7	-0.145553	-0.17859	-0.0675917	0.0789079	0.046049	0.287791
CRTAC1	Q8R555	-0.0341157	-0.316142	-0.139093	0.643864	0.0408501	0.127164
CYB5B	Q9CQX2	-0.111081	-0.35796	-0.211228	0.481355	0.0256152	0.249999
CYP51A1	Q8K0C4	0.187367	0.171335	0.103355	0.0896146	0.0186598	0.178225
DDB1	Q3U1J4	-0.157156	-0.10817	-0.0620597	0.00757463	0.0314034	0.183
DLG2	D3YUZ8	0.313401	0.271925	0.284843	0.0248161	0.0459907	0.025856
DNAJC10	Q9DC23	0.433593	0.478206	0.0968003	0.00799986	0.0257846	0.624234
DNER	Q8JZM4	0.34192	0.337635	0.110577	0.0415839	0.0249159	0.367592
DNMT3A	O88508	0.108884	0.221869	0.180966	0.540122	0.0318681	0.395128
DNPEP	Q3TVK3	-0.188231	-0.13119	-0.17642	0.117458	0.023163	0.0918828
DPP10	D3Z5I7	0.634738	0.440612	0.222967	0.054093	0.0342472	0.469515
GCLM	O09172	-0.0450673	-0.326132	-0.0984632	0.783643	0.0302992	0.340871
HDAC2	P70288	0.176626	0.273676	0.213706	0.0347528	0.011102	0.129191
HNRNPA0	Q9CX86	0.309481	0.374718	0.30112	0.106331	0.00994455	0.0219025
HNRNPH3	D3YWT1	0.223284	0.359938	0.257076	0.186952	0.00951499	0.00552797
HNRNPL	G5E924	0.0587111	0.0757617	0.085056	0.585647	0.034994	0.05442
HNRNPM	B8JK32	0.0459512	0.219696	0.145176	0.741114	0.0101183	0.0600037
IDE	F6RPJ9	-0.15303	-0.103459	-0.0219701	0.0323103	0.0394841	0.660153
IRF2BPL	Q8K3X4	0.359229	0.317831	0.397368	0.0518018	0.0147765	1.84583e-06
KARS	Q8R2P8	-0.291657	-0.338119	-0.204312	0.0720775	0.0411032	0.141567
LDHA	P06151	-0.0506325	-0.130013	-0.0596631	0.265747	0.0418784	0.301599
LXN	P70202	-0.0736562	-0.201779	-0.117306	0.371873	0.0485234	0.187898
MAGED1	Q9QYH6	0.2179	0.368686	0.217398	0.163971	0.0249435	0.337013
MINPP1	Q9Z2L6	-0.474776	-0.759346	-0.769743	0.138738	0.0276292	0.213969
MTMR9	Q9Z2D0	-0.0574046	-0.282513	-0.103797	0.674013	0.00329546	0.244787
NOVA2	D3YVV7	0.124147	0.113245	0.18663	0.389335	0.00670702	0.00229767
OCIAD1	Q9CRD0	0.369837	0.187312	0.229152	0.0298855	0.0461387	0.0200636
OSTF1	Q62422	-0.473581	-0.370745	-0.541522	0.24633	0.0256491	0.149868
OXA1L	Q8BGA9	0.0814382	0.318645	0.166491	0.495043	0.0161626	0.193203
PAICS	Q9DCL9	0.154003	0.195901	0.05477	0.0536537	0.0216652	0.59631
PAM	F8VQA4	-0.260902	-0.332313	-0.0259481	0.0146461	0.0170436	0.647737
PCBP2	Q61990	0.130388	0.134633	0.130417	0.219495	0.00635171	0.00185931
PDE1A	A2ASF9	-0.0615632	-0.385091	-0.0884884	0.642708	0.0172269	0.490748
PFKP	Q8C605	-0.259354	-0.242365	-0.194113	0.04413	0.00280479	0.00624303
PHYHIP	Q8K0S0	0.312951	0.274729	0.0604648	0.0196804	0.024277	0.537158
PI4K2A	Q2TBE6	-0.391605	-0.157365	-0.319366	0.0903426	0.0181014	0.179176
PITPNA	P53810	-0.228633	-0.254896	-0.1157	0.180829	0.0294939	0.464383
PNPO	Q91XF0	-0.35857	-0.248321	-0.0317565	0.024295	0.0423263	0.840111
PPP1CA	P62137	-0.180818	-0.1721	-0.164877	0.00915124	0.0454828	0.0304618
PPP3CB	E0CZ78	-0.0204508	-0.0868849	-0.0857547	0.61724	0.0403121	0.0838665
PRDX1	P35700	-0.101168	-0.143495	-0.0583617	0.0188284	0.00608293	0.272928
PSMD9	Q9CR00	-0.26982	-0.411946	-0.0619957	0.0153174	0.0185009	0.619034
RAB5B	P61021	0.0114961	0.22315	0.0842581	0.860519	0.00622558	0.353565
SFXN3	Q91V61	0.190515	0.286161	0.314799	0.0265111	0.0187883	0.00364602
SLIT1	E9Q2P0	0.127728	0.233163	0.14759	0.220106	0.0377003	0.529286
SMARCC2	Q3UID0	0.208878	0.276248	0.248207	0.139436	0.0146664	0.00355885
SMNDC1	Q8BGT7	0.152709	0.261492	0.173397	0.112681	0.012006	0.127154
SRGAP2	Q91Z67	-0.0766339	-0.194006	-0.0205519	0.169801	0.0132057	0.78707
ST13	F8WJK8	0.0341478	0.15528	0.0812026	0.563463	0.0398841	0.213953
STRN	Q9ERG2	0.0923586	0.172349	0.127367	0.130723	0.0499198	0.0859718
STRN3	O55106	-0.105353	-0.150875	-0.0363154	0.0955033	0.0492374	0.437358
STX7	O70439	0.101705	0.273884	0.0148787	0.36409	0.0480951	0.895785
STXBP5	D3Z079	0.302988	0.378212	0.352002	0.0496866	0.0290052	0.0323496
TFCP2	Q9ERA0	0.308437	0.412411	0.196532	0.290454	0.0182529	0.21709
TRIM32	Q8CH72	0.291635	0.280674	0.209848	0.0299229	0.0419953	0.129502
TWF1	Q91YR1	-0.162335	-0.166265	-0.0122684	0.252674	0.0207703	0.693845
WDR13	Q91V09	0.297863	0.320659	0.380007	0.0883517	0.0462428	0.0431647
ZNF207	M0QWF0	0.0987394	0.14249	0.232529	0.309901	0.0319385	0.00851155
